# Supplementary material for: Targeting Impaired Type I Interferon–IL-27 Signaling Rescues T Regulatory Cell Suppressive Function in Relapsing-Remitting Multiple Sclerosis
Source: bioRxiv. 2025 Aug 28:2025.08.26.671836. Preprint. [Version 1] doi: 10.1101/2025.08.26.671836 (PMC12954510; doi:10.1101/2025.08.26.671836)
Supplement: Supplement 4 [file media-4.xlsx]

## Sheet: Annie_MS_over_HC_Treg_FOXP3_uns
gene	avg_log2FC	pct.1	pct.2	p_val	p_val_adj	hgnc_id	refseq_accession	Gene_ID	uniprot_ids	gene_name	locus_group	gene_group	RefSeq_gene_summary	UniProt_function	Alliance_automated_description
MTRNR2L8	-2.36213	0.28	0.638	0	0	HGNC:37165	NG_077258		P0CJ75	MT-RNR2 like 8 (pseudogene)	pseudogene	MicroRNA protein coding host genes		FUNCTION: Plays a role as a neuroprotective and antiapoptotic factor. {ECO:0000250|UniProtKB:Q8IVG9}.	Predicted to enable receptor antagonist activity. Predicted to be involved in negative regulation of execution phase of apoptosis. Predicted to be located in cytoplasm and extracellular region.
CREM	-1.56037	0.25	0.606	0	0	HGNC:2352	NM_001881	1390	Q03060	cAMP responsive element modulator	protein-coding gene	Basic leucine zipper proteins	This gene encodes a bZIP transcription factor that binds to the cAMP responsive element found in many viral and cellular promoters. It is an important component of cAMP-mediated signal transduction during the spermatogenetic cycle, as well as other complex processes. Alternative promoter and translation initiation site usage allows this gene to exert spatial and temporal specificity to cAMP respo…	FUNCTION: Transcriptional regulator that binds the cAMP response element (CRE), a sequence present in many viral and cellular promoters. Isoforms are either transcriptional activators or repressors. Plays a role in spermatogenesis and is involved in spermatid maturation (PubMed:10373550). {ECO:0000269|PubMed:10373550}.; FUNCTION: [Isoform 6]: May play a role in the regulation of the circadian clo…	Enables DNA-binding transcription repressor activity, RNA polymerase II-specific and RNA polymerase II transcription regulatory region sequence-specific DNA binding activity. Involved in negative regulation of transcription by RNA polymerase II. Predicted to be located in nucleus. Predicted to be part of ATF4-CREB1 transcription factor complex and chromatin.
LMNA	-1.43833	0.188	0.45	4.32e-279	9.95e-275	HGNC:6636	NM_170707	4000	P02545	lamin A/C	protein-coding gene	Lamins	The nuclear lamina consists of a two-dimensional matrix of proteins located next to the inner nuclear membrane. The lamin family of proteins make up the matrix and are highly conserved in evolution. During mitosis, the lamina matrix is reversibly disassembled as the lamin proteins are phosphorylated. Lamin proteins are thought to be involved in nuclear stability, chromatin structure and gene expr…	FUNCTION: [Lamin-A/C]: Lamins are intermediate filament proteins that assemble into a filamentous meshwork, and which constitute the major components of the nuclear lamina, a fibrous layer on the nucleoplasmic side of the inner nuclear membrane (PubMed:10080180, PubMed:10580070, PubMed:10587585, PubMed:10814726, PubMed:11799477, PubMed:12075506, PubMed:12927431, PubMed:15317753, PubMed:18551513, …	Enables identical protein binding activity. Involved in several processes, including DNA double-strand break attachment to nuclear envelope; cellular response to hypoxia; and regulation of telomere maintenance. Acts upstream of or within with a positive effect on cellular senescence. Located in several cellular components, including nucleus; perinuclear region of cytoplasm; and site of double-str…
RGCC	-1.34744	0.32	0.643	0	0	HGNC:20369	NM_014059	28984	Q9H4X1	regulator of cell cycle	protein-coding gene		This gene is thought to regulate cell cycle progression. It is induced by p53 in response to DNA damage, or by sublytic levels of complement system proteins that result in activation of the cell cycle. The encoded protein localizes to the cytoplasm during interphase and to centrosomes during mitosis. The protein forms a complex with polo-like kinase 1. The protein also translocates to the nucleus…	FUNCTION: Modulates the activity of cell cycle-specific kinases. Enhances CDK1 activity. May contribute to the regulation of the cell cycle. May inhibit growth of glioma cells by promoting arrest of mitotic progression at the G2/M transition. Fibrogenic factor contributing to the pathogenesis of renal fibrosis through fibroblast activation. {ECO:0000269|PubMed:11687586, ECO:0000269|PubMed:1714643…	Enables R-SMAD binding activity; protein kinase activator activity; and protein kinase binding activity. Involved in several processes, including positive regulation of cellular component organization; regulation of gene expression; and regulation of mitotic cell cycle phase transition. Located in centrosome; cytoplasm; and nuclear lumen.
FAM177A1	-1.26631	0.321	0.63	0	0	HGNC:19829	NM_173607	283635	Q8N128	family with sequence similarity 177 member A1	protein-coding gene		This gene encodes a member of a conserved protein family. Alternative splicing results in multiple transcript variants. This gene is thought to be associated with susceptibility to juvenile idiopathic arthritis.		No description available
HLA-DRB1	-1.24313	0.282	0.464	2.44e-163	5.61e-159	HGNC:4948	NM_002124	3123	P01911	major histocompatibility complex, class II, DR beta 1	protein-coding gene	Histocompatibility complex|C1-set domain containing	HLA-DRB1 belongs to the HLA class II beta chain paralogs. The class II molecule is a heterodimer consisting of an alpha (DRA) and a beta chain (DRB), both anchored in the membrane. It plays a central role in the immune system by presenting peptides derived from extracellular proteins. Class II molecules are expressed in antigen presenting cells. The beta chain is approximately 26-28 kDa. It is en…	FUNCTION: A beta chain of antigen-presenting major histocompatibility complex class II (MHCII) molecule. In complex with the alpha chain HLA-DRA, displays antigenic peptides on professional antigen presenting cells (APCs) for recognition by alpha-beta T cell receptor (TCR) on HLA-DRB1-restricted CD4-positive T cells. This guides antigen-specific T-helper effector functions, both antibody-mediated…	Enables several functions, including MHC class II receptor activity; peptide antigen binding activity; and signaling receptor binding activity. Involved in several processes, including positive regulation of immune response; regulation of gene expression; and regulation of leukocyte differentiation. Located in bounding membrane of organelle; external side of plasma membrane; and immunological syn…
CCR7	-1.0978	0.341	0.584	3.52e-281	8.1e-277	HGNC:1608	NM_001301714	1236	P32248	C-C motif chemokine receptor 7	protein-coding gene	CD molecules|C-C motif chemokine receptors	The protein encoded by this gene is a member of the G protein-coupled receptor family. This receptor was identified as a gene induced by the Epstein-Barr virus (EBV), and is thought to be a mediator of EBV effects on B lymphocytes. This receptor is expressed in various lymphoid tissues and activates B and T lymphocytes. It has been shown to control the migration of memory T cells to inflamed tiss…	FUNCTION: Receptor for the MIP-3-beta chemokine. Probable mediator of EBV effects on B-lymphocytes or of normal lymphocyte functions.	Enables C-C chemokine binding activity and C-C chemokine receptor activity. Involved in cellular response to cytokine stimulus; myeloid dendritic cell chemotaxis; and positive regulation of neutrophil chemotaxis. Located in cell surface; mitochondrion; and plasma membrane. Biomarker of pneumonia and pulmonary sarcoidosis.
ANXA1	-0.954664	0.188	0.295	5.06e-59	1.16e-54	HGNC:533	NM_000700	301	P04083	annexin A1	protein-coding gene	Annexins|Receptor ligands	This gene encodes a membrane-localized protein that binds phospholipids. This protein inhibits phospholipase A2 and has anti-inflammatory activity. Loss of function or expression of this gene has been detected in multiple tumors.	FUNCTION: Plays important roles in the innate immune response as effector of glucocorticoid-mediated responses and regulator of the inflammatory process. Has anti-inflammatory activity (PubMed:8425544). Plays a role in glucocorticoid-mediated down-regulation of the early phase of the inflammatory response (By similarity). Contributes to the adaptive immune response by enhancing signaling cascades…	Enables calcium-dependent phospholipid binding activity; calcium-dependent protein binding activity; and phospholipase A2 inhibitor activity. Involved in several processes, including leukocyte chemotaxis; regulation of T cell activation; and regulation of vesicle-mediated transport. Located in several cellular components, including cornified envelope; endosome; and extracellular exosome. Is extri…
CNOT6L	-0.899641	0.449	0.69	0	0	HGNC:18042	NM_001286790		Q96LI5	CCR4-NOT transcription complex subunit 6 like	protein-coding gene	CCR4-NOT transcription complex		FUNCTION: Has 3'-5' poly(A) exoribonuclease activity for synthetic poly(A) RNA substrate. Catalytic component of the CCR4-NOT complex which is one of the major cellular mRNA deadenylases and is linked to various cellular processes including bulk mRNA degradation, miRNA-mediated repression, translational repression during translational initiation and general transcription regulation. Additional co…	Predicted to enable poly(A)-specific ribonuclease activity. Involved in positive regulation of cell population proliferation and positive regulation of cytoplasmic mRNA processing body assembly. Located in cytosol and nucleus. Part of CCR4-NOT complex.
SRGN	-0.857706	0.784	0.872	8.54e-302	1.97e-297	HGNC:9361	NM_002727	5552	P10124	serglycin	protein-coding gene	Proteoglycans	This gene encodes a protein best known as a hematopoietic cell granule proteoglycan. Proteoglycans stored in the secretory granules of many hematopoietic cells also contain a protease-resistant peptide core, which may be important for neutralizing hydrolytic enzymes. This encoded protein was found to be associated with the macromolecular complex of granzymes and perforin, which may serve as a med…	FUNCTION: Plays a role in formation of mast cell secretory granules and mediates storage of various compounds in secretory vesicles. Required for storage of some proteases in both connective tissue and mucosal mast cells and for storage of granzyme B in T-lymphocytes. Plays a role in localizing neutrophil elastase in azurophil granules of neutrophils. Mediates processing of MMP2. Plays a role in …	Involved in granzyme-mediated programmed cell death signaling pathway and negative regulation of bone mineralization. Located in Golgi apparatus and extracellular space.
BATF	-0.82088	0.231	0.431	1.47e-157	3.37e-153	HGNC:958	NM_006399	10538	Q16520	basic leucine zipper ATF-like transcription factor	protein-coding gene	Basic leucine zipper proteins	The protein encoded by this gene is a nuclear basic leucine zipper protein that belongs to the AP-1/ATF superfamily of transcription factors. The leucine zipper of this protein mediates dimerization with members of the Jun family of proteins. This protein is thought to be a negative regulator of AP-1/ATF transcriptional events.	FUNCTION: AP-1 family transcription factor that controls the differentiation of lineage-specific cells in the immune system: specifically mediates the differentiation of T-helper 17 cells (Th17), follicular T-helper cells (TfH), CD8(+) dendritic cells and class-switch recombination (CSR) in B-cells. Acts via the formation of a heterodimer with JUNB that recognizes and binds DNA sequence 5'-TGA[CG…	Enables sequence-specific double-stranded DNA binding activity. Predicted to be involved in several processes, including defense response to protozoan; immune system development; and regulation of gene expression. Located in RNA polymerase II transcription regulator complex and nucleoplasm.
CCR6	-0.817251	0.108	0.336	9.22e-236	2.12e-231	HGNC:1607	NM_001394582	1235	P51684	C-C motif chemokine receptor 6	protein-coding gene	CD molecules|C-C motif chemokine receptors	This gene encodes a member of the beta chemokine receptor family, which is predicted to be a seven transmembrane protein similar to G protein-coupled receptors. The gene is preferentially expressed by immature dendritic cells and memory T cells. The ligand of this receptor is macrophage inflammatory protein 3 alpha (MIP-3 alpha). This receptor has been shown to be important for B-lineage maturati…	FUNCTION: Receptor for the C-C type chemokine CCL20 (PubMed:9169459). Binds to CCL20 and subsequently transduces a signal by increasing the intracellular calcium ion levels (PubMed:20068036). Although CCL20 is its major ligand it can also act as a receptor for non-chemokine ligands such as beta-defensins (PubMed:25585877). Binds to defensin DEFB1 leading to increase in intracellular calcium ions …	Enables C-C chemokine binding activity and C-C chemokine receptor activity. Involved in calcium-mediated signaling; cell chemotaxis; and positive regulation of flagellated sperm motility involved in capacitation. Located in cell surface; sperm flagellum; and sperm plasma membrane. Biomarker of several diseases, including IgA glomerulonephritis; exanthem; primary cutaneous T-cell non-Hodgkin lymph…
EZR	-0.81331	0.653	0.792	7.27e-241	1.67e-236	HGNC:12691	NM_003379	7430	P15311	ezrin	protein-coding gene	A-kinase anchoring proteins|FERM domain containing	The cytoplasmic peripheral membrane protein encoded by this gene functions as a protein-tyrosine kinase substrate in microvilli. As a member of the ERM protein family, this protein serves as an intermediate between the plasma membrane and the actin cytoskeleton. This protein plays a key role in cell surface structure adhesion, migration and organization, and it has been implicated in various huma…	FUNCTION: Probably involved in connections of major cytoskeletal structures to the plasma membrane. In epithelial cells, required for the formation of microvilli and membrane ruffles on the apical pole. Along with PLEKHG6, required for normal macropinocytosis. {ECO:0000269|PubMed:17881735, ECO:0000269|PubMed:18270268, ECO:0000269|PubMed:19111582}.	Enables several functions, including ATPase binding activity; cytoskeletal protein binding activity; and protein kinase A binding activity. Involved in several processes, including cytoskeleton organization; negative regulation of signal transduction; and plasma membrane bounded cell projection assembly. Located in several cellular components, including cytoplasmic side of apical plasma membrane;…
SAMSN1	-0.773622	0.43	0.635	1.84e-199	4.24e-195	HGNC:10528	NM_001256370	64092	Q9NSI8	SAM domain, SH3 domain and nuclear localization signals 1	protein-coding gene	SAM and SH3 domain containing|Sterile alpha motif domain containing	SAMSN1 is a member of a novel gene family of putative adaptors and scaffold proteins containing SH3 and SAM (sterile alpha motif) domains (Claudio et al., 2001.	FUNCTION: Negative regulator of B-cell activation. Down-regulates cell proliferation (in vitro). Promotes RAC1-dependent membrane ruffle formation and reorganization of the actin cytoskeleton. Regulates cell spreading and cell polarization. Stimulates HDAC1 activity. Regulates LYN activity by modulating its tyrosine phosphorylation (By similarity). {ECO:0000250, ECO:0000269|PubMed:15381729}.	Enables phosphotyrosine residue binding activity. Predicted to be involved in negative regulation of B cell activation; negative regulation of adaptive immune response; and negative regulation of peptidyl-tyrosine phosphorylation. Located in nucleus.
HLA-DQB1	-0.771002	0.256	0.469	3.74e-172	8.6e-168	HGNC:4944	NM_002123	3119	P01920	major histocompatibility complex, class II, DQ beta 1	protein-coding gene	Histocompatibility complex|C1-set domain containing	HLA-DQB1 belongs to the HLA class II beta chain paralogs. This class II molecule is a heterodimer consisting of an alpha (DQA) and a beta chain (DQB), both anchored in the membrane. It plays a central role in the immune system by presenting peptides derived from extracellular proteins. Class II molecules are expressed in antigen presenting cells (APC: B lymphocytes, dendritic cells, macrophages).…	FUNCTION: Binds peptides derived from antigens that access the endocytic route of antigen presenting cells (APC) and presents them on the cell surface for recognition by the CD4 T-cells. The peptide binding cleft accommodates peptides of 10-30 residues. The peptides presented by MHC class II molecules are generated mostly by degradation of proteins that access the endocytic route, where they are …	Predicted to enable several functions, including peptide antigen binding activity; protein antigen binding activity; and toxic substance binding activity. Involved in T cell receptor signaling pathway; antigen processing and presentation of exogenous peptide antigen via MHC class II; and humoral immune response. Located in membrane. Implicated in several diseases, including allergic disease (mult…
GSPT1	-0.767416	0.351	0.582	7.11e-229	1.64e-224	HGNC:4621	NM_002094		P15170	G1 to S phase transition 1	protein-coding gene	SURF complex		FUNCTION: GTPase component of the eRF1-eRF3-GTP ternary complex, a ternary complex that mediates translation termination in response to the termination codons UAA, UAG and UGA (PubMed:15987998, PubMed:19417105, PubMed:2511002, PubMed:27863242). GSPT1/ERF3A mediates ETF1/ERF1 delivery to stop codons: The eRF1-eRF3-GTP complex binds to a stop codon in the ribosomal A-site (PubMed:27863242). GTP hyd…	Enables translation release factor activity. Involved in regulation of translational termination and translational termination. Acts upstream of or within protein methylation. Located in translation release factor complex.
SLC25A3	-0.757138	0.626	0.796	2.79e-290	6.41e-286	HGNC:10989	NM_005888	5250	Q00325	solute carrier family 25 member 3	protein-coding gene	Small nucleolar RNA protein coding host genes|Solute carrier family 25	The protein encoded by this gene catalyzes the transport of phosphate into the mitochondrial matrix, either by proton cotransport or in exchange for hydroxyl ions. The protein contains three related segments arranged in tandem which are related to those found in other characterized members of the mitochondrial carrier family. Both the N-terminal and C-terminal regions of this protein protrude tow…	FUNCTION: Inorganic ion transporter that transports phosphate or copper ions across the mitochondrial inner membrane into the matrix compartment (By similarity) (PubMed:17273968, PubMed:29237729). Mediates proton-coupled symport of phosphate ions necessary for mitochondrial oxidative phosphorylation of ADP to ATP (By similarity) (PubMed:17273968). Transports copper ions probably in the form of an…	Predicted to enable inorganic phosphate transmembrane transporter activity. Predicted to be involved in phosphate ion transmembrane transport. Located in mitochondrion.
FTH1	-0.748215	0.996	0.986	6.78e-256	1.56e-251	HGNC:3976	NM_002032	2495	P02794	ferritin heavy chain 1	protein-coding gene	Ferritin chains	This gene encodes the heavy subunit of ferritin, the major intracellular iron storage protein in prokaryotes and eukaryotes. It is composed of 24 subunits of the heavy and light ferritin chains. Variation in ferritin subunit composition may affect the rates of iron uptake and release in different tissues. A major function of ferritin is the storage of iron in a soluble and nontoxic state. Defects…	FUNCTION: Stores iron in a soluble, non-toxic, readily available form. Important for iron homeostasis. Has ferroxidase activity (PubMed:9003196). Iron is taken up in the ferrous form and deposited as ferric hydroxides after oxidation (PubMed:9003196). Also plays a role in delivery of iron to cells (By similarity). Mediates iron uptake in capsule cells of the developing kidney (By similarity). Del…	Enables identical protein binding activity. Involved in intracellular sequestering of iron ion and negative regulation of fibroblast proliferation. Located in autolysosome. Implicated in hemochromatosis type 5. Biomarker of COVID-19.
GK	-0.734642	0.031	0.245	4.66e-281	1.07e-276	HGNC:4289	NM_000167	2710	P32189	glycerol kinase	protein-coding gene	Glycerol kinases	The protein encoded by this gene belongs to the FGGY kinase family. This protein is a key enzyme in the regulation of glycerol uptake and metabolism. It catalyzes the phosphorylation of glycerol by ATP, yielding ADP and glycerol-3-phosphate. Mutations in this gene are associated with glycerol kinase deficiency (GKD). Alternatively spliced transcript variants encoding different isoforms have been …	FUNCTION: Kinase that plays a key role in glycerol metabolism, catalyzing its phosphorylation to produce sn-glycerol 3-phosphate. Sn-glycerol 3-phosphate is a crucial intermediate in various metabolic pathways, such as the synthesis of glycerolipids and triglycerides, glycogenesis, glycolysis and gluconeogenesis. {ECO:0000269|PubMed:15845384, ECO:0000269|PubMed:37021775}.	Enables glycerol kinase activity. Involved in glycerol metabolic process; glycerol-3-phosphate biosynthetic process; and triglyceride metabolic process. Located in extracellular exosome. Implicated in glycerol kinase deficiency.
SQSTM1	-0.726594	0.489	0.65	3.22e-158	7.42e-154	HGNC:11280	NM_001142298	8878	Q13501	sequestosome 1	protein-coding gene	Zinc fingers ZZ-type	This gene encodes a multifunctional protein that binds ubiquitin and regulates activation of the nuclear factor kappa-B (NF-kB) signaling pathway. The protein functions as a scaffolding/adaptor protein in concert with TNF receptor-associated factor 6 to mediate activation of NF-kB in response to upstream signals. Alternatively spliced transcript variants encoding either the same or different isof…	FUNCTION: Molecular adapter required for selective macroautophagy (aggrephagy) by acting as a a bridge between polyubiquitinated proteins and autophagosomes (PubMed:15340068, PubMed:15953362, PubMed:16286508, PubMed:17580304, PubMed:20168092, PubMed:22017874, PubMed:22622177, PubMed:24128730, PubMed:28404643, PubMed:29343546, PubMed:29507397, PubMed:31857589, PubMed:33509017, PubMed:34471133, Pub…	Enables several functions, including K63-linked polyubiquitin modification-dependent protein binding activity; SH2 domain binding activity; and enzyme binding activity. Involved in several processes, including protein localization to perinuclear region of cytoplasm; regulation of protein complex stability; and selective autophagy. Located in several cellular components, including P-body; PML body…
RPS4Y1	-0.725553	0.21	0.447	1.65e-162	3.79e-158	HGNC:10425	NM_001008	6192	P22090	ribosomal protein S4 Y-linked 1	protein-coding gene	S ribosomal proteins|Minor histocompatibility antigens	Cytoplasmic ribosomes, organelles that catalyze protein synthesis, consist of a small 40S subunit and a large 60S subunit. Together these subunits are composed of 4 RNA species and approximately 80 structurally distinct proteins. This gene encodes ribosomal protein S4, a component of the 40S subunit. Ribosomal protein S4 is the only ribosomal protein known to be encoded by more than one gene, nam…		A structural constituent of ribosome. Involved in translation. Located in membrane and nucleus. Part of polysome.
HERPUD1	-0.7162	0.412	0.611	1.4e-173	3.22e-169	HGNC:13744	NM_001010989	9709	Q15011	homocysteine inducible ER protein with ubiquitin like domain 1	protein-coding gene		The accumulation of unfolded proteins in the endoplasmic reticulum (ER) triggers the ER stress response. This response includes the inhibition of translation to prevent further accumulation of unfolded proteins, the increased expression of proteins involved in polypeptide folding, known as the unfolded protein response (UPR), and the destruction of misfolded proteins by the ER-associated protein …	FUNCTION: Component of the endoplasmic reticulum quality control (ERQC) system also called ER-associated degradation (ERAD) involved in ubiquitin-dependent degradation of misfolded endoplasmic reticulum proteins (PubMed:16289116, PubMed:28827405). Could enhance presenilin-mediated amyloid-beta protein 40 generation. Binds to ubiquilins and this interaction is required for efficient degradation of…	Enables transmembrane transporter binding activity. Involved in several processes, including ERAD pathway; endoplasmic reticulum calcium ion homeostasis; and regulation of response to endoplasmic reticulum stress. Located in Lewy body core and endoplasmic reticulum membrane.
NFE2L2	-0.714425	0.317	0.559	3.77e-217	8.67e-213	HGNC:7782	NM_006164	4780	Q16236	NFE2 like bZIP transcription factor 2	protein-coding gene	Basic leucine zipper proteins|MicroRNA protein coding host genes	This gene encodes a transcription factor which is a member of a small family of basic leucine zipper (bZIP) proteins. The encoded transcription factor regulates genes which contain antioxidant response elements (ARE) in their promoters; many of these genes encode proteins involved in response to injury and inflammation which includes the production of free radicals. Multiple transcript variants e…	FUNCTION: Transcription factor that plays a key role in the response to oxidative stress: binds to antioxidant response (ARE) elements present in the promoter region of many cytoprotective genes, such as phase 2 detoxifying enzymes, and promotes their expression, thereby neutralizing reactive electrophiles (PubMed:11035812, PubMed:19489739, PubMed:29018201, PubMed:31398338). In normal conditions,…	Enables several functions, including DNA-binding transcription factor activity; RNA polymerase II-specific DNA-binding transcription factor binding activity; and transcription cis-regulatory region binding activity. Involved in several processes, including negative regulation of cell death; positive regulation of macromolecule metabolic process; and proteasomal protein catabolic process. Located …
IRF1	-0.708899	0.474	0.657	3.15e-182	7.26e-178	HGNC:6116	NM_002198	3659	P10914	interferon regulatory factor 1	protein-coding gene	Interferon regulatory factors	The protein encoded by this gene is a transcriptional regulator and tumor suppressor, serving as an activator of genes involved in both innate and acquired immune responses. The encoded protein activates the transcription of genes involved in the body's response to viruses and bacteria, playing a role in cell proliferation, apoptosis, the immune response, and DNA damage response. This protein rep…	FUNCTION: Transcriptional regulator which displays a remarkable functional diversity in the regulation of cellular responses (PubMed:15226432, PubMed:15509808, PubMed:17516545, PubMed:17942705, PubMed:18497060, PubMed:19404407, PubMed:19851330, PubMed:22367195, PubMed:32385160). Regulates transcription of IFN and IFN-inducible genes, host response to viral and bacterial infections, regulation of …	Enables DNA-binding transcription activator activity, RNA polymerase II-specific and RNA polymerase II cis-regulatory region sequence-specific DNA binding activity. Involved in several processes, including cellular response to interferon-beta; cellular response to mechanical stimulus; and regulation of gene expression. Located in chromatin. Implicated in asthma; gastric adenocarcinoma; lung non-s…
ATP1B3	-0.70482	0.144	0.337	2.05e-161	4.71e-157	HGNC:806	NM_001679	483	P54709	ATPase Na+/K+ transporting subunit beta 3	protein-coding gene	CD molecules|ATPase Na+/K+ transporting subunits	The protein encoded by this gene belongs to the family of Na+/K+ and H+/K+ ATPases beta chain proteins, and to the subfamily of Na+/K+ -ATPases. Na+/K+ -ATPase is an integral membrane protein responsible for establishing and maintaining the electrochemical gradients of Na and K ions across the plasma membrane. These gradients are essential for osmoregulation, for sodium-coupled transport of a var…	FUNCTION: This is the non-catalytic component of the active enzyme, which catalyzes the hydrolysis of ATP coupled with the exchange of Na(+) and K(+) ions across the plasma membrane. The exact function of the beta-3 subunit is not known.	Enables ATPase activator activity; ATPase binding activity; and protein-macromolecule adaptor activity. Involved in several processes, including cellular monovalent inorganic cation homeostasis; inorganic cation transmembrane transport; and positive regulation of cation transmembrane transport. Located in plasma membrane and sperm flagellum. Part of sodium:potassium-exchanging ATPase complex.
EIF4A3	-0.697103	0.118	0.363	2.22e-249	5.11e-245	HGNC:18683	NM_014740	9775	P38919	eukaryotic translation initiation factor 4A3	protein-coding gene	DEAD-box helicases|Exon junction complex|SSU processome|Spliceosomal Bact complex|Spliceosomal P complex	This gene encodes a member of the DEAD box protein family. DEAD box proteins, characterized by the conserved motif Asp-Glu-Ala-Asp (DEAD), are putative RNA helicases. They are implicated in a number of cellular processes involving alteration of RNA secondary structure, such as translation initiation, nuclear and mitochondrial splicing, and ribosome and spliceosome assembly. Based on their distrib…	FUNCTION: ATP-dependent RNA helicase (PubMed:16170325). Involved in pre-mRNA splicing as component of the spliceosome (PubMed:11991638, PubMed:22961380, PubMed:28076346, PubMed:28502770, PubMed:29301961). Core component of the splicing-dependent multiprotein exon junction complex (EJC) deposited at splice junctions on mRNAs (PubMed:16170325, PubMed:16209946, PubMed:16314458, PubMed:16923391, PubM…	Enables ATP binding activity; RNA binding activity; and RNA helicase activity. Involved in embryonic cranial skeleton morphogenesis; mRNA splicing, via spliceosome; and regulation of gene expression. Located in cytoplasm and nucleoplasm. Part of U2-type catalytic step 1 spliceosome; catalytic step 2 spliceosome; and exon-exon junction complex. Implicated in intellectual disability. Biomarker of p…
SPOCK2	-0.695147	0.592	0.761	3.54e-224	8.16e-220	HGNC:13564	NM_001134434	9806	Q92563	SPARC (osteonectin), cwcv and kazal like domains proteoglycan 2	protein-coding gene	SPARC family	This gene encodes a protein which binds with glycosaminoglycans to form part of the extracellular matrix. The protein contains thyroglobulin type-1, follistatin-like, and calcium-binding domains, and has glycosaminoglycan attachment sites in the acidic C-terminal region. Three alternatively spliced transcript variants that encode different protein isoforms have been described for this gene.	FUNCTION: May participate in diverse steps of neurogenesis. Binds calcium.	Enables calcium ion binding activity. Predicted to be involved in negative regulation of endopeptidase activity and positive regulation of cell motility. Predicted to act upstream of or within several processes, including cellular response to leukemia inhibitory factor; peptide cross-linking via chondroitin 4-sulfate glycosaminoglycan; and positive regulation of cell-substrate adhesion. Predicted…
UBE2B	-0.685244	0.641	0.809	1.54e-255	3.55e-251	HGNC:12473	NM_003337	7320	P63146	ubiquitin conjugating enzyme E2 B	protein-coding gene	Ubiquitin conjugating enzymes E2	The modification of proteins with ubiquitin is an important cellular mechanism for targeting abnormal or short-lived proteins for degradation. Ubiquitination involves at least three classes of enzymes: ubiquitin-activating enzymes, or E1s, ubiquitin-conjugating enzymes, or E2s, and ubiquitin-protein ligases, or E3s. This gene encodes a member of the E2 ubiquitin-conjugating enzyme family. This en…	FUNCTION: E2 ubiquitin-conjugating enzyme that accepts ubiquitin from the ubiquitin-activating enzyme E1 and transfers it to a E3 ubiquitin-protein ligase (PubMed:16337599, PubMed:17108083, PubMed:17130289, PubMed:1717990, PubMed:20061386). In vitro catalyzes 'Lys-11'-, as well as 'Lys-48'- and 'Lys-63'-linked polyubiquitination (PubMed:20061386). Together with the E3 enzyme BRE1 (RNF20 and/or RN…	Enables ubiquitin protein ligase binding activity and ubiquitin-protein transferase activity. Involved in several processes, including negative regulation of cAMP-mediated signaling; protein stabilization; and protein ubiquitination. Located in cytoplasm; nucleus; and replication fork. Part of HULC complex.
RILPL2	-0.682546	0.173	0.393	6.29e-190	1.45e-185	HGNC:28787	NM_145058	196383	Q969X0	Rab interacting lysosomal protein like 2	protein-coding gene		This gene encodes a protein that contains a rab-interacting lysosomal protein-like domain. This protein may be involved in regulating lysosome morphology. This protein may also be a target for the Hepatitis C virus and assist in viral replication. Alternate splicing results in multiple transcript variants.	FUNCTION: Involved in cell shape and neuronal morphogenesis, positively regulating the establishment and maintenance of dendritic spines (By similarity). Plays a role in cellular protein transport, including protein transport away from primary cilia (By similarity). May function via activation of RAC1 and PAK1 (By similarity). {ECO:0000250|UniProtKB:Q6AYA0, ECO:0000250|UniProtKB:Q99LE1}.	Enables identical protein binding activity. Predicted to be involved in cilium assembly; epithelial cell morphogenesis; and protein transport from ciliary membrane to plasma membrane. Located in cytosol.
DYNLL1	-0.658676	0.278	0.536	1.76e-200	4.06e-196	HGNC:15476	NM_003746	8655	P63167	dynein light chain LC8-type 1	protein-coding gene	Dynein 1 complex subunits|Dynein 2 complex subunits|Dyneins, axonemal outer arm complex subunits|Dyneins, axonemal inner arm I1/f complex subunits	Cytoplasmic dyneins are large enzyme complexes with a molecular mass of about 1,200 kD. They contain two force-producing heads formed primarily from dynein heavy chains, and stalks linking the heads to a basal domain, which contains a varying number of accessory intermediate chains. The complex is involved in intracellular transport and motility. The protein described in this record is a light ch…	FUNCTION: Acts as one of several non-catalytic accessory components of the cytoplasmic dynein 1 complex that are thought to be involved in linking dynein to cargos and to adapter proteins that regulate dynein function (By similarity). Cytoplasmic dynein 1 acts as a motor for the intracellular retrograde motility of vesicles and organelles along microtubules (By similarity). May play a role in cha…	Predicted to enable several functions, including dynein intermediate chain binding activity; dynein light intermediate chain binding activity; and protein C-terminus binding activity. Involved in negative regulation of phosphorylation. Located in several cellular components, including kinetochore; microtubule cytoskeleton; and nucleus. Part of cytoplasmic dynein complex. Colocalizes with COP9 sig…
MBP	-0.645914	0.463	0.635	1.2e-144	2.76e-140	HGNC:6925	NM_001025081	4155	P02686	myelin basic protein	protein-coding gene		The protein encoded by the classic MBP gene is a major constituent of the myelin sheath of oligodendrocytes and Schwann cells in the nervous system. However, MBP-related transcripts are also present in the bone marrow and the immune system. These mRNAs arise from the long MBP gene (otherwise called 'Golli-MBP') that contains 3 additional exons located upstream of the classic MBP exons. Alternativ…	FUNCTION: The classic group of MBP isoforms (isoform 4-isoform 14) are with PLP the most abundant protein components of the myelin membrane in the CNS. They have a role in both its formation and stabilization. The smaller isoforms might have an important role in remyelination of denuded axons in multiple sclerosis. The non-classic group of MBP isoforms (isoform 1-isoform 3/Golli-MBPs) may prefere…	Enables calmodulin binding activity. Involved in several processes, including maintenance of blood-brain barrier; negative regulation of heterotypic cell-cell adhesion; and positive regulation of macromolecule metabolic process. Located in myelin sheath. Part of protein-containing complex. Implicated in multiple sclerosis.
CHD1	-0.643725	0.391	0.586	2.08e-158	4.78e-154	HGNC:1915	NM_001270	1105	O14646	chromodomain helicase DNA binding protein 1	protein-coding gene	SNF2 related family	The CHD family of proteins is characterized by the presence of chromo (chromatin organization modifier) domains and SNF2-related helicase/ATPase domains. CHD genes alter gene expression possibly by modification of chromatin structure thus altering access of the transcriptional apparatus to its chromosomal DNA template.	FUNCTION: ATP-dependent chromatin-remodeling factor which functions as substrate recognition component of the transcription regulatory histone acetylation (HAT) complex SAGA. Regulates polymerase II transcription. Also required for efficient transcription by RNA polymerase I, and more specifically the polymerase I transcription termination step. Regulates negatively DNA replication. Not only invo…	Enables methylated histone binding activity. Involved in chromatin remodeling and positive regulation by host of viral transcription. Part of cytoplasm and nucleus. Is active in nuclear chromosome. Implicated in castration-resistant prostate carcinoma and prostate cancer.
SYTL3	-0.643386	0.143	0.354	3.15e-183	7.25e-179	HGNC:15587	NM_001009991	94120	Q4VX76	synaptotagmin like 3	protein-coding gene	Synaptotagmin like tandem C2 proteins	The protein encoded by this gene belongs to a family of peripheral membrane proteins that play a role in vesicular trafficking. This protein binds phospholipids in the presence of calcium ions. Alternatively spliced transcript variants encoding different isoforms have been found for this gene.	FUNCTION: May act as Rab effector protein and play a role in vesicle trafficking. Binds phospholipids in the presence of calcium ions (By similarity). {ECO:0000250}.	Predicted to enable neurexin family protein binding activity. Predicted to be involved in exocytosis. Predicted to be located in endomembrane system and membrane. Predicted to be extrinsic component of plasma membrane. Predicted to be active in exocytic vesicle and plasma membrane.
SESN3	-0.64034	0.388	0.532	2.18e-98	5.02e-94	HGNC:23060	NM_144665	143686	P58005	sestrin 3	protein-coding gene		This gene encodes a member of the sestrin family of stress-induced proteins. The encoded protein reduces the levels of intracellular reactive oxygen species induced by activated Ras downstream of RAC-alpha serine/threonine-protein kinase (Akt) and FoxO transcription factor. The protein is required for normal regulation of blood glucose, insulin resistance and plays a role in lipid storage in obes…	FUNCTION: May function as an intracellular leucine sensor that negatively regulates the TORC1 signaling pathway (PubMed:25263562). May also regulate the insulin-receptor signaling pathway through activation of TORC2 (By similarity). This metabolic regulator may also play a role in protection against oxidative and genotoxic stresses (By similarity). May prevent the accumulation of reactive oxygen …	Predicted to enable leucine binding activity and oxidoreductase activity, acting on peroxide as acceptor. Involved in cellular response to amino acid starvation; cellular response to glucose starvation; and negative regulation of TORC1 signaling. Located in cytoplasm. Colocalizes with GATOR2 complex.
CYTIP	-0.638953	0.582	0.723	9.19e-162	2.12e-157	HGNC:9506	NM_004288	9595	O60759	cytohesin 1 interacting protein	protein-coding gene	PDZ domain containing	The protein encoded by this gene contains 2 leucine zipper domains and a putative C-terminal nuclear targeting signal, but does not have any hydrophobic regions. This protein is expressed weakly in resting NK and T cells. The encoded protein modulates the activation of ARF genes by CYTH1. This protein interacts with CYTH1 and SNX27 proteins and may act to sequester CYTH1 protein in the cytoplasm.	FUNCTION: By its binding to cytohesin-1 (CYTH1), it modifies activation of ARFs by CYTH1 and its precise function may be to sequester CYTH1 in the cytoplasm.	Acts upstream of or within regulation of cell adhesion. Located in cell cortex; cytosol; and nucleoplasm.
PDCD4	-0.638738	0.505	0.684	7.47e-169	1.72e-164	HGNC:8763	NM_014456	27250	Q53EL6	programmed cell death 4	protein-coding gene	MicroRNA protein coding host genes	This gene is a tumor suppressor and encodes a protein that binds to the eukaryotic translation initiation factor 4A1 and inhibits its function by preventing RNA binding. Alternative splicing results in multiple transcript variants.	FUNCTION: Inhibits translation initiation and cap-dependent translation. May excert its function by hindering the interaction between EIF4A1 and EIF4G. Inhibits the helicase activity of EIF4A. Modulates the activation of JUN kinase. Down-regulates the expression of MAP4K1, thus inhibiting events important in driving invasion, namely, MAPK85 activation and consequent JUN-dependent transcription. M…	Predicted to enable RNA binding activity. Involved in several processes, including negative regulation of cell differentiation; negative regulation of vascular associated smooth muscle cell proliferation; and positive regulation of apoptotic process. Located in cytosol and nucleus.
LFNG	-0.63125	0.101	0.319	4.81e-212	1.11e-207	HGNC:6560	NM_002304	3955	Q8NES3	LFNG O-fucosylpeptide 3-beta-N-acetylglucosaminyltransferase	protein-coding gene	Beta 3-glycosyltransferases|MicroRNA protein coding host genes	This gene is a member of the glycosyltransferase 31 gene family. Members of this gene family, which also includes the MFNG (GeneID: 4242) and RFNG (GeneID: 5986) genes, encode evolutionarily conserved glycosyltransferases that act in the Notch signaling pathway to define boundaries during embryonic development. While their genomic structure is distinct from other glycosyltransferases, these prote…	FUNCTION: Glycosyltransferase that initiates the elongation of O-linked fucose residues attached to EGF-like repeats in the extracellular domain of Notch molecules. Modulates NOTCH1 activity by modifying O-fucose residues at specific EGF-like domains resulting in inhibition of NOTCH1 activation by JAG1 and enhancement of NOTCH1 activation by DLL1 via an increase in its binding to DLL1 (By similar…	Enables O-fucosylpeptide 3-beta-N-acetylglucosaminyltransferase activity. Involved in regulation of somitogenesis. Located in extracellular vesicle. Implicated in spondylocostal dysostosis 3.
TOP1	-0.630903	0.285	0.509	6.91e-177	1.59e-172	HGNC:11986	NM_003286	7150	P11387	DNA topoisomerase I	protein-coding gene	Topoisomerases	This gene encodes a DNA topoisomerase, an enzyme that controls and alters the topologic states of DNA during transcription. This enzyme catalyzes the transient breaking and rejoining of a single strand of DNA which allows the strands to pass through one another, thus altering the topology of DNA. This gene is localized to chromosome 20 and has pseudogenes which reside on chromosomes 1 and 22.	FUNCTION: Releases the supercoiling and torsional tension of DNA introduced during the DNA replication and transcription by transiently cleaving and rejoining one strand of the DNA duplex. Introduces a single-strand break via transesterification at a target site in duplex DNA. The scissile phosphodiester is attacked by the catalytic tyrosine of the enzyme, resulting in the formation of a DNA-(3'-…	Enables several functions, including ATP binding activity; DNA binding activity; and DNA topoisomerase type I (single strand cut, ATP-independent) activity. Involved in several processes, including chromosome organization; circadian regulation of gene expression; and peptidyl-serine phosphorylation. Located in P-body; fibrillar center; and nucleoplasm. Part of protein-DNA complex. Colocalizes wit…
HLA-DQA1	-0.62563	0.039	0.199	7.88e-181	1.81e-176	HGNC:4942	NM_002122	3117	P01909	major histocompatibility complex, class II, DQ alpha 1	protein-coding gene	Histocompatibility complex|C1-set domain containing	HLA-DQA1 belongs to the HLA class II alpha chain paralogues. The class II molecule is a heterodimer consisting of an alpha (DQA) and a beta chain (DQB), both anchored in the membrane. It plays a central role in the immune system by presenting peptides derived from extracellular proteins. Class II molecules are expressed in antigen presenting cells (APC: B Lymphocytes, dendritic cells, macrophages…	FUNCTION: Binds peptides derived from antigens that access the endocytic route of antigen presenting cells (APC) and presents them on the cell surface for recognition by the CD4 T-cells. The peptide binding cleft accommodates peptides of 10-30 residues. The peptides presented by MHC class II molecules are generated mostly by degradation of proteins that access the endocytic route, where they are …	Predicted to enable MHC class II protein complex binding activity and peptide antigen binding activity. Predicted to be involved in several processes, including antigen processing and presentation of exogenous peptide antigen via MHC class II; peptide antigen assembly with MHC class II protein complex; and response to interferon-gamma. Predicted to act upstream of or within antigen processing and…
S100A11	-0.621728	0.365	0.535	3.76e-108	8.66e-104	HGNC:10488	NM_005620	6282	P31949	S100 calcium binding protein A11	protein-coding gene	S100 calcium binding proteins|EF-hand domain containing	The protein encoded by this gene is a member of the S100 family of proteins containing 2 EF-hand calcium-binding motifs. S100 proteins are localized in the cytoplasm and/or nucleus of a wide range of cells, and involved in the regulation of a number of cellular processes such as cell cycle progression and differentiation. S100 genes include at least 13 members which are located as a cluster on ch…	FUNCTION: Facilitates the differentiation and the cornification of keratinocytes. {ECO:0000269|PubMed:18618420}.	Enables S100 protein binding activity; calcium-dependent protein binding activity; and protein homodimerization activity. Involved in positive regulation of smooth muscle cell migration. Located in cytoplasm; nucleus; and ruffle.
CD55	-0.615972	0.206	0.403	3.02e-159	6.94e-155	HGNC:2665	NM_000574	1604	P08174	CD55 molecule (Cromer blood group)	protein-coding gene	Blood group antigens|CD molecules|Sushi domain containing|Complement system regulators and receptors	This gene encodes a glycoprotein involved in the regulation of the complement cascade. Binding of the encoded protein to complement proteins accelerates their decay, thereby disrupting the cascade and preventing damage to host cells. Antigens present on this protein constitute the Cromer blood group system (CROM). Alternative splicing results in multiple transcript variants. The predominant trans…	FUNCTION: This protein recognizes C4b and C3b fragments that condense with cell-surface hydroxyl or amino groups when nascent C4b and C3b are locally generated during C4 and c3 activation. Interaction of daf with cell-associated C4b and C3b polypeptides interferes with their ability to catalyze the conversion of C2 and factor B to enzymatically active C2a and Bb and thereby prevents the formation…	Enables lipid binding activity and virus receptor activity. Involved in several processes, including positive regulation of CD4-positive, alpha-beta T cell proliferation; positive regulation of T cell cytokine production; and regulation of lipopolysaccharide-mediated signaling pathway. Acts upstream of or within regulation of complement activation and regulation of complement-dependent cytotoxici…
PPP1CB	-0.606724	0.373	0.564	7.86e-152	1.81e-147	HGNC:9282	NM_002709	5500	P62140	protein phosphatase 1 catalytic subunit beta	protein-coding gene	Protein phosphatase catalytic subunits	The protein encoded by this gene is one of the three catalytic subunits of protein phosphatase 1 (PP1). PP1 is a serine/threonine specific protein phosphatase known to be involved in the regulation of a variety of cellular processes, such as cell division, glycogen metabolism, muscle contractility, protein synthesis, and HIV-1 viral transcription. Mouse studies suggest that PP1 functions as a sup…	FUNCTION: Protein phosphatase that associates with over 200 regulatory proteins to form highly specific holoenzymes which dephosphorylate hundreds of biological targets. Protein phosphatase (PP1) is essential for cell division, it participates in the regulation of glycogen metabolism, muscle contractility and protein synthesis. Involved in regulation of ionic conductances and long-term synaptic p…	Enables myosin-light-chain-phosphatase activity and protein kinase binding activity. Involved in regulation of cell adhesion and regulation of circadian rhythm. Located in cytosol; nucleoplasm; and plasma membrane. Part of PTW/PP1 phosphatase complex. Colocalizes with chromosome, telomeric region. Implicated in Noonan syndrome-like disorder with loose anagen hair 2.
SKIL	-0.602139	0.061	0.257	4.34e-215	9.99e-211	HGNC:10897	NM_005414	6498	P12757	SKI like proto-oncogene	protein-coding gene	SKI transcriptional corepressors	The protein encoded by this gene is a component of the SMAD pathway, which regulates cell growth and differentiation through transforming growth factor-beta (TGFB). In the absence of ligand, the encoded protein binds to the promoter region of TGFB-responsive genes and recruits a nuclear repressor complex. TGFB signaling causes SMAD3 to enter the nucleus and degrade this protein, allowing these ge…	FUNCTION: May have regulatory role in cell division or differentiation in response to extracellular signals.	Enables several functions, including DNA-binding transcription repressor activity, RNA polymerase II-specific; SMAD binding activity; and identical protein binding activity. Involved in several processes, including negative regulation of transcription by RNA polymerase II; negative regulation of transforming growth factor beta receptor signaling pathway; and positive regulation of axonogenesis. L…
IL7R	-0.595459	0.594	0.738	5.58e-148	1.28e-143	HGNC:6024	NM_001410734		P16871	interleukin 7 receptor	protein-coding gene	CD molecules|Fibronectin type III domain containing|Interleukin receptors		FUNCTION: Receptor for interleukin-7. Also acts as a receptor for thymic stromal lymphopoietin (TSLP).	Enables cytokine receptor activity. Involved in positive regulation of cell population proliferation and positive regulation of receptor signaling pathway via STAT. Located in cytosol; nucleoplasm; and plasma membrane. Implicated in colon cancer; lung non-small cell carcinoma; severe combined immunodeficiency; severe combined immunodeficiency, autosomal recessive, T cell-negative, B cell-positive…
NDUFV2	-0.593672	0.503	0.691	7.95e-177	1.83e-172	HGNC:7717	NM_021074	4729	P19404	NADH:ubiquinone oxidoreductase core subunit V2	protein-coding gene	NADH:ubiquinone oxidoreductase core subunits	The NADH-ubiquinone oxidoreductase complex (complex I) of the mitochondrial respiratory chain catalyzes the transfer of electrons from NADH to ubiquinone, and consists of at least 43 subunits. The complex is located in the inner mitochondrial membrane. This gene encodes the 24 kDa subunit of complex I, and is involved in electron transfer. Mutations in this gene are implicated in Parkinson's dise…	FUNCTION: Core subunit of the mitochondrial membrane respiratory chain NADH dehydrogenase (Complex I) which catalyzes electron transfer from NADH through the respiratory chain, using ubiquinone as an electron acceptor (Probable). Parts of the peripheral arm of the enzyme, where the electrons from NADH are accepted by flavin mononucleotide (FMN) and then passed along a chain of iron-sulfur cluster…	Contributes to NADH dehydrogenase (ubiquinone) activity. Involved in cardiac muscle tissue development; mitochondrial electron transport, NADH to ubiquinone; and nervous system development. Located in cytosol; mitochondrial inner membrane; and nucleoplasm. Part of mitochondrial respiratory chain complex I. Implicated in Parkinson's disease and nuclear type mitochondrial complex I deficiency 7.
ZFP36	-0.591888	0.462	0.617	2.32e-111	5.35e-107	HGNC:12862	NM_003407		P26651	ZFP36 ring finger protein	protein-coding gene	Zinc fingers CCCH-type		FUNCTION: Zinc-finger RNA-binding protein that destabilizes several cytoplasmic AU-rich element (ARE)-containing mRNA transcripts by promoting their poly(A) tail removal or deadenylation, and hence provide a mechanism for attenuating protein synthesis (PubMed:10330172, PubMed:10751406, PubMed:11279239, PubMed:12115244, PubMed:12748283, PubMed:15187101, PubMed:15634918, PubMed:16702957, PubMed:170…	Enables several functions, including 14-3-3 protein binding activity; heat shock protein binding activity; and mRNA 3'-UTR AU-rich region binding activity. Involved in several processes, including cellular response to cytokine stimulus; cellular response to growth factor stimulus; and regulation of gene expression. Acts upstream of or within mRNA catabolic process. Located in cytoplasmic ribonucl…
DNAJB6	-0.58723	0.486	0.648	1.68e-142	3.87e-138	HGNC:14888	NM_058246	10049	O75190	DnaJ heat shock protein family (Hsp40) member B6	protein-coding gene	DNAJ (HSP40) heat shock proteins	This gene encodes a member of the DNAJ protein family. DNAJ family members are characterized by a highly conserved amino acid stretch called the 'J-domain' and function as one of the two major classes of molecular chaperones involved in a wide range of cellular events, such as protein folding and oligomeric protein complex assembly. This family member may also play a role in polyglutamine aggrega…	FUNCTION: Has a stimulatory effect on the ATPase activity of HSP70 in a dose-dependent and time-dependent manner and hence acts as a co-chaperone of HSP70 (PubMed:10954706, PubMed:28233300). Plays an indispensable role in the organization of KRT8/KRT18 filaments (PubMed:10954706). Acts as an endogenous molecular chaperone for neuronal proteins including huntingtin (PubMed:11896048, PubMed:2236678…	Enables several functions, including ATPase activator activity; chaperone binding activity; and unfolded protein binding activity. Involved in several processes, including intermediate filament organization; negative regulation of cysteine-type endopeptidase activity involved in apoptotic process; and negative regulation of inclusion body assembly. Located in several cellular components, includin…
SLA	-0.587127	0.222	0.426	4.03e-154	9.28e-150	HGNC:10902	NM_001045556		Q13239	Src like adaptor	protein-coding gene	SH2 domain containing|MicroRNA protein coding host genes		FUNCTION: Adapter protein, which negatively regulates T-cell receptor (TCR) signaling. Inhibits T-cell antigen-receptor induced activation of nuclear factor of activated T-cells. Involved in the negative regulation of positive selection and mitosis of T-cells. May act by linking signaling proteins such as ZAP70 with CBL, leading to a CBL dependent degradation of signaling proteins. {ECO:0000269|P…	Predicted to enable signaling receptor binding activity. Predicted to be involved in cell differentiation; innate immune response; and transmembrane receptor protein tyrosine kinase signaling pathway. Predicted to be located in cytosol. Predicted to be active in dendritic spine and focal adhesion. Predicted to be extrinsic component of cytoplasmic side of plasma membrane.
RELB	-0.581405	0.176	0.381	5.8e-166	1.34e-161	HGNC:9956	NM_001411087		Q01201	RELB proto-oncogene, NF-kB subunit	protein-coding gene	NF-kappa B complex subunits|IPT domain containing		FUNCTION: NF-kappa-B is a pleiotropic transcription factor which is present in almost all cell types and is involved in many biological processed such as inflammation, immunity, differentiation, cell growth, tumorigenesis and apoptosis. NF-kappa-B is a homo- or heterodimeric complex formed by the Rel-like domain-containing proteins RELA/p65, RELB, NFKB1/p105, NFKB1/p50, REL and NFKB2/p52. The dim…	Enables RNA polymerase II cis-regulatory region sequence-specific DNA binding activity and protein kinase binding activity. Involved in lymphocyte differentiation and negative regulation of interferon-beta production. Located in cytosol and nucleoplasm. Part of chromatin; nucleus; and transcription repressor complex. Colocalizes with centrosome. Implicated in breast cancer and immunodeficiency 53…
SRSF2	-0.581273	0.472	0.64	6.1e-140	1.4e-135	HGNC:10783	NM_003016	6427	Q01130	serine and arginine rich splicing factor 2	protein-coding gene	RNA binding motif containing|Serine and arginine rich splicing factors|MicroRNA protein coding host genes	The protein encoded by this gene is a member of the serine/arginine (SR)-rich family of pre-mRNA splicing factors, which constitute part of the spliceosome. Each of these factors contains an RNA recognition motif (RRM) for binding RNA and an RS domain for binding other proteins. The RS domain is rich in serine and arginine residues and facilitates interaction between different SR splicing factors…	FUNCTION: Necessary for the splicing of pre-mRNA. It is required for formation of the earliest ATP-dependent splicing complex and interacts with spliceosomal components bound to both the 5'- and 3'-splice sites during spliceosome assembly. It also is required for ATP-dependent interactions of both U1 and U2 snRNPs with pre-mRNA. Interacts with other spliceosomal components, via the RS domains, to…	Enables RNA binding activity. Predicted to be involved in mRNA splicing, via spliceosome. Predicted to act upstream of or within regulation of alternative mRNA splicing, via spliceosome. Located in cytosol and nuclear speck. Implicated in acute myeloid leukemia; hepatocellular carcinoma; and myelodysplastic syndrome. Biomarker of clear cell renal cell carcinoma; hepatocellular carcinoma; and lung…
HSPH1	-0.578798	0.113	0.289	3.85e-149	8.86e-145	HGNC:16969	NM_001286503	10808	Q92598	heat shock protein family H (Hsp110) member 1	protein-coding gene	Heat shock 70kDa proteins	This gene encodes a member of the heat shock protein 70 family of proteins. The encoded protein functions as a nucleotide exchange factor for the molecular chaperone heat shock cognate 71 kDa protein (Hsc70). In addition, this protein plays a distinct but related role as a holdase that inhibits the aggregation of misfolded proteins, including the cystic fibrosis transmembrane conductance regulato…	FUNCTION: Acts as a nucleotide-exchange factor (NEF) for chaperone proteins HSPA1A and HSPA1B, promoting the release of ADP from HSPA1A/B thereby triggering client/substrate protein release (PubMed:24318877). Prevents the aggregation of denatured proteins in cells under severe stress, on which the ATP levels decrease markedly. Inhibits HSPA8/HSC70 ATPase and chaperone activities (By similarity). …	Enables adenyl-nucleotide exchange factor activity. Predicted to be involved in protein folding. Predicted to act upstream of or within several processes, including chaperone cofactor-dependent protein refolding; negative regulation of intracellular signal transduction; and positive regulation of nitrogen compound metabolic process. Located in cytosol and nucleoplasm. Part of protein-containing c…
BIRC3	-0.578336	0.647	0.761	1.09e-125	2.5e-121	HGNC:591	NM_001165	330	Q13489	baculoviral IAP repeat containing 3	protein-coding gene	Ring finger proteins|Baculoviral IAP repeat containing|Caspase recruitment domain containing	This gene encodes a member of the IAP family of proteins that inhibit apoptosis by binding to tumor necrosis factor receptor-associated factors TRAF1 and TRAF2, probably by interfering with activation of ICE-like proteases. The encoded protein inhibits apoptosis induced by serum deprivation but does not affect apoptosis resulting from exposure to menadione, a potent inducer of free radicals. It c…	FUNCTION: Multi-functional protein which regulates not only caspases and apoptosis, but also modulates inflammatory signaling and immunity, mitogenic kinase signaling and cell proliferation, as well as cell invasion and metastasis. Acts as an E3 ubiquitin-protein ligase regulating NF-kappa-B signaling and regulates both canonical and non-canonical NF-kappa-B signaling by acting in opposite direct…	Enables ubiquitin-protein transferase activity. Involved in positive regulation of protein ubiquitination; regulation of apoptotic process; and regulation of necroptotic process. Located in cytosol and nucleoplasm. Biomarker of renal cell carcinoma.
SMAP2	-0.578259	0.552	0.726	4.03e-171	9.28e-167	HGNC:25082	NM_022733		Q8WU79	small ArfGAP2	protein-coding gene	ArfGAPs		FUNCTION: GTPase activating protein that acts on ARF1. Can also activate ARF6 (in vitro). May play a role in clathrin-dependent retrograde transport from early endosomes to the trans-Golgi network (By similarity). {ECO:0000250}.	Predicted to enable GTPase activator activity. Predicted to be involved in regulation of catalytic activity. Located in cytosol and nucleoplasm.
SH2D2A	-0.568814	0.054	0.257	1.7e-230	3.91e-226	HGNC:10821	NM_003975	9047	Q9NP31	SH2 domain containing 2A	protein-coding gene	SH2 domain containing	This gene encodes an adaptor protein thought to function in T-cell signal transduction. A related protein in mouse is responsible for the activation of lymphocyte-specific protein-tyrosine kinase and functions in downstream signaling. Alternative splicing results in multiple transcript variants.	FUNCTION: Could be a T-cell-specific adapter protein involved in the control of T-cell activation. May play a role in the CD4-p56-LCK-dependent signal transduction pathway. Could also play an important role in normal and pathological angiogenesis. Could be an adapter protein that facilitates and regulates interaction of KDR with effector proteins important to endothelial cell survival and prolife…	Predicted to enable SH3 domain binding activity. Predicted to be involved in signal transduction. Predicted to act upstream of or within T cell proliferation. Predicted to be located in cytosol. Implicated in juvenile rheumatoid arthritis and multiple sclerosis.
CRYBG1	-0.567754	0.271	0.451	1.27e-122	2.93e-118	HGNC:356	NM_001371242		Q9Y4K1	crystallin beta-gamma domain containing 1	protein-coding gene	Beta-gamma crystallin domain containing		FUNCTION: May function as suppressor of malignant melanoma. It may exert its effects through interactions with the cytoskeleton.	Predicted to enable carbohydrate binding activity.
FAM118A	-0.563357	0.2	0.399	4.86e-150	1.12e-145	HGNC:1313	NM_017911		Q9NWS6	family with sequence similarity 118 member A	protein-coding gene				Enables identical protein binding activity. Predicted to be located in membrane. Predicted to be integral component of membrane.
SH2D1A	-0.561387	0.195	0.372	3.11e-129	7.16e-125	HGNC:10820	NM_002351	4068	O60880	SH2 domain containing 1A	protein-coding gene	SH2 domain containing	This gene encodes a protein that plays a major role in the bidirectional stimulation of T and B cells. This protein contains an SH2 domain and a short tail. It associates with the signaling lymphocyte-activation molecule, thereby acting as an inhibitor of this transmembrane protein by blocking the recruitment of the SH2-domain-containing signal-transduction molecule SHP-2 to its docking site. Thi…	FUNCTION: Cytoplasmic adapter regulating receptors of the signaling lymphocytic activation molecule (SLAM) family such as SLAMF1, CD244, LY9, CD84, SLAMF6 and SLAMF7. In SLAM signaling seems to cooperate with SH2D1B/EAT-2. Initially it has been proposed that association with SLAMF1 prevents SLAMF1 binding to inhibitory effectors including INPP5D/SHIP1 and PTPN11/SHP-2 (PubMed:11806999). However, …	Involved in negative regulation of T cell receptor signaling pathway. Located in cytoplasm. Implicated in X-linked lymphoproliferative syndrome 1.
CD74	-0.556878	0.473	0.586	2.4e-75	5.53e-71	HGNC:1697	NM_004355	972	P04233	CD74 molecule	protein-coding gene	CD molecules	The protein encoded by this gene associates with class II major histocompatibility complex (MHC) and is an important chaperone that regulates antigen presentation for immune response. It also serves as cell surface receptor for the cytokine macrophage migration inhibitory factor (MIF) which, when bound to the encoded protein, initiates survival pathways and cell proliferation. This protein also i…	FUNCTION: Plays a critical role in MHC class II antigen processing by stabilizing peptide-free class II alpha/beta heterodimers in a complex soon after their synthesis and directing transport of the complex from the endoplasmic reticulum to the endosomal/lysosomal system where the antigen processing and binding of antigenic peptides to MHC class II takes place. Serves as cell surface receptor for…	Enables several functions, including amyloid-beta binding activity; macrophage migration inhibitory factor binding activity; and signaling receptor binding activity. Involved in several processes, including positive regulation of macromolecule metabolic process; regulation of intracellular signal transduction; and regulation of viral entry into host cell. Located in several cellular components, i…
IDI1	-0.556208	0.365	0.537	2.29e-114	5.27e-110	HGNC:5387	NM_004508	3422	Q13907	isopentenyl-diphosphate delta isomerase 1	protein-coding gene		IDI1 encodes a peroxisomally-localized enzyme that catalyzes the interconversion of isopentenyl diphosphate (IPP) to its highly electrophilic isomer, dimethylallyl diphosphate (DMAPP), which are the substrates for the successive reaction that results in the synthesis of farnesyl diphosphate and, ultimately, cholesterol. It has been shown in peroxisomal deficiency diseases such as Zellweger syndro…	FUNCTION: Catalyzes the 1,3-allylic rearrangement of the homoallylic substrate isopentenyl (IPP) to its highly electrophilic allylic isomer, dimethylallyl diphosphate (DMAPP). {ECO:0000269|PubMed:8806705}.	Enables isopentenyl-diphosphate delta-isomerase activity; magnesium ion binding activity; and manganese ion binding activity. Involved in isoprenoid biosynthetic process. Located in peroxisome.
SYAP1	-0.55567	0.287	0.471	6.73e-126	1.55e-121	HGNC:16273	NM_032796		Q96A49	synapse associated protein 1	protein-coding gene			FUNCTION: Plays a role in adipocyte differentiation by promoting mTORC2-mediated phosphorylation of AKT1 at 'Ser-473' after growth factor stimulation (PubMed:23300339). {ECO:0000269|PubMed:23300339}.	Involved in several processes, including TORC2 signaling; cellular response to growth factor stimulus; and cellular response to peptide hormone stimulus. Located in Golgi apparatus; cytosol; and nucleoplasm. Is extrinsic component of cytoplasmic side of plasma membrane.
SARAF	-0.555369	0.93	0.949	1.07e-234	2.45e-230	HGNC:28789	NM_016127		Q96BY9	store-operated calcium entry associated regulatory factor	protein-coding gene			FUNCTION: Negative regulator of store-operated Ca(2+) entry (SOCE) involved in protecting cells from Ca(2+) overfilling. In response to cytosolic Ca(2+) elevation after endoplasmic reticulum Ca(2+) refilling, promotes a slow inactivation of STIM (STIM1 or STIM2)-dependent SOCE activity: possibly act by facilitating the deoligomerization of STIM to efficiently turn off ORAI when the endoplasmic re…	Involved in regulation of store-operated calcium entry. Located in endoplasmic reticulum and endoplasmic reticulum-plasma membrane contact site. Is integral component of endoplasmic reticulum membrane.
DYNLT1	-0.553269	0.345	0.536	8.2e-140	1.89e-135	HGNC:11697	NM_006519	6993	P63172	dynein light chain Tctex-type 1	protein-coding gene	Dynein 1 complex subunits|Dynein 2 complex subunits|Dyneins, axonemal outer arm complex subunits	This gene encodes a component of the motor complex, cytoplasmic dynein, which transports cellular cargo along microtubules in the cell. The encoded protein regulates the length of primary cilia which are sensory organelles found on the surface of cells. The protein encoded by this gene interacts with viral proteins, like the minor capsid protein L2 of human papillomavirus, and is required for dyn…	FUNCTION: Acts as one of several non-catalytic accessory components of the cytoplasmic dynein 1 complex that are thought to be involved in linking dynein to cargos and to adapter proteins that regulate dynein function. Cytoplasmic dynein 1 acts as a motor for the intracellular retrograde motility of vesicles and organelles along microtubules. Binds to transport cargos and is involved in apical ca…	Enables identical protein binding activity. Involved in intracellular transport of viral protein in host cell. Located in cytoplasmic microtubule; dynein complex; and secretory vesicle. Part of cytoplasmic dynein complex.
ZNF331	-0.553203	0.334	0.438	2.52e-57	5.81e-53	HGNC:15489	NM_018555	55422	Q9NQX6	zinc finger protein 331	protein-coding gene	Zinc fingers C2H2-type	This gene encodes a zinc finger protein containing a KRAB (Kruppel-associated box) domain found in transcriptional repressors. This gene may be methylated and silenced in cancer cells. This gene is located within a differentially methylated region (DMR) and shows allele-specific expression in placenta. Alternative splicing and the use of alternative promoters results in multiple transcript varian…	FUNCTION: May be involved in transcriptional regulation. May play a role in spermatogenesis.	Predicted to enable DNA-binding transcription factor activity, RNA polymerase II-specific and RNA polymerase II cis-regulatory region sequence-specific DNA binding activity. Predicted to be involved in regulation of transcription, DNA-templated. Predicted to be located in nucleus.
SDCBP	-0.550713	0.443	0.601	2.23e-120	5.13e-116	HGNC:10662	NM_005625	6386	O00560	syndecan binding protein	protein-coding gene	PDZ domain containing	The protein encoded by this gene was initially identified as a molecule linking syndecan-mediated signaling to the cytoskeleton. The syntenin protein contains tandemly repeated PDZ domains that bind the cytoplasmic, C-terminal domains of a variety of transmembrane proteins. This protein may also affect cytoskeletal-membrane organization, cell adhesion, protein trafficking, and the activation of t…	FUNCTION: Multifunctional adapter protein involved in diverse array of functions including trafficking of transmembrane proteins, neuro and immunomodulation, exosome biogenesis, and tumorigenesis (PubMed:26291527). Positively regulates TGFB1-mediated SMAD2/3 activation and TGFB1-induced epithelial-to-mesenchymal transition (EMT) and cell migration in various cell types. May increase TGFB1 signali…	Enables several functions, including frizzled binding activity; phosphatidylinositol-4,5-bisphosphate binding activity; and protein heterodimerization activity. Involved in several processes, including negative regulation of nitrogen compound metabolic process; positive regulation of cellular component biogenesis; and positive regulation of transmembrane receptor protein serine/threonine kinase s…
S1PR4	-0.544948	0.376	0.55	1.76e-113	4.04e-109	HGNC:3170	NM_003775	8698	O95977	sphingosine-1-phosphate receptor 4	protein-coding gene	Sphingosine 1-phosphate receptors	This gene is a member of the endothelial differentiation, G-protein-coupled (EDG)) receptor gene family. EDG receptors bind lysophospholipids or lysosphingolipids as ligands, and are involved in cell signalling in many different cell types. This EDG receptor gene is intronless and is specifically expressed in the lymphoid tissue.	FUNCTION: Receptor for the lysosphingolipid sphingosine 1-phosphate (S1P). S1P is a bioactive lysophospholipid that elicits diverse physiological effect on most types of cells and tissues. May be involved in cell migration processes that are specific for lymphocytes. {ECO:0000269|PubMed:10679247, ECO:0000269|PubMed:10753843}.	Predicted to enable G protein-coupled receptor activity. Predicted to be involved in adenylate cyclase-activating G protein-coupled receptor signaling pathway and regulation of metabolic process. Located in mitochondrion.
NAMPT	-0.541763	0.224	0.402	3.44e-125	7.92e-121	HGNC:30092	NM_182790		P43490	nicotinamide phosphoribosyltransferase	protein-coding gene			FUNCTION: Catalyzes the condensation of nicotinamide with 5-phosphoribosyl-1-pyrophosphate to yield nicotinamide mononucleotide, an intermediate in the biosynthesis of NAD. It is the rate limiting component in the mammalian NAD biosynthesis pathway. The secreted form behaves both as a cytokine with immunomodulating properties and an adipokine with anti-diabetic properties, it has no enzymatic act…	Enables identical protein binding activity. Involved in positive regulation of nitric-oxide synthase biosynthetic process and positive regulation of transcription by RNA polymerase II. Located in cell junction and nuclear speck. Implicated in transient cerebral ischemia. Biomarker of carotid artery disease; coronary artery disease; obesity; pulmonary hypertension; and type 2 diabetes mellitus.
CCNH	-0.53409	0.325	0.493	2.83e-111	6.52e-107	HGNC:1594	NM_001239	902	P51946	cyclin H	protein-coding gene	Cyclins|CDK activating kinase complex	The protein encoded by this gene belongs to the highly conserved cyclin family, whose members are characterized by a dramatic periodicity in protein abundance through the cell cycle. Cyclins function as regulators of CDK kinases. Different cyclins exhibit distinct expression and degradation patterns which contribute to the temporal coordination of each mitotic event. This cyclin forms a complex w…	FUNCTION: Regulates CDK7, the catalytic subunit of the CDK-activating kinase (CAK) enzymatic complex. CAK activates the cyclin-associated kinases CDK1, CDK2, CDK4 and CDK6 by threonine phosphorylation. CAK complexed to the core-TFIIH basal transcription factor activates RNA polymerase II by serine phosphorylation of the repetitive C-terminal domain (CTD) of its large subunit (POLR2A), allowing it…	Contributes to RNA polymerase II general transcription initiation factor activity. Involved in protein stabilization; regulation of G1/S transition of mitotic cell cycle; and transcription initiation from RNA polymerase II promoter. Located in nucleoplasm. Part of nucleus.
SNX9	-0.531963	0.228	0.399	3.42e-117	7.86e-113	HGNC:14973	NM_016224	51429	Q9Y5X1	sorting nexin 9	protein-coding gene	Sorting nexins|PX-BAR domain containing	This gene encodes a member of the sorting nexin family. Members of this family contain a phosphoinositide binding domain, and are involved in intracellular trafficking. The encoded protein does not contain a coiled coil region, like some family members, but does contain a SRC homology domain near its N-terminus. The encoded protein is reported to have a variety of interaction partners, including …	FUNCTION: Involved in endocytosis and intracellular vesicle trafficking, both during interphase and at the end of mitosis. Required for efficient progress through mitosis and cytokinesis. Required for normal formation of the cleavage furrow at the end of mitosis. Plays a role in endocytosis via clathrin-coated pits, but also clathrin-independent, actin-dependent fluid-phase endocytosis. Plays a r…	Enables several functions, including 1-phosphatidylinositol binding activity; Arp2/3 complex binding activity; and protein homodimerization activity. Involved in several processes, including cytoskeleton-dependent cytokinesis; plasma membrane tubulation; and positive regulation of cellular protein metabolic process. Located in several cellular components, including cytoplasmic vesicle membrane; c…
DNAJA1	-0.530701	0.41	0.574	1.54e-104	3.54e-100	HGNC:5229	NM_001314039	3301	P31689	DnaJ heat shock protein family (Hsp40) member A1	protein-coding gene	DNAJ (HSP40) heat shock proteins	This gene encodes a member of the DnaJ family of proteins, which act as heat shock protein 70 cochaperones. Heat shock proteins facilitate protein folding, trafficking, prevention of aggregation, and proteolytic degradation. Members of this family are characterized by a highly conserved N-terminal J domain, a glycine/phenylalanine-rich region, four CxxCxGxG zinc finger repeats, and a C-terminal s…	FUNCTION: Co-chaperone for HSPA8/Hsc70 (PubMed:10816573). Stimulates ATP hydrolysis, but not the folding of unfolded proteins mediated by HSPA1A (in vitro) (PubMed:24318877). Plays a role in protein transport into mitochondria via its role as co-chaperone. Functions as a co-chaperone for HSPA1B and negatively regulates the translocation of BAX from the cytosol to mitochondria in response to cellu…	Enables several functions, including C3HC4-type RING finger domain binding activity; Hsp70 protein binding activity; and signaling receptor binding activity. Involved in several processes, including negative regulation of intracellular signal transduction; negative regulation of protein ubiquitination; and regulation of establishment of protein localization. Located in cytosol; membrane; and micr…
HLA-DPB1	-0.524098	0.344	0.463	2.63e-63	6.05e-59	HGNC:4940	NM_002121	3115	P04440	major histocompatibility complex, class II, DP beta 1	protein-coding gene	Histocompatibility complex|C1-set domain containing	HLA-DPB belongs to the HLA class II beta chain paralogues. This class II molecule is a heterodimer consisting of an alpha (DPA) and a beta chain (DPB), both anchored in the membrane. It plays a central role in the immune system by presenting peptides derived from extracellular proteins. Class II molecules are expressed in antigen presenting cells (APC: B lymphocytes, dendritic cells, macrophages)…	FUNCTION: Binds peptides derived from antigens that access the endocytic route of antigen presenting cells (APC) and presents them on the cell surface for recognition by the CD4 T-cells. The peptide binding cleft accommodates peptides of 10-30 residues. The peptides presented by MHC class II molecules are generated mostly by degradation of proteins that access the endocytic route, where they are …	Enables peptide antigen binding activity. Involved in several processes, including T cell receptor signaling pathway; antigen processing and presentation of exogenous peptide antigen via MHC class II; and positive regulation of interferon-gamma production. Located in cell surface. Part of MHC class II protein complex. Implicated in several diseases, including Human papillomavirus infectious disea…
PPIL4	-0.523909	0.166	0.368	9.19e-158	2.12e-153	HGNC:15702	NM_139126	85313	Q8WUA2	peptidylprolyl isomerase like 4	protein-coding gene	RNA binding motif containing|Cyclophilin peptidylprolyl isomerases	This gene is a member of the cyclophilin family of peptidylprolyl isomerases. The cyclophilins are a highly conserved family, members of which play an important role in protein folding, immunosuppression by cyclosporin A, and infection of HIV-1 virions.	FUNCTION: PPIases accelerate the folding of proteins. It catalyzes the cis-trans isomerization of proline imidic peptide bonds in oligopeptides (By similarity). {ECO:0000250}.	Enables RNA binding activity. Predicted to be involved in regulation of phosphorylation of RNA polymerase II C-terminal domain. Located in cytosol and nucleoplasm.
NR3C1	-0.514843	0.369	0.515	2.79e-88	6.43e-84	HGNC:7978	NM_000176	2908	P04150	nuclear receptor subfamily 3 group C member 1	protein-coding gene	Nuclear receptor subfamily 3 group C	This gene encodes glucocorticoid receptor, which can function both as a transcription factor that binds to glucocorticoid response elements in the promoters of glucocorticoid responsive genes to activate their transcription, and as a regulator of other transcription factors. This receptor is typically found in the cytoplasm, but upon ligand binding, is transported into the nucleus. It is involved…	FUNCTION: Receptor for glucocorticoids (GC) (PubMed:27120390, PubMed:37478846). Has a dual mode of action: as a transcription factor that binds to glucocorticoid response elements (GRE), both for nuclear and mitochondrial DNA, and as a modulator of other transcription factors (PubMed:28139699). Affects inflammatory responses, cellular proliferation and differentiation in target tissues. Involved …	Enables several functions, including DNA-binding transcription factor activity, RNA polymerase II-specific; Hsp90 protein binding activity; and transcription cis-regulatory region binding activity. Involved in cellular response to dexamethasone stimulus; cellular response to transforming growth factor beta stimulus; and regulation of transcription, DNA-templated. Located in cytosol and nuclear sp…
RUNX3	-0.514012	0.293	0.445	8.74e-94	2.01e-89	HGNC:10473	NM_004350	864	Q13761	RUNX family transcription factor 3	protein-coding gene	MicroRNA protein coding host genes|Runt-related transcription factors	This gene encodes a member of the runt domain-containing family of transcription factors. A heterodimer of this protein and a beta subunit forms a complex that binds to the core DNA sequence 5'-PYGPYGGT-3' found in a number of enhancers and promoters, and can either activate or suppress transcription. It also interacts with other transcription factors. It functions as a tumor suppressor, and the …	FUNCTION: Forms the heterodimeric complex core-binding factor (CBF) with CBFB. RUNX members modulate the transcription of their target genes through recognizing the core consensus binding sequence 5'-TGTGGT-3', or very rarely, 5'-TGCGGT-3', within their regulatory regions via their runt domain, while CBFB is a non-DNA-binding regulatory subunit that allosterically enhances the sequence-specific D…	Enables sequence-specific double-stranded DNA binding activity and transcription corepressor binding activity. Involved in positive regulation of transcription, DNA-templated; protein phosphorylation; and response to transforming growth factor beta. Located in cytosol; nucleolus; and nucleoplasm. Implicated in several diseases, including breast cancer (multiple); female reproductive organ cancer …
YWHAB	-0.509174	0.799	0.867	4.69e-143	1.08e-138	HGNC:12849	NM_003404	7529	P31946	tyrosine 3-monooxygenase/tryptophan 5-monooxygenase activation protein beta	protein-coding gene	14-3-3 phospho-serine/phospho-threonine binding proteins	This gene encodes a protein belonging to the 14-3-3 family of proteins, members of which mediate signal transduction by binding to phosphoserine-containing proteins. This highly conserved protein family is found in both plants and mammals. The encoded protein has been shown to interact with RAF1 and CDC25 phosphatases, suggesting that it may play a role in linking mitogenic signaling and the cell…	FUNCTION: Adapter protein implicated in the regulation of a large spectrum of both general and specialized signaling pathways. Binds to a large number of partners, usually by recognition of a phosphoserine or phosphothreonine motif. Binding generally results in the modulation of the activity of the binding partner. Negative regulator of osteogenesis. Blocks the nuclear translocation of the phosph…	Enables several functions, including histone deacetylase binding activity; identical protein binding activity; and phosphoserine residue binding activity. Involved in several processes, including cytoplasmic sequestering of protein; negative regulation of G protein-coupled receptor signaling pathway; and negative regulation of protein dephosphorylation. Located in cytosol and perinuclear region o…
DUSP4	-0.509164	0.222	0.344	2.43e-63	5.6e-59	HGNC:3070	NM_001394	1846	Q13115	dual specificity phosphatase 4	protein-coding gene	MAP kinase phosphatases	The protein encoded by this gene is a member of the dual specificity protein phosphatase subfamily. These phosphatases inactivate their target kinases by dephosphorylating both the phosphoserine/threonine and phosphotyrosine residues. They negatively regulate members of the mitogen-activated protein (MAP) kinase superfamily (MAPK/ERK, SAPK/JNK, p38), which are associated with cellular proliferati…	FUNCTION: Regulates mitogenic signal transduction by dephosphorylating both Thr and Tyr residues on MAP kinases ERK1 and ERK2. {ECO:0000269|PubMed:7535768}.	Enables MAP kinase serine/threonine phosphatase activity; protein tyrosine phosphatase activity; and protein tyrosine/threonine phosphatase activity. Involved in dephosphorylation and negative regulation of ERK1 and ERK2 cascade. Located in nucleoplasm.
IDS	-0.508182	0.492	0.613	3e-90	6.9e-86	HGNC:5389	NM_000202	3423	P22304	iduronate 2-sulfatase	protein-coding gene	Sulfatases	This gene encodes a member of the sulfatase family of proteins. The encoded preproprotein is proteolytically processed to generate two polypeptide chains. This enzyme is involved in the lysosomal degradation of heparan sulfate and dermatan sulfate. Mutations in this gene are associated with the X-linked lysosomal storage disease mucopolysaccharidosis type II, also known as Hunter syndrome. Altern…	FUNCTION: Lysosomal enzyme involved in the degradation pathway of dermatan sulfate and heparan sulfate. {ECO:0000269|PubMed:10838181, ECO:0000269|PubMed:11731225, ECO:0000269|PubMed:28593992}.	Enables calcium ion binding activity and iduronate-2-sulfatase activity. Involved in glycosaminoglycan catabolic process. Located in lysosome. Implicated in mucopolysaccharidosis II.
PFKFB3	-0.503209	0.037	0.203	3.55e-193	8.17e-189	HGNC:8874	NM_004566	5209	Q16875	6-phosphofructo-2-kinase/fructose-2,6-biphosphatase 3	protein-coding gene	6-phosphofructo-2-kinases/fructose-2,6-biphosphatases|MicroRNA protein coding host genes	The protein encoded by this gene belongs to a family of bifunctional proteins that are involved in both the synthesis and degradation of fructose-2,6-bisphosphate, a regulatory molecule that controls glycolysis in eukaryotes. The encoded protein has a 6-phosphofructo-2-kinase activity that catalyzes the synthesis of fructose-2,6-bisphosphate (F2,6BP), and a fructose-2,6-biphosphatase activity tha…	FUNCTION: Catalyzes both the synthesis and degradation of fructose 2,6-bisphosphate. {ECO:0000269|PubMed:10077634, ECO:0000269|PubMed:17499765, ECO:0000305|PubMed:16316985}.	Enables 6-phosphofructo-2-kinase activity. Predicted to be involved in fructose 2,6-bisphosphate metabolic process. Located in nucleoplasm.
SELENOK	-0.50129	0.637	0.756	9.84e-115	2.27e-110	HGNC:30394	NM_021237	58515	Q9Y6D0	selenoprotein K	protein-coding gene	Selenoproteins	The protein encoded by this gene belongs to the selenoprotein K family. It is a transmembrane protein that is localized in the endoplasmic reticulum (ER), and is involved in ER-associated degradation (ERAD) of misfolded, glycosylated proteins. It also has a role in the protection of cells from ER stress-induced apoptosis. Knockout studies in mice show the importance of this gene in promoting Ca(2…	FUNCTION: Required for Ca(2+) flux in immune cells and plays a role in T-cell proliferation and in T-cell and neutrophil migration (By similarity). Involved in endoplasmic reticulum-associated degradation (ERAD) of soluble glycosylated proteins (PubMed:22016385). Required for palmitoylation and cell surface expression of CD36 and involved in macrophage uptake of low-density lipoprotein and in foa…	Enables identical protein binding activity. Involved in intrinsic apoptotic signaling pathway in response to endoplasmic reticulum stress; protein palmitoylation; and response to oxidative stress. Located in endoplasmic reticulum membrane.
STRAP	-0.497917	0.398	0.576	2.66e-125	6.12e-121	HGNC:30796	NM_007178		Q9Y3F4	serine/threonine kinase receptor associated protein	protein-coding gene	WD repeat domain containing|SMN complex		FUNCTION: The SMN complex catalyzes the assembly of small nuclear ribonucleoproteins (snRNPs), the building blocks of the spliceosome, and thereby plays an important role in the splicing of cellular pre-mRNAs. Most spliceosomal snRNPs contain a common set of Sm proteins SNRPB, SNRPD1, SNRPD2, SNRPD3, SNRPE, SNRPF and SNRPG that assemble in a heptameric protein ring on the Sm site of the small nuc…	Enables RNA binding activity. Involved in maintenance of gastrointestinal epithelium; negative regulation of transforming growth factor beta receptor signaling pathway; and spliceosomal snRNP assembly. Located in cytosol. Part of SMN complex. Implicated in adenocarcinoma; colorectal carcinoma; large cell carcinoma; lung carcinoma; and squamous cell neoplasm.
KDM6B	-0.497843	0.109	0.269	1.93e-129	4.45e-125	HGNC:29012	NM_001080424	23135	O15054	lysine demethylase 6B	protein-coding gene	Lysine demethylases	The protein encoded by this gene is a lysine-specific demethylase that specifically demethylates di- or tri-methylated lysine 27 of histone H3 (H3K27me2 or H3K27me3). H3K27 trimethylation is a repressive epigenetic mark controlling chromatin organization and gene silencing. This protein can also demethylate non-histone proteins such as retinoblastoma protein. Through its demethylation actvity thi…	FUNCTION: Histone demethylase that specifically demethylates 'Lys-27' of histone H3, thereby playing a central role in histone code (PubMed:17713478, PubMed:17825402, PubMed:17851529, PubMed:18003914). Demethylates trimethylated and dimethylated H3 'Lys-27' (PubMed:17713478, PubMed:17825402, PubMed:17851529, PubMed:18003914). Plays a central role in regulation of posterior development, by regulat…	Enables histone H3-tri/di-methyl-lysine-27 demethylase activity. Involved in histone H3-K27 demethylation. Predicted to be located in nucleus. Predicted to be part of MLL3/4 complex. Biomarker of breast carcinoma and renal cell carcinoma.
EVI2A	-0.494458	0.266	0.453	1.37e-119	3.14e-115	HGNC:3499	NM_014210		P22794	ecotropic viral integration site 2A	protein-coding gene			FUNCTION: May complex with itself or/and other proteins within the membrane, to function as part of a cell-surface receptor.	Predicted to be located in membrane. Predicted to be integral component of membrane.
SMAD7	-0.490285	0.176	0.351	3.39e-123	7.8e-119	HGNC:6773	NM_005904	4092	O15105	SMAD family member 7	protein-coding gene	SMAD family	The protein encoded by this gene is a nuclear protein that binds the E3 ubiquitin ligase SMURF2. Upon binding, this complex translocates to the cytoplasm, where it interacts with TGF-beta receptor type-1 (TGFBR1), leading to the degradation of both the encoded protein and TGFBR1. Expression of this gene is induced by TGFBR1. Variations in this gene are a cause of susceptibility to colorectal canc…	FUNCTION: Antagonist of signaling by TGF-beta (transforming growth factor) type 1 receptor superfamily members; has been shown to inhibit TGF-beta (Transforming growth factor) and activin signaling by associating with their receptors thus preventing SMAD2 access (PubMed:21791611). Functions as an adapter to recruit SMURF2 to the TGF-beta receptor complex. Also acts by recruiting the PPP1R15A-PP1 …	Enables several functions, including I-SMAD binding activity; activin binding activity; and beta-catenin binding activity. Involved in several processes, including regulation of cellular protein metabolic process; regulation of transcription, DNA-templated; and regulation of transmembrane receptor protein serine/threonine kinase signaling pathway. Located in several cellular components, including…
GABARAPL1	-0.490217	0.262	0.424	7.1e-98	1.63e-93	HGNC:4068	NM_001363598		Q9H0R8	GABA type A receptor associated protein like 1	protein-coding gene	Autophagy related		FUNCTION: Ubiquitin-like modifier that increases cell-surface expression of kappa-type opioid receptor through facilitating anterograde intracellular trafficking of the receptor (PubMed:16431922). Involved in formation of autophagosomal vacuoles (PubMed:20404487). While LC3s are involved in elongation of the phagophore membrane, the GABARAP/GATE-16 subfamily is essential for a later stage in auto…	Enables Tat protein binding activity and ubiquitin protein ligase binding activity. Predicted to be involved in autophagosome assembly; autophagy of mitochondrion; and cellular response to nitrogen starvation. Located in autophagosome. Colocalizes with mitochondrion.
GIMAP7	-0.489591	0.493	0.603	5.5e-71	1.27e-66	HGNC:22404	NM_153236	168537	Q8NHV1	GTPase, IMAP family member 7	protein-coding gene	GTPases, IMAP	This gene encodes a protein belonging to the GTP-binding superfamily and to the immuno-associated nucleotide (IAN) subfamily of nucleotide-binding proteins. In humans, the IAN subfamily genes are located in a cluster at 7q36.1.	FUNCTION: The dimer has GTPase activity; the active site contains residues from both subunits. {ECO:0000269|PubMed:23454188}.	Enables GTP binding activity; GTPase activity; and protein homodimerization activity. Involved in GTP metabolic process. Located in Golgi apparatus and lipid droplet.
SLFN5	-0.485888	0.443	0.579	4.29e-70	9.87e-66	HGNC:28286	NM_144975		Q08AF3	schlafen family member 5	protein-coding gene	Schlafen family		FUNCTION: May have a role in hematopoietic cell differentiation. {ECO:0000250}.	Predicted to enable ATP binding activity. Predicted to be involved in cell differentiation. Predicted to be located in nucleus.
C14orf119	-0.484713	0.07	0.265	4.9e-195	1.13e-190	HGNC:20270	NM_017924		Q9NWQ9	chromosome 14 open reading frame 119	protein-coding gene				Located in cytosol and mitochondrion.
HLA-DRA	-0.484589	0.161	0.265	2.78e-52	6.4e-48	HGNC:4947	NM_019111	3122	P01903	major histocompatibility complex, class II, DR alpha	protein-coding gene	Histocompatibility complex|C1-set domain containing	HLA-DRA is one of the HLA class II alpha chain paralogues. This class II molecule is a heterodimer consisting of an alpha and a beta chain, both anchored in the membrane. This molecule is expressed on the surface of various antigen presenting cells such as B lymphocytes, dendritic cells, and monocytes/macrophages, and plays a central role in the immune system and response by presenting peptides d…	FUNCTION: An alpha chain of antigen-presenting major histocompatibility complex class II (MHCII) molecule. In complex with the beta chain HLA-DRB, displays antigenic peptides on professional antigen presenting cells (APCs) for recognition by alpha-beta T cell receptor (TCR) on HLA-DR-restricted CD4-positive T cells. This guides antigen-specific T-helper effector functions, both antibody-mediated …	Enables T cell receptor binding activity; peptide antigen binding activity; and polysaccharide binding activity. Involved in several processes, including antigen processing and presentation of endogenous peptide antigen via MHC class II; antigen processing and presentation of exogenous peptide antigen via MHC class II; and regulation of T cell differentiation. Located in bounding membrane of orga…
GPR15	-0.483632	0.028	0.174	2.36e-170	5.44e-166	HGNC:4469	NM_005290	2838	P49685	G protein-coupled receptor 15	protein-coding gene	G protein-coupled receptors, Class A orphans	This gene encodes a G protein-coupled receptor that acts as a chemokine receptor for human immunodeficiency virus type 1 and 2. The encoded protein localizes to the cell membrane.	FUNCTION: Probable chemokine receptor. Alternative coreceptor with CD4 for HIV-1 infection.	Enables G protein-coupled receptor activity; coreceptor activity; and virus receptor activity. Involved in G protein-coupled receptor signaling pathway; angiogenesis; and viral entry into host cell. Located in endosome and plasma membrane.
CAST	-0.480945	0.652	0.736	5.8e-81	1.34e-76	HGNC:1515	NM_173062		P20810	calpastatin	protein-coding gene			FUNCTION: Specific inhibition of calpain (calcium-dependent cysteine protease). Plays a key role in postmortem tenderization of meat and have been proposed to be involved in muscle protein degradation in living tissue.	Enables calcium-dependent cysteine-type endopeptidase inhibitor activity. Involved in inhibition of cysteine-type endopeptidase activity and negative regulation of type B pancreatic cell apoptotic process. Located in cytosol; endoplasmic reticulum; and membrane. Implicated in Parkinson's disease; autoimmune disease (multiple); congenital myasthenic syndrome 1A; and vasculitis. Biomarker of Alzhei…
AC004687.1	-0.476817	0.157	0.342	2.89e-130	6.66e-126
BRD2	-0.475826	0.239	0.416	7.23e-113	1.66e-108	HGNC:1103	NM_001113182	6046	P25440	bromodomain containing 2	protein-coding gene	Bromodomain and extra-terminal domain family|Bromodomain containing	This gene encodes a transcriptional regulator that belongs to the BET (bromodomains and extra terminal domain) family of proteins. This protein associates with transcription complexes and with acetylated chromatin during mitosis, and it selectively binds to the acetylated lysine-12 residue of histone H4 via its two bromodomains. The gene maps to the major histocompatability complex (MHC) class II…	FUNCTION: Chromatin reader protein that specifically recognizes and binds histone H4 acetylated at 'Lys-5' and 'Lys-12' (H4K5ac and H4K12ac, respectively), thereby controlling gene expression and remodeling chromatin structures (PubMed:17148447, PubMed:17848202, PubMed:18406326, PubMed:20048151, PubMed:20709061, PubMed:20871596). Recruits transcription factors and coactivators to target gene site…	Enables chromatin binding activity; lysine-acetylated histone binding activity; and protein serine/threonine kinase activity. Involved in nucleosome assembly; protein phosphorylation; and regulation of transcription by RNA polymerase II. Located in nuclear speck. Implicated in B-cell lymphoma; B-lymphoblastic leukemia/lymphoma; juvenile myoclonic epilepsy; and photosensitivity disease. Biomarker …
TIGIT	-0.47397	0.302	0.436	1.38e-70	3.19e-66	HGNC:26838	NM_173799	201633	Q495A1	T cell immunoreceptor with Ig and ITIM domains	protein-coding gene	V-set domain containing	This gene encodes a member of the PVR (poliovirus receptor) family of immunoglobin proteins. The product of this gene is expressed on several classes of T cells including follicular B helper T cells (TFH). The protein has been shown to bind PVR with high affinity; this binding is thought to assist interactions between TFH and dendritic cells to regulate T cell dependent B cell responses.	FUNCTION: Binds with high affinity to the poliovirus receptor (PVR) which causes increased secretion of IL10 and decreased secretion of IL12B and suppresses T-cell activation by promoting the generation of mature immunoregulatory dendritic cells. {ECO:0000269|PubMed:19011627}.	Enables identical protein binding activity and signaling receptor binding activity. Involved in negative regulation of interleukin-12 production and positive regulation of interleukin-10 production. Acts upstream of or within negative regulation of T cell activation. Located in cell surface.
TPM4	-0.473967	0.334	0.493	8.81e-94	2.03e-89	HGNC:12013	NM_003290	7171	P67936	tropomyosin 4	protein-coding gene	Tropomyosins	This gene encodes a member of the tropomyosin family of actin-binding proteins involved in the contractile system of striated and smooth muscles and the cytoskeleton of non-muscle cells. Tropomyosins are dimers of coiled-coil proteins that polymerize end-to-end along the major groove in most actin filaments. They provide stability to the filaments and regulate access of other actin-binding protei…	FUNCTION: Binds to actin filaments in muscle and non-muscle cells. Plays a central role, in association with the troponin complex, in the calcium dependent regulation of vertebrate striated muscle contraction. Smooth muscle contraction is regulated by interaction with caldesmon. In non-muscle cells is implicated in stabilizing cytoskeleton actin filaments (By similarity). Binds calcium (PubMed:18…	Predicted to enable actin filament binding activity; protein heterodimerization activity; and protein homodimerization activity. Involved in osteoblast differentiation. Located in stress fiber.
SERPINB9	-0.470329	0.126	0.278	1.03e-110	2.36e-106	HGNC:8955	NM_004155	5272	P50453	serpin family B member 9	protein-coding gene	Serpin peptidase inhibitors	This gene encodes a member of the serine protease inhibitor family which are also known as serpins. The encoded protein belongs to a subfamily of intracellular serpins. This protein inhibits the activity of the effector molecule granzyme B. Overexpression of this protein may prevent cytotoxic T-lymphocytes from eliminating certain tumor cells. A pseudogene of this gene is found on chromosome 6.	FUNCTION: Granzyme B inhibitor.	Enables cysteine-type endopeptidase inhibitor activity involved in apoptotic process; protease binding activity; and serine-type endopeptidase inhibitor activity. Involved in several processes, including cellular response to estrogen stimulus; negative regulation of endopeptidase activity; and protection from natural killer cell mediated cytotoxicity. Located in several cellular components, inclu…
BTG1	-0.468827	0.991	0.982	5.12e-201	1.18e-196	HGNC:1130	NM_001731	694	P62324	BTG anti-proliferation factor 1	protein-coding gene	BTG/Tob family	This gene is a member of an anti-proliferative gene family that regulates cell growth and differentiation. Expression of this gene is highest in the G0/G1 phases of the cell cycle and downregulated when cells progressed through G1. The encoded protein interacts with several nuclear receptors, and functions as a coactivator of cell differentiation. This locus has been shown to be involved in a t(8…	FUNCTION: Anti-proliferative protein. {ECO:0000269|PubMed:1373383}.	Enables enzyme binding activity. Involved in positive regulation of angiogenesis; positive regulation of endothelial cell differentiation; and positive regulation of fibroblast apoptotic process. Acts upstream of or within negative regulation of cell population proliferation and positive regulation of myoblast differentiation. Located in cytoplasm and nucleus. Biomarker of acute myeloid leukemia.
RAB8B	-0.466161	0.42	0.577	6.26e-98	1.44e-93	HGNC:30273	NM_016530	51762	Q92930	RAB8B, member RAS oncogene family	protein-coding gene	RAB, member RAS oncogene GTPases	RAB proteins, like RAB8B, are low molecular mass monomeric GTPases that localize on the cytoplasmic surfaces of distinct membrane-bound organelles. RAB proteins function in intracellular vesicle transport by aiding in the docking and/or fusion of vesicles with their target membranes (summary by Chen et al., 1997.	FUNCTION: The small GTPases Rab are key regulators of intracellular membrane trafficking, from the formation of transport vesicles to their fusion with membranes. Rabs cycle between an inactive GDP-bound form and an active GTP-bound form that is able to recruit to membranes different sets of downstream effectors directly responsible for vesicle formation, movement, tethering and fusion. That Rab …	Enables GDP binding activity and signaling receptor binding activity. Involved in antigen processing and presentation and protein import into peroxisome membrane. Located in nuclear body; peroxisomal membrane; and phagocytic vesicle.
DUSP2	-0.465938	0.301	0.389	4.84e-36	1.11e-31	HGNC:3068	NM_004418	1844	Q05923	dual specificity phosphatase 2	protein-coding gene	MAP kinase phosphatases	The protein encoded by this gene is a member of the dual specificity protein phosphatase subfamily. These phosphatases inactivate their target kinases by dephosphorylating both the phosphoserine/threonine and phosphotyrosine residues. They negatively regulate members of the mitogen-activated protein (MAP) kinase superfamily (MAPK/ERK, SAPK/JNK, p38), which are associated with cellular proliferati…	FUNCTION: Dephosphorylates both phosphorylated Thr and Tyr residues in MAPK1, and dephosphorylation of phosphotyrosine is slightly faster than that of phosphothreonine (PubMed:8107850). Can dephosphorylate MAPK1 (By similarity). {ECO:0000250|UniProtKB:Q05922, ECO:0000269|PubMed:8107850}.	Predicted to enable MAP kinase tyrosine/serine/threonine phosphatase activity and protein tyrosine/threonine phosphatase activity. Predicted to be involved in endoderm formation and negative regulation of MAPK cascade. Predicted to act upstream of or within protein dephosphorylation. Located in nuclear membrane and nucleoplasm.
MRPS18C	-0.462978	0.161	0.36	1.27e-145	2.93e-141	HGNC:16633	NM_001297767	51023	Q9Y3D5	mitochondrial ribosomal protein S18C	protein-coding gene	Mitochondrial ribosomal proteins|Small subunit mitochondrial ribosomal proteins	Mammalian mitochondrial ribosomal proteins are encoded by nuclear genes and help in protein synthesis within the mitochondrion. Mitochondrial ribosomes (mitoribosomes) consist of a small 28S subunit and a large 39S subunit. They have an estimated 75% protein to rRNA composition compared to prokaryotic ribosomes, where this ratio is reversed. Another difference between mammalian mitoribosomes and …		Predicted to enable small ribosomal subunit rRNA binding activity. Predicted to be a structural constituent of ribosome. Predicted to be involved in translation. Part of mitochondrial small ribosomal subunit.
LAPTM4A	-0.461687	0.289	0.443	8.32e-89	1.91e-84	HGNC:6924	NM_014713	9741	Q15012	lysosomal protein transmembrane 4 alpha	protein-coding gene		This gene encodes a protein that has four predicted transmembrane domains. The function of this gene has not yet been determined; however, studies in the mouse homolog suggest a role in the transport of small molecules across endosomal and lysosomal membranes.	FUNCTION: May function in the transport of nucleosides and/or nucleoside derivatives between the cytosol and the lumen of an intracellular membrane-bound compartment. {ECO:0000250}.	Located in Golgi apparatus; late endosome membrane; and lysosomal membrane.
GPR132	-0.461301	0.046	0.222	4.53e-196	1.04e-191	HGNC:17482	NM_013345	29933	Q9UNW8	G protein-coupled receptor 132	protein-coding gene	G protein-coupled receptors, Class A orphans	This gene encodes a member of the guanine nucleotide-binding protein (G protein)-coupled receptor (GPCR) superfamily. The receptors are seven-pass transmembrane proteins that respond to extracellular cues and activate intracellular signal transduction pathways. This protein was reported to be a receptor for lysophosphatidylcholine action, but PubMedID: 15653487 retracts this finding and instead s…	FUNCTION: May be a receptor for oxidized free fatty acids derived from linoleic and arachidonic acids such as 9-hydroxyoctadecadienoic acid (9-HODE). Activates a G alpha protein, most likely G alpha(q). May be involved in apoptosis. Functions at the G2/M checkpoint to delay mitosis. May function as a sensor that monitors the oxidative states and mediates appropriate cellular responses such as sec…	Predicted to enable G protein-coupled receptor activity. Predicted to be involved in G1/S transition of mitotic cell cycle and negative regulation of G2/M transition of mitotic cell cycle. Predicted to be located in plasma membrane.
MIR3142HG	-0.456843	0.037	0.196	1.52e-177	3.5e-173	HGNC:51944	NR_132748			MIR3142 host gene	non-coding RNA	MicroRNA non-coding host genes			Predicted to be involved in miRNA-mediated gene silencing. Predicted to be part of RISC complex.
KPNA2	-0.454367	0.097	0.243	3.35e-116	7.72e-112	HGNC:6395	NM_002266	3838	P52292	karyopherin subunit alpha 2	protein-coding gene	Armadillo repeat containing|Importins	The import of proteins into the nucleus is a process that involves at least 2 steps. The first is an energy-independent docking of the protein to the nuclear envelope and the second is an energy-dependent translocation through the nuclear pore complex. Imported proteins require a nuclear localization sequence (NLS) which generally consists of a short region of basic amino acids or 2 such regions …	FUNCTION: Functions in nuclear protein import as an adapter protein for nuclear receptor KPNB1 (PubMed:28991411, PubMed:32130408, PubMed:7604027, PubMed:7754385). Binds specifically and directly to substrates containing either a simple or bipartite NLS motif (PubMed:28991411, PubMed:32130408, PubMed:7604027, PubMed:7754385). Docking of the importin/substrate complex to the nuclear pore complex (N…	Enables histone deacetylase binding activity and nuclear localization sequence binding activity. Involved in NLS-bearing protein import into nucleus and postsynapse to nucleus signaling pathway. Acts upstream of or within entry of viral genome into host nucleus through nuclear pore complex via importin and positive regulation of viral life cycle. Located in NLS-dependent protein nuclear import co…
NR4A2	-0.453069	0.236	0.309	7.4e-31	1.7e-26	HGNC:7981	NM_006186	4929	P43354	nuclear receptor subfamily 4 group A member 2	protein-coding gene	Nuclear receptor subfamily 4 group A	This gene encodes a member of the steroid-thyroid hormone-retinoid receptor superfamily. The encoded protein may act as a transcription factor. Mutations in this gene have been associated with disorders related to dopaminergic dysfunction, including Parkinson disease, schizophernia, and manic depression. Misregulation of this gene may be associated with rheumatoid arthritis. Alternatively spliced…	FUNCTION: Transcriptional regulator which is important for the differentiation and maintenance of meso-diencephalic dopaminergic (mdDA) neurons during development (PubMed:15716272, PubMed:17184956). It is crucial for expression of a set of genes such as SLC6A3, SLC18A2, TH and DRD2 which are essential for development of mdDA neurons (By similarity). {ECO:0000250|UniProtKB:Q06219, ECO:0000269|PubM…	Enables sequence-specific double-stranded DNA binding activity. Involved in negative regulation of apoptotic signaling pathway; negative regulation of transcription by RNA polymerase II; and transcription, DNA-templated. Acts upstream of or within cellular response to extracellular stimulus. Located in nuclear speck. Implicated in Parkinson's disease.
RHOG	-0.45228	0.376	0.523	9.81e-90	2.26e-85	HGNC:672	NM_001665	391	P84095	ras homolog family member G	protein-coding gene	Rho family GTPases	This gene encodes a member of the Rho family of small GTPases, which cycle between inactive GDP-bound and active GTP-bound states and function as molecular switches in signal transduction cascades. Rho proteins promote reorganization of the actin cytoskeleton and regulate cell shape, attachment, and motility. The encoded protein facilitates translocation of a functional guanine nucleotide exchang…	FUNCTION: Plays a role in immunological synaptic F-actin density and architecture organization (PubMed:33513601). Regulates actin reorganization in lymphocytes, possibly through the modulation of Rac1 activity (PubMed:33513601). Required for the formation of membrane ruffles during macropinocytosis (PubMed:15133129). Plays a role in cell migration and is required for the formation of cup-like str…	Enables GTPase activity. Involved in activation of GTPase activity; cell chemotaxis; and positive regulation of protein localization to plasma membrane. Acts upstream of or within Ras protein signal transduction; actin cytoskeleton organization; and positive regulation of transcription, DNA-templated. Located in extracellular exosome and focal adhesion.
DDIT4	-0.452114	0.211	0.329	3.06e-58	7.05e-54	HGNC:24944	NM_019058		Q9NX09	DNA damage inducible transcript 4	protein-coding gene			FUNCTION: Regulates cell growth, proliferation and survival via inhibition of the activity of the mammalian target of rapamycin complex 1 (mTORC1). Inhibition of mTORC1 is mediated by a pathway that involves DDIT4/REDD1, AKT1, the TSC1-TSC2 complex and the GTPase RHEB. Plays an important role in responses to cellular energy levels and cellular stress, including responses to hypoxia and DNA damage…	Predicted to enable 14-3-3 protein binding activity. Involved in defense response to virus; negative regulation of TOR signaling; and response to hypoxia. Located in cytosol.
YWHAE	-0.451272	0.278	0.458	8.71e-113	2e-108	HGNC:12851	NM_006761	7531	P62258	tyrosine 3-monooxygenase/tryptophan 5-monooxygenase activation protein epsilon	protein-coding gene	14-3-3 phospho-serine/phospho-threonine binding proteins	This gene product belongs to the 14-3-3 family of proteins which mediate signal transduction by binding to phosphoserine-containing proteins. This highly conserved protein family is found in both plants and mammals, and this protein is 100% identical to the mouse ortholog. It interacts with CDC25 phosphatases, RAF1 and IRS1 proteins, suggesting its role in diverse biochemical activities related t…	FUNCTION: Adapter protein implicated in the regulation of a large spectrum of both general and specialized signaling pathways. Binds to a large number of partners, usually by recognition of a phosphoserine or phosphothreonine motif (PubMed:35343654). Binding generally results in the modulation of the activity of the binding partner (By similarity). Positively regulates phosphorylated protein HSF1…	Enables several functions, including enzyme binding activity; ion channel regulator activity; and protein heterodimerization activity. Involved in several processes, including negative regulation of peptidyl-serine dephosphorylation; positive regulation of protein export from nucleus; and regulation of cation transmembrane transport. Located in cytosol and nucleus. Colocalizes with plasma membran…
HLA-DPA1	-0.445184	0.285	0.394	2.44e-49	5.62e-45	HGNC:4938	NM_033554	3113	P20036	major histocompatibility complex, class II, DP alpha 1	protein-coding gene	Histocompatibility complex|C1-set domain containing	HLA-DPA1 belongs to the HLA class II alpha chain paralogues. This class II molecule is a heterodimer consisting of an alpha (DPA) and a beta (DPB) chain, both anchored in the membrane. It plays a central role in the immune system by presenting peptides derived from extracellular proteins. Class II molecules are expressed in antigen presenting cells (APC: B lymphocytes, dendritic cells, macrophage…	FUNCTION: Binds peptides derived from antigens that access the endocytic route of antigen presenting cells (APC) and presents them on the cell surface for recognition by the CD4 T-cells. The peptide binding cleft accommodates peptides of 10-30 residues. The peptides presented by MHC class II molecules are generated mostly by degradation of proteins that access the endocytic route, where they are …	Enables peptide antigen binding activity. Involved in several processes, including antigen processing and presentation of exogenous peptide antigen via MHC class II; cellular response to interferon-gamma; and positive regulation of interferon-gamma production. Located in cell surface and intracellular membrane-bounded organelle. Part of MHC class II protein complex. Implicated in several diseases…
NFKB1	-0.444957	0.223	0.362	2.78e-80	6.41e-76	HGNC:7794	NM_003998	4790	P19838	nuclear factor kappa B subunit 1	protein-coding gene	Ankyrin repeat domain containing|NF-kappa B complex subunits|IPT domain containing	This gene encodes a 105 kD protein which can undergo cotranslational processing by the 26S proteasome to produce a 50 kD protein. The 105 kD protein is a Rel protein-specific transcription inhibitor and the 50 kD protein is a DNA binding subunit of the NF-kappa-B (NFKB) protein complex. NFKB is a transcription regulator that is activated by various intra- and extra-cellular stimuli such as cytoki…	FUNCTION: NF-kappa-B is a pleiotropic transcription factor present in almost all cell types and is the endpoint of a series of signal transduction events that are initiated by a vast array of stimuli related to many biological processes such as inflammation, immunity, differentiation, cell growth, tumorigenesis and apoptosis. NF-kappa-B is a homo- or heterodimeric complex formed by the Rel-like d…	Enables several functions, including DNA-binding transcription factor activity, RNA polymerase II-specific; actinin binding activity; and transcription coactivator binding activity. Involved in several processes, including cellular response to cytokine stimulus; cellular response to mechanical stimulus; and regulation of RNA metabolic process. Acts upstream of or within cellular response to lipop…
ATP2B1	-0.43606	0.377	0.485	2.76e-51	6.36e-47	HGNC:814	NM_001682	490	P20020	ATPase plasma membrane Ca2+ transporting 1	protein-coding gene	ATPases Ca2+ transporting	The protein encoded by this gene belongs to the family of P-type primary ion transport ATPases characterized by the formation of an aspartyl phosphate intermediate during the reaction cycle. These enzymes remove bivalent calcium ions from eukaryotic cells against very large concentration gradients and play a critical role in intracellular calcium homeostasis. The mammalian plasma membrane calcium…	FUNCTION: Catalyzes the hydrolysis of ATP coupled with the transport of calcium from the cytoplasm to the extracellular space thereby maintaining intracellular calcium homeostasis (PubMed:35358416). Plays a role in blood pressure regulation through regulation of intracellular calcium concentration and nitric oxide production leading to regulation of vascular smooth muscle cells vasoconstriction. …	Enables ATP hydrolysis activity and P-type calcium transporter activity involved in regulation of presynaptic cytosolic calcium ion concentration. Involved in several processes, including calcium ion export across plasma membrane; negative regulation of cytosolic calcium ion concentration; and regulation of cytosolic calcium ion concentration. Located in nucleoplasm and plasma membrane. Is active…
ARL4C	-0.435694	0.742	0.84	2.55e-117	5.87e-113	HGNC:698	NM_005737	10123	P56559	ARF like GTPase 4C	protein-coding gene	ARF GTPase family	ADP-ribosylation factor-like 4C is a member of the ADP-ribosylation factor family of GTP-binding proteins. ARL4C is closely similar to ARL4A and ARL4D and each has a nuclear localization signal and an unusually high guanine nucleotide exchange rate. This protein may play a role in cholesterol transport.	FUNCTION: Small GTP-binding protein which cycles between an inactive GDP-bound and an active GTP-bound form, and the rate of cycling is regulated by guanine nucleotide exchange factors (GEF) and GTPase-activating proteins (GAP). GTP-binding protein that does not act as an allosteric activator of the cholera toxin catalytic subunit. May be involved in transport between a perinuclear compartment an…	Enables alpha-tubulin binding activity. Involved in endocytic recycling. Located in cytosol and plasma membrane.
FYN	-0.434917	0.443	0.594	7.81e-90	1.8e-85	HGNC:4037	NM_001370529	2534	P06241	FYN proto-oncogene, Src family tyrosine kinase	protein-coding gene	SH2 domain containing|Src family tyrosine kinases	This gene is a member of the protein-tyrosine kinase oncogene family. It encodes a membrane-associated tyrosine kinase that has been implicated in the control of cell growth. The protein associates with the p85 subunit of phosphatidylinositol 3-kinase and interacts with the fyn-binding protein. Alternatively spliced transcript variants encoding distinct isoforms exist.	FUNCTION: Non-receptor tyrosine-protein kinase that plays a role in many biological processes including regulation of cell growth and survival, cell adhesion, integrin-mediated signaling, cytoskeletal remodeling, cell motility, immune response and axon guidance (PubMed:11536198, PubMed:15489916, PubMed:15557120, PubMed:16387660, PubMed:20100835, PubMed:7568038, PubMed:7822789). Inactive FYN is ph…	Enables several functions, including disordered domain specific binding activity; phospholipase binding activity; and signaling receptor binding activity. Involved in several processes, including T cell receptor signaling pathway; cellular response to amyloid-beta; and peptidyl-tyrosine phosphorylation. Located in cytosol; endosome; and plasma membrane. Colocalizes with membrane raft. Implicated …
PTPN22	-0.431982	0.213	0.367	8.83e-89	2.03e-84	HGNC:9652	NM_015967	26191	Q9Y2R2	protein tyrosine phosphatase non-receptor type 22	protein-coding gene	Protein tyrosine phosphatases non-receptor type	This gene encodes of member of the non-receptor class 4 subfamily of the protein-tyrosine phosphatase family. The encoded protein is a lymphoid-specific intracellular phosphatase that associates with the molecular adapter protein CBL and may be involved in regulating CBL function in the T-cell receptor signaling pathway. Mutations in this gene may be associated with a range of autoimmune disorder…	FUNCTION: Acts as a negative regulator of T-cell receptor (TCR) signaling by direct dephosphorylation of the Src family kinases LCK and FYN, ITAMs of the TCRz/CD3 complex, as well as ZAP70, VAV, VCP and other key signaling molecules (PubMed:16461343, PubMed:18056643). Associates with and probably dephosphorylates CBL. Dephosphorylates LCK at its activating 'Tyr-394' residue (PubMed:21719704). Dep…	Enables protein tyrosine phosphatase activity and ubiquitin protein ligase binding activity. Involved in several processes, including regulation of cytokine production; regulation of lymphocyte activation; and regulation of signal transduction. Located in cytoplasmic side of plasma membrane; nucleus; and perinuclear region of cytoplasm. Implicated in several diseases, including Addison's disease;…
SC5D	-0.430711	0.114	0.262	1.62e-109	3.74e-105	HGNC:10547	NM_001024956	6309	O75845	sterol-C5-desaturase	protein-coding gene	Fatty acid hydroxylase domain containing	This gene encodes an enzyme of cholesterol biosynthesis. The encoded protein catalyzes the conversion of lathosterol into 7-dehydrocholesterol. Mutations in this gene have been associated with lathosterolosis. Alternatively spliced transcript variants encoding the same protein have been described.	FUNCTION: Catalyzes the penultimate step of the biosynthesis of cholesterol, the dehydrogenation of lathosterol into 7-dehydrocholesterol (7-DHC). Cholesterol is the major sterol component in mammalian membranes and a precursor for bile acid and steroid hormone synthesis (PubMed:10786622, PubMed:38297129). In addition to its essential role in cholesterol biosynthesis, it also indirectly regulates…	Enables C-5 sterol desaturase activity. Predicted to be involved in cholesterol biosynthetic process via lathosterol. Predicted to be located in endoplasmic reticulum. Predicted to be integral component of membrane. Predicted to be active in endoplasmic reticulum membrane.
TUBA4A	-0.430277	0.241	0.39	9.41e-82	2.17e-77	HGNC:12407	NM_006000	7277	P68366	tubulin alpha 4a	protein-coding gene	Tubulins	Microtubules of the eukaryotic cytoskeleton perform essential and diverse functions and are composed of a heterodimer of alpha and beta tubulin. The genes encoding these microtubule constituents are part of the tubulin superfamily, which is composed of six distinct families. Genes from the alpha, beta and gamma tubulin families are found in all eukaryotes. The alpha and beta tubulins represent th…	FUNCTION: Tubulin is the major constituent of microtubules, a cylinder consisting of laterally associated linear protofilaments composed of alpha- and beta-tubulin heterodimers. Microtubules grow by the addition of GTP-tubulin dimers to the microtubule end, where a stabilizing cap forms. Below the cap, tubulin dimers are in GDP-bound state, owing to GTPase activity of alpha-tubulin.	Enables protein kinase binding activity. Predicted to be involved in microtubule cytoskeleton organization and mitotic cell cycle. Located in microtubule. Implicated in amyotrophic lateral sclerosis type 22.
DCTN6	-0.429492	0.195	0.36	2.25e-106	5.19e-102	HGNC:16964	NM_006571	10671	O00399	dynactin subunit 6	protein-coding gene	Dynactin subunits	The protein encoded by this gene contains an RGD (Arg-Gly-Asp) motif in the N-terminal region, which confers adhesive properties to macromolecular proteins like fibronectin. It shares a high degree of sequence similarity with the mouse homolog, which has been suggested to play a role in mitochondrial biogenesis. The exact biological function of this gene is not known.	FUNCTION: Part of the dynactin complex that activates the molecular motor dynein for ultra-processive transport along microtubules. {ECO:0000269|PubMed:23455152}.	Predicted to enable dynein complex binding activity. Predicted to be involved in mitotic spindle organization. Located in centrosome.
RAP1B	-0.428171	0.639	0.757	6.52e-111	1.5e-106	HGNC:9857	NM_001010942	5908	P61224	RAP1B, member of RAS oncogene family	protein-coding gene	RAS type GTPase family	This gene encodes a member of the RAS-like small GTP-binding protein superfamily. Members of this family regulate multiple cellular processes including cell adhesion and growth and differentiation. This protein localizes to cellular membranes and has been shown to regulate integrin-mediated cell signaling. This protein also plays a role in regulating outside-in signaling in platelets. Alternate s…	FUNCTION: GTP-binding protein that possesses intrinsic GTPase activity. Contributes to the polarizing activity of KRIT1 and CDH5 in the establishment and maintenance of correct endothelial cell polarity and vascular lumen. Required for the localization of phosphorylated PRKCZ, PARD3 and TIAM1 to the cell junction. Plays a role in the establishment of basal endothelial barrier function. {ECO:00002…	Enables GDP binding activity; GTP binding activity; and GTPase activity. Involved in several processes, including Rap protein signal transduction; cellular response to cAMP; and positive regulation of integrin activation. Located in cell-cell junction; cytosol; and lipid droplet.
EIF4A1	-0.426188	0.665	0.755	5.12e-92	1.18e-87	HGNC:3282	NM_001416		P60842	eukaryotic translation initiation factor 4A1	protein-coding gene	DEAD-box helicases|Small nucleolar RNA protein coding host genes		FUNCTION: ATP-dependent RNA helicase which is a subunit of the eIF4F complex involved in cap recognition and is required for mRNA binding to ribosome. In the current model of translation initiation, eIF4A unwinds RNA secondary structures in the 5'-UTR of mRNAs which is necessary to allow efficient binding of the small ribosomal subunit, and subsequent scanning for the initiator codon. {ECO:000026…	Enables double-stranded RNA binding activity. Predicted to be involved in cytoplasmic translational initiation. Located in cytoplasm.
RANGAP1	-0.425564	0.107	0.25	7.09e-107	1.63e-102	HGNC:9854	NM_002883	5905	P46060	Ran GTPase activating protein 1	protein-coding gene	MicroRNA protein coding host genes	This gene encodes a protein that associates with the nuclear pore complex and participates in the regulation of nuclear transport. The encoded protein interacts with Ras-related nuclear protein 1 (RAN) and regulates guanosine triphosphate (GTP)-binding and exchange. Alternative splicing results in multiple transcript variants.	FUNCTION: GTPase activator for RAN (PubMed:16428860, PubMed:8146159, PubMed:8896452). Converts cytoplasmic GTP-bound RAN to GDP-bound RAN, which is essential for RAN-mediated nuclear import and export (PubMed:27160050, PubMed:8896452). Mediates dissociation of cargo from nuclear export complexes containing XPO1, RAN and RANBP2 after nuclear export (PubMed:27160050). {ECO:0000269|PubMed:16428860, …	Enables GTPase activator activity; RNA binding activity; and small GTPase binding activity. Involved in activation of GTPase activity; negative regulation of protein export from nucleus; and protein sumoylation. Located in several cellular components, including SUMO ligase complex; aggresome; and nuclear membrane. Colocalizes with kinetochore.
YIPF5	-0.425245	0.183	0.343	5.49e-101	1.26e-96	HGNC:24877	NM_030799		Q969M3	Yip1 domain family member 5	protein-coding gene	Yip1 domain containing		FUNCTION: Plays a role in transport between endoplasmic reticulum and Golgi. In pancreatic beta cells, required to transport proinsulin from endoplasmic reticulum into the Golgi (PubMed:33164986). {ECO:0000269|PubMed:11489904, ECO:0000269|PubMed:15611160, ECO:0000269|PubMed:33164986}.	Involved in insulin processing and regulation of ER to Golgi vesicle-mediated transport. Located in Golgi apparatus; endoplasmic reticulum; and nucleoplasm.
MTMR6	-0.424337	0.154	0.307	4.19e-103	9.65e-99	HGNC:7453	NM_004685		Q9Y217	myotubularin related protein 6	protein-coding gene	Myotubularins|Phosphoinositide phosphatases		FUNCTION: Lipid phosphatase that specifically dephosphorylates the D-3 position of phosphatidylinositol 3-phosphate and phosphatidylinositol 3,5-bisphosphate, generating phosphatidylinositol and phosphatidylinositol 5-phosphate (PubMed:19038970, PubMed:22647598). Binds with high affinity to phosphatidylinositol 3,5-bisphosphate (PtdIns(3,5)P2) but also to phosphatidylinositol 3-phosphate (PtdIns(…	Enables phosphatidylinositol-3,5-bisphosphate phosphatase activity and phosphatidylinositol-3-phosphatase activity. Involved in phosphatidylinositol dephosphorylation. Located in cytoplasm and nuclear envelope.
ALOX5AP	-0.424174	0.267	0.392	1.17e-61	2.7e-57	HGNC:436	NM_001629	241	P20292	arachidonate 5-lipoxygenase activating protein	protein-coding gene		This gene encodes a protein which, with 5-lipoxygenase, is required for leukotriene synthesis. Leukotrienes are arachidonic acid metabolites which have been implicated in various types of inflammatory responses, including asthma, arthritis and psoriasis. This protein localizes to the plasma membrane. Inhibitors of its function impede translocation of 5-lipoxygenase from the cytoplasm to the cell …	FUNCTION: Required for leukotriene biosynthesis by ALOX5 (5-lipoxygenase). Anchors ALOX5 to the membrane. Binds arachidonic acid, and could play an essential role in the transfer of arachidonic acid to ALOX5. Binds to MK-886, a compound that blocks the biosynthesis of leukotrienes. {ECO:0000269|PubMed:2300173, ECO:0000269|PubMed:8440384}.	Enables arachidonic acid binding activity and protein N-terminus binding activity. Involved in cellular response to calcium ion; leukotriene biosynthetic process; and protein homotrimerization. Located in endoplasmic reticulum and nuclear membrane. Implicated in several diseases, including asthma; brain infarction (multiple); breast cancer; cerebral palsy; and coronary artery disease (multiple). …
EIF3A	-0.423669	0.568	0.672	1.55e-69	3.56e-65	HGNC:3271	NM_003750		Q14152	eukaryotic translation initiation factor 3 subunit A	protein-coding gene	Eukaryotic translation initiation factor 3|Armadillo like helical domain containing|Small nucleolar RNA protein coding host genes		FUNCTION: RNA-binding component of the eukaryotic translation initiation factor 3 (eIF-3) complex, which is required for several steps in the initiation of protein synthesis (PubMed:17581632, PubMed:25849773). The eIF-3 complex associates with the 40S ribosome and facilitates the recruitment of eIF-1, eIF-1A, eIF-2:GTP:methionyl-tRNAi and eIF-5 to form the 43S pre-initiation complex (43S PIC). Th…	Enables RNA binding activity. Contributes to translation initiation factor activity. Involved in IRES-dependent viral translational initiation; formation of cytoplasmic translation initiation complex; and viral translational termination-reinitiation. Located in cytosol; nucleolus; and nucleoplasm. Part of eukaryotic translation initiation factor 3 complex.
BICDL1	-0.421332	0.193	0.331	1.02e-80	2.36e-76	HGNC:28095	NM_207311		Q6ZP65	BICD family like cargo adaptor 1	protein-coding gene			FUNCTION: Acts as an adapter protein linking the dynein motor complex to various cargos and converts dynein from a non-processive to a highly processive motor in the presence of dynactin. Facilitates the interaction between dynein and dynactin and activates dynein processivity (the ability to move along a microtubule for a long distance without falling off the track). Predominantly recruits 2 dyn…	Predicted to enable dynactin binding activity and small GTPase binding activity. Predicted to be involved in Golgi to secretory granule transport; neuron projection development; and vesicle transport along microtubule. Predicted to be located in centrosome.
SAT1	-0.418393	0.669	0.742	1.41e-48	3.24e-44	HGNC:10540	NM_002970	6303	P21673	spermidine/spermine N1-acetyltransferase 1	protein-coding gene	GCN5 related N-acetyltransferases	The protein encoded by this gene belongs to the acetyltransferase family, and is a rate-limiting enzyme in the catabolic pathway of polyamine metabolism. It catalyzes the acetylation of spermidine and spermine, and is involved in the regulation of the intracellular concentration of polyamines and their transport out of cells. Defects in this gene are associated with keratosis follicularis spinulo…	FUNCTION: Enzyme which catalyzes the acetylation of polyamines (PubMed:15283699, PubMed:16455797, PubMed:17516632). Substrate specificity: norspermidine = spermidine >> spermine > N(1)-acetylspermine (PubMed:17516632). This highly regulated enzyme allows a fine attenuation of the intracellular concentration of polyamines (PubMed:16455797). Also involved in the regulation of polyamine transport ou…	Enables diamine N-acetyltransferase activity and identical protein binding activity. Involved in angiogenesis; polyamine biosynthetic process; and spermidine acetylation. Predicted to be located in cytoplasm and membrane. Predicted to be integral component of membrane. Predicted to be active in cytosol.
NIBAN1	-0.417944	0.258	0.4	5.82e-72	1.34e-67	HGNC:16784	NM_052966	116496	Q9BZQ8	niban apoptosis regulator 1	protein-coding gene		This gene encodes a member of the family with sequence similarity 129 protein family. This gene is highly expressed in several cancer cells and may serve as a prognostic marker for certain cancers. The encoded protein may play a role in regulating p53-mediated apoptosis.	FUNCTION: Regulates phosphorylation of a number of proteins involved in translation regulation including EIF2A, EIF4EBP1 and RPS6KB1. May be involved in the endoplasmic reticulum stress response (By similarity). {ECO:0000250}.	Predicted to be involved in regulation of cellular protein metabolic process and response to endoplasmic reticulum stress. Located in cytosol and plasma membrane.
ISCA1	-0.417651	0.41	0.544	1.39e-74	3.21e-70	HGNC:28660	NM_030940	81689	Q9BUE6	iron-sulfur cluster assembly 1	protein-coding gene	Mitochondrial iron-sulfur assembly components	ISCA1 is a mitochondrial protein involved in the biogenesis and assembly of iron-sulfur clusters, which play a role in electron-transfer reactions (Cozar-Castellano et al., 2004.	FUNCTION: Involved in the maturation of mitochondrial 4Fe-4S proteins functioning late in the iron-sulfur cluster assembly pathway. Probably involved in the binding of an intermediate of Fe/S cluster assembly. {ECO:0000269|PubMed:15262227, ECO:0000269|PubMed:22323289}.	Predicted to enable 2 iron, 2 sulfur cluster binding activity. Predicted to be involved in iron-sulfur cluster assembly and protein maturation by iron-sulfur cluster transfer. Predicted to be located in mitochondrial matrix. Predicted to be active in mitochondrion. Implicated in multiple mitochondrial dysfunctions syndrome 5.
TNFRSF9	-0.417649	0.06	0.163	3.81e-81	8.76e-77	HGNC:11924	NM_001561	3604	Q07011	TNF receptor superfamily member 9	protein-coding gene	CD molecules|Tumor necrosis factor receptor superfamily	The protein encoded by this gene is a member of the TNF-receptor superfamily. This receptor contributes to the clonal expansion, survival, and development of T cells. It can also induce proliferation in peripheral monocytes, enhance T cell apoptosis induced by TCR/CD3 triggered activation, and regulate CD28 co-stimulation to promote Th1 cell responses. The expression of this receptor is induced b…	FUNCTION: Receptor for TNFSF9/4-1BBL. Conveys a signal that enhances CD8(+) T-cell survival, cytotoxicity, and mitochondrial activity, thereby promoting immunity against viruses and tumors (Probable). {ECO:0000305|PubMed:30872117}.	Predicted to enable cytokine binding activity; identical protein binding activity; and signaling receptor activity. Predicted to be involved in regulation of cell population proliferation. Predicted to act upstream of or within negative regulation of interleukin-10 production; negative regulation of interleukin-12 production; and regulation of immature T cell proliferation in thymus. Predicted to…
FOSL2	-0.416013	0.09	0.234	6.25e-115	1.44e-110	HGNC:3798	NM_005253	2355	P15408	FOS like 2, AP-1 transcription factor subunit	protein-coding gene	Basic leucine zipper proteins|Fos transcription factor family	The Fos gene family consists of 4 members: FOS, FOSB, FOSL1, and FOSL2. These genes encode leucine zipper proteins that can dimerize with proteins of the JUN family, thereby forming the transcription factor complex AP-1. As such, the FOS proteins have been implicated as regulators of cell proliferation, differentiation, and transformation.	FUNCTION: Controls osteoclast survival and size (By similarity). As a dimer with JUN, activates LIF transcription (By similarity). Activates CEBPB transcription in PGE2-activated osteoblasts (By similarity). {ECO:0000250|UniProtKB:P47930, ECO:0000250|UniProtKB:P51145}.	Enables DNA-binding transcription activator activity, RNA polymerase II-specific and RNA polymerase II transcription regulatory region sequence-specific DNA binding activity. Involved in positive regulation of transcription by RNA polymerase II. Located in RNA polymerase II transcription regulator complex and nucleoplasm.
SUB1	-0.415709	0.857	0.886	2.66e-114	6.13e-110	HGNC:19985	NM_006713		P53999	SUB1 regulator of transcription	protein-coding gene			FUNCTION: General coactivator that functions cooperatively with TAFs and mediates functional interactions between upstream activators and the general transcriptional machinery. May be involved in stabilizing the multiprotein transcription complex. Binds single-stranded DNA. Also binds, in vitro, non-specifically to double-stranded DNA (ds DNA). {ECO:0000269|PubMed:16605275, ECO:0000269|PubMed:166…	Enables several functions, including DNA binding activity; identical protein binding activity; and transcription coactivator activity. Involved in several processes, including promoter clearance from RNA polymerase II promoter; protein homooligomerization; and regulation of nucleobase-containing compound metabolic process. Located in nucleolus and nucleoplasm. Part of transcription regulator comp…
PAFAH1B1	-0.414669	0.266	0.438	5.66e-99	1.3e-94	HGNC:8574	NM_000430	5048	P43034	platelet activating factor acetylhydrolase 1b regulatory subunit 1	protein-coding gene	WD repeat domain containing	This locus was identified as encoding a gene that when mutated or lost caused the lissencephaly associated with Miller-Dieker lissencephaly syndrome. This gene encodes the non-catalytic alpha subunit of the intracellular Ib isoform of platelet-activating factor acteylhydrolase, a heterotrimeric enzyme that specifically catalyzes the removal of the acetyl group at the SN-2 position of platelet-act…	FUNCTION: Regulatory subunit (beta subunit) of the cytosolic type I platelet-activating factor (PAF) acetylhydrolase (PAF-AH (I)), an enzyme that catalyzes the hydrolyze of the acetyl group at the sn-2 position of PAF and its analogs and participates in PAF inactivation. Regulates the PAF-AH (I) activity in a catalytic dimer composition-dependent manner (By similarity). Required for proper activa…	Enables dynein complex binding activity. Involved in several processes, including adult locomotory behavior; microtubule cytoskeleton organization; and nervous system development. Located in several cellular components, including kinetochore; microtubule cytoskeleton; and nuclear envelope. Part of microtubule associated complex. Implicated in lissencephaly and lissencephaly 1. Biomarker of hepato…
TUBB4B	-0.414514	0.16	0.311	1.02e-95	2.34e-91	HGNC:20771	NM_006088		P68371	tubulin beta 4B class IVb	protein-coding gene	Tubulins		FUNCTION: Tubulin is the major constituent of microtubules, a cylinder consisting of laterally associated linear protofilaments composed of alpha- and beta-tubulin heterodimers. Microtubules grow by the addition of GTP-tubulin dimers to the microtubule end, where a stabilizing cap forms. Below the cap, tubulin dimers are in GDP-bound state, owing to GTPase activity of alpha-tubulin.	Enables double-stranded RNA binding activity. Predicted to be involved in microtubule cytoskeleton organization and mitotic cell cycle. Located in intercellular bridge; microtubule; and mitotic spindle. Implicated in Leber congenital amaurosis with early-onset deafness.
P2RY10	-0.411409	0.367	0.504	1.99e-72	4.58e-68	HGNC:19906	NM_001324218	27334	O00398	P2Y receptor family member 10	protein-coding gene	G protein-coupled receptors, Class A orphans	The protein encoded by this gene belongs to the family of G-protein coupled receptors that are preferentially activated by adenosine and uridine nucleotides. There is a pseudogene for this gene nearby on chromosome X. Multiple alternatively spliced transcripts have been observed.	FUNCTION: Putative receptor for purines coupled to G-proteins.	Predicted to enable G protein-coupled receptor activity. Predicted to be involved in positive regulation of Rho protein signal transduction and positive regulation of cytosolic calcium ion concentration involved in phospholipase C-activating G protein-coupled signaling pathway. Predicted to be located in plasma membrane. Predicted to be integral component of plasma membrane.
TIPARP	-0.410968	0.143	0.281	6.23e-89	1.44e-84	HGNC:23696	NM_015508	25976	Q7Z3E1	TCDD inducible poly(ADP-ribose) polymerase	protein-coding gene	Poly(ADP-ribose) polymerases	This gene encodes a member of the poly(ADP-ribose) polymerase superfamily. Studies of the mouse ortholog have shown that the encoded protein catalyzes histone poly(ADP-ribosyl)ation and may be involved in T-cell function. Alternative splicing results in multiple transcript variants.	FUNCTION: ADP-ribosyltransferase that mediates mono-ADP-ribosylation of glutamate, aspartate and cysteine residues on target proteins (PubMed:23275542, PubMed:25043379, PubMed:30373764). Acts as a negative regulator of AHR by mediating mono-ADP-ribosylation of AHR, leading to inhibit transcription activator activity of AHR (PubMed:23275542, PubMed:30373764). {ECO:0000269|PubMed:23275542, ECO:0000…	Enables NAD+ ADP-ribosyltransferase activity; NAD+-protein ADP-ribosyltransferase activity; and cis-regulatory region sequence-specific DNA binding activity. Involved in protein auto-ADP-ribosylation and protein mono-ADP-ribosylation. Acts upstream of or within cellular response to organic cyclic compound; negative regulation of gene expression; and positive regulation of protein catabolic proces…
EIF5	-0.410738	0.575	0.687	4.04e-79	9.3e-75	HGNC:3299	NM_001969	1983	P55010	eukaryotic translation initiation factor 5	protein-coding gene	Small nucleolar RNA protein coding host genes	Eukaryotic translation initiation factor-5 (EIF5) interacts with the 40S initiation complex to promote hydrolysis of bound GTP with concomitant joining of the 60S ribosomal subunit to the 40S initiation complex. The resulting functional 80S ribosomal initiation complex is then active in peptidyl transfer and chain elongations (summary by Si et al., 1996.	FUNCTION: Component of the 43S pre-initiation complex (43S PIC), which binds to the mRNA cap-proximal region, scans mRNA 5'-untranslated region, and locates the initiation codon (PubMed:11166181, PubMed:22813744, PubMed:24319994). In this complex, acts as a GTPase-activating protein, by promoting GTP hydrolysis by eIF2G (EIF2S3) (PubMed:11166181). During scanning, interacts with both EIF1 (via it…	Enables RNA binding activity and cadherin binding activity. Involved in regulation of translational initiation. Located in cytosol and plasma membrane.
METRNL	-0.410039	0.025	0.124	2.83e-106	6.52e-102	HGNC:27584	NM_001004431		Q641Q3	meteorin like, glial cell differentiation regulator	protein-coding gene			FUNCTION: Hormone induced following exercise or cold exposure that promotes energy expenditure. Induced either in the skeletal muscle after exercise or in adipose tissue following cold exposure and is present in the circulation. Able to stimulate energy expenditure associated with the browning of the white fat depots and improves glucose tolerance. Does not promote an increase in a thermogenic ge…	Predicted to enable hormone activity. Predicted to be involved in several processes, including brown fat cell differentiation; energy homeostasis; and positive regulation of brown fat cell differentiation. Located in extracellular exosome.
LDHA	-0.409945	0.486	0.607	2.28e-71	5.26e-67	HGNC:6535	NM_005566	3939	P00338	lactate dehydrogenase A	protein-coding gene		The protein encoded by this gene catalyzes the conversion of L-lactate and NAD to pyruvate and NADH in the final step of anaerobic glycolysis. The protein is found predominantly in muscle tissue and belongs to the lactate dehydrogenase family. Mutations in this gene have been linked to exertional myoglobinuria. Multiple transcript variants encoding different isoforms have been found for this gene…	FUNCTION: Interconverts simultaneously and stereospecifically pyruvate and lactate with concomitant interconversion of NADH and NAD(+). {ECO:0000269|PubMed:11276087}.	Enables L-lactate dehydrogenase activity and identical protein binding activity. Involved in lactate metabolic process and pyruvate metabolic process. Located in oxidoreductase complex.
ADSS	-0.408759	0.172	0.325	5.58e-96	1.28e-91
CLK1	-0.407949	0.435	0.554	1.85e-62	4.27e-58	HGNC:2068	NM_001162407	1195	P49759	CDC like kinase 1	protein-coding gene	CDC like kinases	This gene encodes a member of the CDC2-like (or LAMMER) family of dual specificity protein kinases. In the nucleus, the encoded protein phosphorylates serine/arginine-rich proteins involved in pre-mRNA processing, releasing them into the nucleoplasm. The choice of splice sites during pre-mRNA processing may be regulated by the concentration of transacting factors, including serine/arginine rich p…	FUNCTION: Dual specificity kinase acting on both serine/threonine and tyrosine-containing substrates. Phosphorylates serine- and arginine-rich (SR) proteins of the spliceosomal complex and may be a constituent of a network of regulatory mechanisms that enable SR proteins to control RNA splicing. Phosphorylates: SRSF1, SRSF3 and PTPN1 (PubMed:10480872, PubMed:19168442). Regulates the alternative s…	Enables protein serine/threonine kinase activity. Involved in regulation of RNA splicing. Predicted to be located in cytoplasm. Predicted to be active in nucleus.
UBC	-0.407875	0.98	0.967	4.46e-80	1.03e-75	HGNC:12468	NM_021009	7316	P0CG48	ubiquitin C	protein-coding gene		This gene represents a ubiquitin gene, ubiquitin C. The encoded protein is a polyubiquitin precursor. Conjugation of ubiquitin monomers or polymers can lead to various effects within a cell, depending on the residues to which ubiquitin is conjugated. Ubiquitination has been associated with protein degradation, DNA repair, cell cycle regulation, kinase modification, endocytosis, and regulation of …	FUNCTION: [Ubiquitin]: Exists either covalently attached to another protein, or free (unanchored). When covalently bound, it is conjugated to target proteins via an isopeptide bond either as a monomer (monoubiquitin), a polymer linked via different Lys residues of the ubiquitin (polyubiquitin chains) or a linear polymer linked via the initiator Met of the ubiquitin (linear polyubiquitin chains). …	Enables protease binding activity. Predicted to be involved in modification-dependent protein catabolic process and protein ubiquitination. Is extrinsic component of mitochondrial outer membrane.
UBE2A	-0.407089	0.176	0.34	1.5e-105	3.45e-101	HGNC:12472	NM_003336	7319	P49459	ubiquitin conjugating enzyme E2 A	protein-coding gene	Ubiquitin conjugating enzymes E2	The modification of proteins with ubiquitin is an important cellular mechanism for targeting abnormal or short-lived proteins for degradation. Ubiquitination involves at least three classes of enzymes: ubiquitin-activating enzymes, ubiquitin-conjugating enzymes, and ubiquitin-protein ligases. This gene encodes a member of the E2 ubiquitin-conjugating enzyme family. This enzyme is required for pos…	FUNCTION: E2 ubiquitin-conjugating enzyme that accepts ubiquitin from the ubiquitin-activating enzyme E1 and transfers it to a E3 ubiquitin-protein ligase (PubMed:16337599, PubMed:20061386, PubMed:23685073, PubMed:25582440, PubMed:38297121). In vitro catalyzes 'Lys-11', as well as 'Lys-48'-linked polyubiquitination (PubMed:20061386). Together with the E3 enzyme BRE1 (RNF20 and/or RNF40), plays a …	Enables ubiquitin conjugating enzyme activity and ubiquitin protein ligase binding activity. Involved in several processes, including DNA repair; protein ubiquitination; and response to UV. Part of HULC complex. Implicated in syndromic X-linked intellectual disability Nascimento type.
G3BP2	-0.406513	0.465	0.587	3.18e-71	7.32e-67	HGNC:30291	NM_012297		Q9UN86	G3BP stress granule assembly factor 2	protein-coding gene	RNA binding motif containing		FUNCTION: Scaffold protein that plays an essential role in cytoplasmic stress granule formation which acts as a platform for antiviral signaling (PubMed:23279204, PubMed:32302570, PubMed:32302571, PubMed:32302572). Plays an essential role in stress granule formation (PubMed:27022092, PubMed:32302570, PubMed:32302571, PubMed:32302572, PubMed:35977029). Stress granules are membraneless compartments…	Enables RNA binding activity. Involved in positive regulation of stress granule assembly and protein homooligomerization. Located in cytoplasmic stress granule and cytosol.
ARF4	-0.403853	0.15	0.313	6.75e-112	1.55e-107	HGNC:655	NM_001660	378	P18085	ARF GTPase 4	protein-coding gene	ARF GTPase family	This gene is a member of the human ARF gene family whose members encode small guanine nucleotide-binding proteins that stimulate the ADP-ribosyltransferase activity of cholera toxin and play a role in vesicular trafficking and as activators of phospholipase D. The gene products include 5 ARF proteins and 11 ARF-like proteins and constitute one family of the RAS superfamily. The ARF proteins are c…	FUNCTION: GTP-binding protein that functions as an allosteric activator of the cholera toxin catalytic subunit, an ADP-ribosyltransferase. Involved in protein trafficking; may modulate vesicle budding and uncoating within the Golgi apparatus. Part of the ciliary targeting complex containing Rab11, ASAP1, Rabin8/RAB3IP, RAB11FIP3 and ARF4, which direct preciliary vesicle trafficking to mother cent…	Enables GTP binding activity and epidermal growth factor receptor binding activity. Involved in several processes, including activation of phospholipase D activity; protein ADP-ribosylation; and retrograde vesicle-mediated transport, Golgi to endoplasmic reticulum. Acts upstream of or within dendritic spine development. Located in cytosol; dendritic spine; and ruffle membrane.
EIF1AY	-0.401663	0.051	0.183	8.34e-127	1.92e-122	HGNC:3252	NM_004681	9086	O14602	eukaryotic translation initiation factor 1A Y-linked	protein-coding gene		This gene is located on the non-recombining region of the Y chromosome. It encodes a protein related to eukaryotic translation initiation factor 1A (EIF1A), which may function in stabilizing the binding of the initiator Met-tRNA to 40S ribosomal subunits. Alternative splicing results in multiple transcript variants.	FUNCTION: Component of the 43S pre-initiation complex (43S PIC), which binds to the mRNA cap-proximal region, scans mRNA 5'-untranslated region, and locates the initiation codon. This protein enhances formation of the cap-proximal complex. Together with EIF1, facilitates scanning, start codon recognition, promotion of the assembly of 48S complex at the initiation codon (43S PIC becomes 48S PIC af…	Predicted to enable translation initiation factor activity. Predicted to be involved in translational initiation. Predicted to be active in cytoplasm.
GNG2	-0.40155	0.301	0.451	1.43e-77	3.3e-73	HGNC:4404	NM_001243773	54331	P59768	G protein subunit gamma 2	protein-coding gene	G protein subunits gamma	This gene encodes one of the gamma subunits of a guanine nucleotide-binding protein. Such proteins are involved in signaling mechanisms across membranes. Various subunits forms heterodimers which then interact with the different signal molecules.	FUNCTION: Guanine nucleotide-binding proteins (G proteins) are involved as a modulator or transducer in various transmembrane signaling systems (PubMed:29925951, PubMed:33762731, PubMed:34239069, PubMed:35610220, PubMed:35714614, PubMed:35835867, PubMed:36087581, PubMed:36989299, PubMed:37327704, PubMed:37935376, PubMed:37935377, PubMed:37963465, PubMed:38168118, PubMed:38552625). The beta and ga…	Enables G-protein beta-subunit binding activity. Predicted to be involved in several processes, including adenylate cyclase-activating dopamine receptor signaling pathway; cellular response to prostaglandin E stimulus; and positive regulation of lamellipodium morphogenesis. Predicted to act upstream of or within fibroblast proliferation. Located in extracellular exosome.
LUC7L2	-0.401377	0.256	0.411	2.37e-86	5.45e-82	HGNC:21608	NM_016019	51631	Q9Y383	LUC7 like 2, pre-mRNA splicing factor	protein-coding gene		This gene encodes a protein that contains a C2H2-type zinc finger, coiled-coil region and arginine, serine-rich (RS) domain. A similar protein in mouse interacts with sodium channel modifier 1, and the encoded protein may be involved in the recognition of non-consensus splice donor sites in association with the U1 snRNP spliceosomal subunit. Alternatively spliced transcript variants encoding mult…	FUNCTION: May bind to RNA via its Arg/Ser-rich domain.	Enables enzyme binding activity. Predicted to be involved in mRNA splice site selection. Predicted to be located in nuclear speck. Predicted to be part of U1 snRNP and U2-type prespliceosome.
MAP3K2	-0.400816	0.258	0.408	1.43e-83	3.29e-79	HGNC:6854	NM_006609	10746	Q9Y2U5	mitogen-activated protein kinase kinase kinase 2	protein-coding gene	Mitogen-activated protein kinase kinase kinases	The protein encoded by this gene is a member of serine/threonine protein kinase family. This kinase preferentially activates other kinases involved in the MAP kinase signaling pathway. This kinase has been shown to directly phosphorylate and activate Ikappa B kinases, and thus plays a role in NF-kappa B signaling pathway. This kinase has also been found to bind and activate protein kinase C-relat…	FUNCTION: Component of a protein kinase signal transduction cascade. Regulates the JNK and ERK5 pathways by phosphorylating and activating MAP2K5 and MAP2K7 (By similarity). Plays a role in caveolae kiss-and-run dynamics. {ECO:0000250, ECO:0000269|PubMed:10713157, ECO:0000269|PubMed:16001074}.	Enables protein kinase activity and protein kinase binding activity. Involved in cellular response to mechanical stimulus and positive regulation of transcription, DNA-templated. Located in cytosol and nucleoplasm.
RAB33A	-0.400421	0.093	0.227	1.12e-99	2.58e-95	HGNC:9773	NM_004794	9363	Q14088	RAB33A, member RAS oncogene family	protein-coding gene	RAB, member RAS oncogene GTPases	The protein encoded by this gene belongs to the small GTPase superfamily, Rab family. It is GTP-binding protein and may be involved in vesicle transport.		Predicted to enable GTP binding activity and GTPase activity. Involved in antigen processing and presentation. Predicted to be located in Golgi membrane. Predicted to be active in Golgi apparatus and endosome.
SOCS1	-0.400229	0.191	0.306	1.01e-58	2.32e-54	HGNC:19383	NM_003745	8651	O15524	suppressor of cytokine signaling 1	protein-coding gene	SH2 domain containing|Suppressors of cytokine signaling	This gene encodes a member of the STAT-induced STAT inhibitor (SSI), also known as suppressor of cytokine signaling (SOCS), family. SSI family members are cytokine-inducible negative regulators of cytokine signaling. The expression of this gene can be induced by a subset of cytokines, including IL2, IL3 erythropoietin (EPO), CSF2/GM-CSF, and interferon (IFN)-gamma. The protein encoded by this gen…	FUNCTION: Essential negative regulator of type I and type II interferon (IFN) signaling, as well as that of other cytokines, including IL2, IL4, IL6 and leukemia inhibitory factor (LIF) (PubMed:32499645, PubMed:33087723). Downregulates cytokine signaling by inhibiting the JAK/STAT signaling pathway. Acts by binding to JAK proteins and to IFNGR1 and inhibiting their kinase activity. In vitro, supp…	Enables insulin-like growth factor receptor binding activity and protein kinase binding activity. Involved in macrophage differentiation; negative regulation of tyrosine phosphorylation of STAT protein; and positive regulation of regulatory T cell differentiation. Located in cytoplasmic ribonucleoprotein granule and nucleoplasm. Implicated in acute myeloid leukemia; gastrointestinal system cancer…
EIF3J	-0.399022	0.328	0.461	4.52e-64	1.04e-59	HGNC:3270	NM_003758	8669	O75822	eukaryotic translation initiation factor 3 subunit J	protein-coding gene	Eukaryotic translation initiation factor 3	This gene encodes a core subunit of the eukaryotic initiation factor 3 complex, which participates in the initiation of translation by aiding in the recruitment of protein and mRNA components to the 40S ribosome. There are pseudogenes for this gene on chromosomes 1, 3, and 9. Alternative splicing results in multiple transcript variants encoding different isoforms.	FUNCTION: Component of the eukaryotic translation initiation factor 3 (eIF-3) complex, which is required for several steps in the initiation of protein synthesis (PubMed:25849773, PubMed:27462815). The eIF-3 complex associates with the 40S ribosome and facilitates the recruitment of eIF-1, eIF-1A, eIF-2:GTP:methionyl-tRNAi and eIF-5 to form the 43S pre-initiation complex (43S PIC). The eIF-3 comp…	Enables identical protein binding activity. Predicted to be involved in translational initiation. Located in cytosol. Part of eukaryotic translation initiation factor 3 complex.
PDCL3	-0.397449	0.197	0.32	1.14e-65	2.61e-61	HGNC:28860	NM_024065	79031	Q9H2J4	phosducin like 3	protein-coding gene		This gene encodes a member of the phosducin-like protein family and is a putative modulator of heterotrimeric G proteins. The protein shares extensive amino acid sequence homology with phosducin. Members of the phosducin-like protein family have been shown to bind to the beta-gamma subunits of G proteins.	FUNCTION: Acts as a chaperone for the angiogenic VEGF receptor KDR/VEGFR2, increasing its abundance by inhibiting its ubiquitination and degradation (PubMed:23792958, PubMed:26059764). Inhibits the folding activity of the chaperonin-containing T-complex (CCT) which leads to inhibition of cytoskeletal actin folding (PubMed:17429077). Acts as a chaperone during heat shock alongside HSP90 and HSP40/…	Enables protein folding chaperone. Involved in several processes, including chaperone-mediated protein folding; negative regulation of chaperone-mediated protein folding; and protein stabilization. Acts upstream of or within positive regulation of angiogenesis; positive regulation of endothelial cell proliferation; and regulation of cellular protein metabolic process. Located in cytosol; endoplas…
SNRPG	-0.396602	0.453	0.603	9.19e-87	2.11e-82	HGNC:11163	NM_001317165	6637	P62308	small nuclear ribonucleoprotein polypeptide G	protein-coding gene	Sm spliceosomal proteins	The protein encoded by this gene is a component of the U1, U2, U4, and U5 small nuclear ribonucleoprotein complexes, precursors of the spliceosome. The encoded protein may also be a part of the U7 small nuclear ribonucleoprotein complex, which participates in the processing of the 3' end of histone transcripts. Several transcript variants encoding different isoforms have been found for this gene.	FUNCTION: Plays a role in pre-mRNA splicing as a core component of the spliceosomal U1, U2, U4 and U5 small nuclear ribonucleoproteins (snRNPs), the building blocks of the spliceosome (PubMed:11991638, PubMed:18984161, PubMed:19325628, PubMed:23333303, PubMed:25555158, PubMed:26912367, PubMed:28076346, PubMed:28502770, PubMed:28781166, PubMed:32494006). Component of both the pre-catalytic spliceo…	Enables RNA binding activity. Involved in spliceosomal snRNP assembly. Located in cytosol; nucleoplasm; and spliceosomal complex. Part of SMN-Sm protein complex; methylosome; and nucleus. Biomarker of nasopharynx carcinoma.
HNRNPF	-0.395825	0.386	0.545	3.05e-84	7.01e-80	HGNC:5039	NM_001098204	3185	P52597	heterogeneous nuclear ribonucleoprotein F	protein-coding gene	RNA binding motif containing|Heterogeneous nuclear ribonucleoproteins	This gene belongs to the subfamily of ubiquitously expressed heterogeneous nuclear ribonucleoproteins (hnRNPs). The hnRNPs are RNA binding proteins that complex with heterogeneous nuclear RNA (hnRNA). These proteins are associated with pre-mRNAs in the nucleus and regulate alternative splicing, polyadenylation, and other aspects of mRNA metabolism and transport. While all of the hnRNPs are presen…	FUNCTION: Component of the heterogeneous nuclear ribonucleoprotein (hnRNP) complexes which provide the substrate for the processing events that pre-mRNAs undergo before becoming functional, translatable mRNAs in the cytoplasm. Plays a role in the regulation of alternative splicing events. Binds G-rich sequences in pre-mRNAs and keeps target RNA in an unfolded state. {ECO:0000269|PubMed:20526337}.	Enables single-stranded RNA binding activity. Involved in regulation of RNA splicing. Located in cytosol and nucleoplasm. Part of catalytic step 2 spliceosome.
ABCF1	-0.394787	0.235	0.379	4.39e-79	1.01e-74	HGNC:70	NM_001025091	23	Q8NE71	ATP binding cassette subfamily F member 1	protein-coding gene	ATP binding cassette subfamily F|MicroRNA protein coding host genes	The protein encoded by this gene is a member of the superfamily of ATP-binding cassette (ABC) transporters. ABC proteins transport various molecules across extra- and intra-cellular membranes. ABC genes are divided into seven distinct subfamilies (ABC1, MDR/TAP, MRP, ALD, OABP, GCN20, White). This protein is a member of the GCN20 subfamily. Unlike other members of the superfamily, this protein la…	FUNCTION: Isoform 2 is required for efficient Cap- and IRES-mediated mRNA translation initiation. Isoform 2 is not involved in the ribosome biogenesis. {ECO:0000269|PubMed:19570978}.	Enables ATP binding activity; ribosome binding activity; and translation activator activity. Involved in positive regulation of translation and translational initiation. Located in cytosol; nuclear envelope; and nucleoplasm. Part of polysomal ribosome.
JMJD1C	-0.393581	0.399	0.529	9.13e-64	2.1e-59	HGNC:12313	NM_004241		Q15652	jumonji domain containing 1C	protein-coding gene	Lysine demethylases|MicroRNA protein coding host genes		FUNCTION: Probable histone demethylase that specifically demethylates 'Lys-9' of histone H3, thereby playing a central role in histone code. Demethylation of Lys residue generates formaldehyde and succinate. May be involved in hormone-dependent transcriptional activation, by participating in recruitment to androgen-receptor target genes (By similarity). {ECO:0000250}.	Predicted to enable chromatin DNA binding activity; histone H3-methyl-lysine-9 demethylase activity; and transcription coregulator activity. Predicted to be involved in histone H3-K9 demethylation and regulation of transcription by RNA polymerase II. Predicted to act upstream of or within epithelial cell morphogenesis; male germ-line stem cell population maintenance; and seminiferous tubule devel…
USP14	-0.391114	0.2	0.359	6.78e-95	1.56e-90	HGNC:12612	NM_005151	9097	P54578	ubiquitin specific peptidase 14	protein-coding gene	Ubiquitin specific peptidases	This gene encodes a member of the ubiquitin-specific processing (UBP) family of proteases that is a deubiquitinating enzyme (DUB) with His and Cys domains. This protein is located in the cytoplasm and cleaves the ubiquitin moiety from ubiquitin-fused precursors and ubiquitinylated proteins. Mice with a mutation that results in reduced expression of the ortholog of this protein are retarded for gr…	FUNCTION: Proteasome-associated deubiquitinase which releases ubiquitin from the proteasome targeted ubiquitinated proteins (PubMed:35145029). Ensures the regeneration of ubiquitin at the proteasome (PubMed:18162577, PubMed:28396413). Is a reversibly associated subunit of the proteasome and a large fraction of proteasome-free protein exists within the cell (PubMed:18162577). Required for the degr…	Enables cysteine-type deubiquitinase activity; endopeptidase inhibitor activity; and proteasome binding activity. Involved in negative regulation of ER-associated ubiquitin-dependent protein catabolic process; protein deubiquitination; and regulation of chemotaxis. Located in several cellular components, including cell surface; cytoplasmic vesicle; and cytosol.
RBX1	-0.390961	0.444	0.59	6.3e-78	1.45e-73	HGNC:9928	NM_014248	9978	P62877	ring-box 1	protein-coding gene	Ring finger proteins|SCF complex core subunits	This locus encodes a RING finger-like domain-containing protein. The encoded protein interacts with cullin proteins and likely plays a role in ubiquitination processes necessary for cell cycle progression. This protein may also affect protein turnover. Related pseudogenes exist on chromosomes 2 and 5.	FUNCTION: E3 ubiquitin ligase component of multiple cullin-RING-based E3 ubiquitin-protein ligase (CRLs) complexes which mediate the ubiquitination and subsequent proteasomal degradation of target proteins, including proteins involved in cell cycle progression, signal transduction, transcription and transcription-coupled nucleotide excision repair (PubMed:10230407, PubMed:10579999, PubMed:1196154…	Enables several functions, including cullin family protein binding activity; ubiquitin protein ligase binding activity; and ubiquitin-like protein ligase activity. Contributes to ubiquitin-protein transferase activity. Involved in SCF-dependent proteasomal ubiquitin-dependent protein catabolic process; positive regulation of cellular protein metabolic process; and protein modification by small pr…
RBPJ	-0.389337	0.247	0.369	9.32e-57	2.15e-52	HGNC:5724	NM_015874	3516	Q06330	recombination signal binding protein for immunoglobulin kappa J region	protein-coding gene	PTF1 complex|IPT domain containing	The protein encoded by this gene is a transcriptional regulator important in the Notch signaling pathway. The encoded protein acts as a repressor when not bound to Notch proteins and an activator when bound to Notch proteins. It is thought to function by recruiting chromatin remodeling complexes containing histone deacetylase or histone acetylase proteins to Notch signaling pathway genes. Several…	FUNCTION: Transcriptional regulator that plays a central role in Notch signaling, a signaling pathway involved in cell-cell communication that regulates a broad spectrum of cell-fate determinations. Acts as a transcriptional repressor when it is not associated with Notch proteins. When associated with some NICD product of Notch proteins (Notch intracellular domain), it acts as a transcriptional a…	Enables DNA-binding transcription activator activity, RNA polymerase II-specific; RNA polymerase II cis-regulatory region sequence-specific DNA binding activity; and RNA polymerase II-specific DNA-binding transcription factor binding activity. Involved in Notch signaling involved in heart development and regulation of transcription by RNA polymerase II. Located in cytoplasm; nucleolus; and nucleo…
NDFIP1	-0.387079	0.471	0.6	1.46e-71	3.37e-67	HGNC:17592	NM_030571	80762	Q9BT67	Nedd4 family interacting protein 1	protein-coding gene		The protein encoded by this gene belongs to a small group of evolutionarily conserved proteins with three transmembrane domains. It is a potential target for ubiquitination by the Nedd4 family of proteins. This protein is thought to be part of a family of integral Golgi membrane proteins.	FUNCTION: Activates HECT domain-containing E3 ubiquitin-protein ligases, including NEDD4 and ITCH, and consequently modulates the stability of their targets. As a result, controls many cellular processes. Prevents chronic T-helper cell-mediated inflammation by activating ITCH and thus controlling JUNB degradation (By similarity). Promotes pancreatic beta cell death through degradation of JUNB and…	Predicted to enable WW domain binding activity. Involved in several processes, including cellular iron ion homeostasis; negative regulation of transport; and positive regulation of protein ubiquitination. Located in perinuclear region of cytoplasm.
HSPD1	-0.386863	0.294	0.428	2.92e-65	6.72e-61	HGNC:5261	NM_002156	3329	P10809	heat shock protein family D (Hsp60) member 1	protein-coding gene	Chaperonins|Mitochondrial nucleoid associated proteins	This gene encodes a member of the chaperonin family. The encoded mitochondrial protein may function as a signaling molecule in the innate immune system. This protein is essential for the folding and assembly of newly imported proteins in the mitochondria. This gene is adjacent to a related family member and the region between the 2 genes functions as a bidirectional promoter. Several pseudogenes …	FUNCTION: Chaperonin implicated in mitochondrial protein import and macromolecular assembly. Together with Hsp10, facilitates the correct folding of imported proteins. May also prevent misfolding and promote the refolding and proper assembly of unfolded polypeptides generated under stress conditions in the mitochondrial matrix (PubMed:11422376, PubMed:1346131). The functional units of these chape…	Enables several functions, including apolipoprotein A-I binding activity; chaperone binding activity; and high-density lipoprotein particle binding activity. Involved in several processes, including B cell activation; positive regulation of cytokine production; and positive regulation of leukocyte activation. Acts upstream of or within T cell activation and positive regulation of interferon-gamma…
SFPQ	-0.383257	0.61	0.704	2.34e-71	5.38e-67	HGNC:10774	NM_005066		P23246	splicing factor proline and glutamine rich	protein-coding gene	Protein phosphatase 1 regulatory subunits|RNA binding motif containing		FUNCTION: DNA- and RNA binding protein, involved in several nuclear processes. Essential pre-mRNA splicing factor required early in spliceosome formation and for splicing catalytic step II, probably as a heteromer with NONO. Binds to pre-mRNA in spliceosome C complex, and specifically binds to intronic polypyrimidine tracts. Involved in regulation of signal-induced alternative splicing. During sp…	Enables DNA binding activity; histone deacetylase binding activity; and protein homodimerization activity. Involved in several processes, including alternative mRNA splicing, via spliceosome; positive regulation of oxidative stress-induced intrinsic apoptotic signaling pathway; and regulation of transcription by RNA polymerase II. Acts upstream of or within double-strand break repair via homologo…
CD247	-0.383124	0.528	0.618	2.18e-50	5.02e-46	HGNC:1677	NM_198053	919	P20963	CD247 molecule	protein-coding gene	CD molecules	The protein encoded by this gene is T-cell receptor zeta, which together with T-cell receptor alpha/beta and gamma/delta heterodimers, and with CD3-gamma, -delta and -epsilon, forms the T-cell receptor-CD3 complex. The zeta chain plays an important role in coupling antigen recognition to several intracellular signal-transduction pathways. Low expression of the antigen results in impaired immune r…	FUNCTION: Part of the TCR-CD3 complex present on T-lymphocyte cell surface that plays an essential role in adaptive immune response. When antigen presenting cells (APCs) activate T-cell receptor (TCR), TCR-mediated signals are transmitted across the cell membrane by the CD3 chains CD3D, CD3E, CD3G and CD3Z. All CD3 chains contain immunoreceptor tyrosine-based activation motifs (ITAMs) in their cy…	Enables protein heterodimerization activity; protein homodimerization activity; and protein tyrosine kinase binding activity. Involved in Fc-gamma receptor signaling pathway and protein-containing complex assembly. Located in cytoplasm and plasma membrane. Part of Fc-gamma receptor III complex and alpha-beta T cell receptor complex. Implicated in immunodeficiency 25.
SLBP	-0.381972	0.189	0.323	4.58e-74	1.05e-69	HGNC:10904	NM_006527	7884	Q14493	stem-loop histone mRNA binding protein	protein-coding gene		This gene encodes a protein that binds to the stem-loop structure in replication-dependent histone mRNAs. Histone mRNAs do not contain introns or polyadenylation signals, and are processed by endonucleolytic cleavage. The stem-loop structure is essential for efficient processing but this structure also controls the transport, translation and stability of histone mRNAs. Expression of the protein i…	FUNCTION: RNA-binding protein involved in the histone pre-mRNA processing (PubMed:12588979, PubMed:19155325, PubMed:8957003, PubMed:9049306). Binds the stem-loop structure of replication-dependent histone pre-mRNAs and contributes to efficient 3'-end processing by stabilizing the complex between histone pre-mRNA and U7 small nuclear ribonucleoprotein (snRNP), via the histone downstream element (H…	Enables identical protein binding activity and mRNA binding activity. Involved in cap-dependent translational initiation and mRNA transport. Located in cytosol; histone mRNA stem-loop binding activity complex; and nuclear lumen.
ID3	-0.381972	0.183	0.289	3.46e-48	7.97e-44	HGNC:5362	NM_002167	3399	Q02535	inhibitor of DNA binding 3	protein-coding gene	Basic helix-loop-helix proteins	The protein encoded by this gene is a helix-loop-helix (HLH) protein that can form heterodimers with other HLH proteins. However, the encoded protein lacks a basic DNA-binding domain and therefore inhibits the DNA binding of any HLH protein with which it interacts.	FUNCTION: Transcriptional regulator (lacking a basic DNA binding domain) which negatively regulates the basic helix-loop-helix (bHLH) transcription factors by forming heterodimers and inhibiting their DNA binding and transcriptional activity. Implicated in regulating a variety of cellular processes, including cellular growth, senescence, differentiation, apoptosis, angiogenesis, and neoplastic tr…	Predicted to enable transcription regulator inhibitor activity. Involved in negative regulation of DNA-binding transcription factor activity and negative regulation of transcription, DNA-templated. Predicted to be located in nucleoplasm. Predicted to be active in nucleus.
RHBDD2	-0.381568	0.243	0.383	3.84e-72	8.84e-68	HGNC:23082	NM_020684		Q6NTF9	rhomboid domain containing 2	protein-coding gene	Rhomboid family			Predicted to enable misfolded protein binding activity and ubiquitin-specific protease binding activity. Predicted to be involved in endoplasmic reticulum unfolded protein response and ubiquitin-dependent ERAD pathway. Located in Golgi apparatus and nucleoplasm.
CXCR6	-0.380279	0.019	0.12	2.76e-114	6.34e-110	HGNC:16647	NM_001386435	10663	O00574	C-X-C motif chemokine receptor 6	protein-coding gene	CD molecules|C-X-C motif chemokine receptors	The protein encoded by this gene is a G protein-coupled receptor with seven transmembrane domains that belongs to the CXC chemokine receptor family. This family also includes CXCR1, CXCR2, CXCR3, CXCR4, CXCR5, and CXCR7. This gene, which maps to the chemokine receptor gene cluster, is expressed in several T lymphocyte subsets and bone marrow stromal cells. The encoded protein and its exclusive li…	FUNCTION: Receptor for the C-X-C chemokine CXCL16. Used as a coreceptor by SIVs and by strains of HIV-2 and m-tropic HIV-1.	Predicted to enable C-C chemokine binding activity; C-C chemokine receptor activity; and C-X-C chemokine binding activity. Predicted to be involved in several processes, including calcium-mediated signaling; cell chemotaxis; and positive regulation of cytosolic calcium ion concentration. Predicted to act upstream of or within G protein-coupled receptor signaling pathway and chemokine-mediated sig…
B4GALT1	-0.379556	0.139	0.279	1.71e-89	3.94e-85	HGNC:924	NM_001497	2683	P15291	beta-1,4-galactosyltransferase 1	protein-coding gene	Beta 4-glycosyltransferases	This gene is one of seven beta-1,4-galactosyltransferase (beta4GalT) genes. They encode type II membrane-bound glycoproteins that appear to have exclusive specificity for the donor substrate UDP-galactose; all transfer galactose in a beta1,4 linkage to similar acceptor sugars: GlcNAc, Glc, and Xyl. Each beta4GalT has a distinct function in the biosynthesis of different glycoconjugates and sacchar…	FUNCTION: [Beta-1,4-galactosyltransferase 1]: The Golgi complex form catalyzes the production of lactose in the lactating mammary gland and could also be responsible for the synthesis of complex-type N-linked oligosaccharides in many glycoproteins as well as the carbohydrate moieties of glycolipids. {ECO:0000269|PubMed:34855475}.; FUNCTION: [Processed beta-1,4-galactosyltransferase 1]: The cell s…	Enables several functions, including UDP-galactosyltransferase activity; manganese ion binding activity; and tubulin binding activity. Involved in oligosaccharide biosynthetic process and protein N-linked glycosylation. Located in several cellular components, including Golgi trans cisterna; basolateral plasma membrane; and brush border membrane. Implicated in congenital disorder of glycosylation …
SNU13	-0.379538	0.604	0.708	3.57e-72	8.21e-68	HGNC:7819	NM_001003796	4809	P55769	small nuclear ribonucleoprotein 13	protein-coding gene	U3 small nucleolar ribonucleoprotein|U4/U6 small nuclear ribonucleoprotein particle	Originally named because of its sequence similarity to the Saccharomyces cerevisiae NHP2 (non-histone protein 2), this protein appears to be a highly conserved nuclear protein that is a component of the.	FUNCTION: Part of the small subunit (SSU) processome, first precursor of the small eukaryotic ribosomal subunit. During the assembly of the SSU processome in the nucleolus, many ribosome biogenesis factors, an RNA chaperone and ribosomal proteins associate with the nascent pre-rRNA and work in concert to generate RNA folding, modifications, rearrangements and cleavage as well as targeted degradat…	Enables ATPase binding activity and RNA binding activity. Contributes to snoRNA binding activity. Involved in mRNA splicing, via spliceosome. Located in dense fibrillar component. Part of U2-type precatalytic spliceosome; box C/D RNP complex; and spliceosomal snRNP complex.
NOP10	-0.378721	0.357	0.503	8.33e-74	1.92e-69	HGNC:14378	NM_018648	55505	Q9NPE3	NOP10 ribonucleoprotein	protein-coding gene	H/ACA ribonucleoprotein complex	This gene is a member of the H/ACA snoRNPs (small nucleolar ribonucleoproteins) gene family. snoRNPs are involved in various aspects of rRNA processing and modification and have been classified into two families: C/D and H/ACA. The H/ACA snoRNPs also include the DKC1, NOLA1 and NOLA2 proteins. These four H/ACA snoRNP proteins localize to the dense fibrillar components of nucleoli and to coiled (C…	FUNCTION: Required for ribosome biogenesis and telomere maintenance. Part of the H/ACA small nucleolar ribonucleoprotein (H/ACA snoRNP) complex, which catalyzes pseudouridylation of rRNA (PubMed:32554502). This involves the isomerization of uridine such that the ribose is subsequently attached to C5, instead of the normal N1. Each rRNA can contain up to 100 pseudouridine ('psi') residues, which m…	Enables box H/ACA snoRNA binding activity and telomerase RNA binding activity. Involved in telomere maintenance via telomerase. Located in nuclear body. Part of box H/ACA snoRNP complex and box H/ACA telomerase RNP complex. Implicated in autosomal recessive dyskeratosis congenita 1.
ETF1	-0.37606	0.249	0.396	1.58e-79	3.63e-75	HGNC:3477	NM_004730	2107	P62495	eukaryotic translation termination factor 1	protein-coding gene	SURF complex	This gene encodes a class-1 polypeptide chain release factor. The encoded protein plays an essential role in directing termination of mRNA translation from the termination codons UAA, UAG and UGA. This protein is a component of the SURF complex which promotes degradation of prematurely terminated mRNAs via the mechanism of nonsense-mediated mRNA decay (NMD). Alternate splicing results in multiple…	FUNCTION: Component of the eRF1-eRF3-GTP ternary complex, a ternary complex that mediates translation termination in response to the termination codons (PubMed:10676813, PubMed:16777602, PubMed:24486019, PubMed:26245381, PubMed:27863242, PubMed:36638793, PubMed:7990965). The eRF1-eRF3-GTP complex binds to a stop codon in the ribosomal A-site (PubMed:26245381, PubMed:27863242, PubMed:36638793). ET…	Enables sequence-specific mRNA binding activity and translation release factor activity. Involved in regulation of translational termination. Acts upstream of or within protein methylation and translational termination. Located in translation release factor complex.
DLEU2	-0.376052	0.08	0.211	1.72e-101	3.95e-97	HGNC:13748	NR_002612			deleted in lymphocytic leukemia 2	non-coding RNA	Long non-coding RNAs with non-systematic symbols			No description available
IFI16	-0.375677	0.374	0.508	2.08e-63	4.78e-59	HGNC:5395	NM_005531	3428	Q16666	interferon gamma inducible protein 16	protein-coding gene	Pyrin domain containing|Pyrin and HIN domain family	This gene encodes a member of the HIN-200 (hematopoietic interferon-inducible nuclear antigens with 200 amino acid repeats) family of cytokines. The encoded protein contains domains involved in DNA binding, transcriptional regulation, and protein-protein interactions. The protein localizes to the nucleoplasm and nucleoli, and interacts with p53 and retinoblastoma-1. It modulates p53 function, and…	FUNCTION: Binds double-stranded DNA. Binds preferentially to supercoiled DNA and cruciform DNA structures. Seems to be involved in transcriptional regulation. May function as a transcriptional repressor. Could have a role in the regulation of hematopoietic differentiation through activation of unknown target genes. Controls cellular proliferation by modulating the functions of cell cycle regulato…	Enables double-stranded DNA binding activity and identical protein binding activity. Involved in several processes, including regulation of cysteine-type endopeptidase activity; regulation of gene expression; and regulation of innate immune response. Acts upstream of or within intrinsic apoptotic signaling pathway in response to DNA damage by p53 class mediator. Located in cytosol; nuclear speck;…
AC092338.3	-0.371846	0.185	0.309	3.59e-68	8.27e-64
CCM2	-0.371553	0.379	0.493	3.4e-53	7.83e-49	HGNC:21708	NM_031443	83605	Q9BSQ5	CCM2 scaffold protein	protein-coding gene	CCM adhesion complex	This gene encodes a scaffold protein that functions in the stress-activated p38 Mitogen-activated protein kinase (MAPK) signaling cascade. The protein interacts with SMAD specific E3 ubiquitin protein ligase 1 (also known as SMURF1) via a phosphotyrosine binding domain to promote RhoA degradation. The protein is required for normal cytoskeletal structure, cell-cell interactions, and lumen formati…	FUNCTION: Component of the CCM signaling pathway which is a crucial regulator of heart and vessel formation and integrity. May act through the stabilization of endothelial cell junctions (By similarity). May function as a scaffold protein for MAP2K3-MAP3K3 signaling. Seems to play a major role in the modulation of MAP3K3-dependent p38 activation induced by hyperosmotic shock (By similarity). {ECO…	Involved in vasculogenesis. Acts upstream of or within endothelial tube morphogenesis. Located in mitochondrion. Implicated in cerebral cavernous malformation 2.
DDX21	-0.370845	0.609	0.684	1.23e-47	2.83e-43	HGNC:2744	NM_004728	9188	Q9NR30	DExD-box helicase 21	protein-coding gene	DEAD-box helicases|B-WICH chromatin-remodelling complex subunits	DEAD box proteins, characterized by the conserved motif Asp-Glu-Ala-Asp (DEAD), are putative RNA helicases. They are implicated in a number of cellular processes involving alteration of RNA secondary structure such as translation initiation, nuclear and mitochondrial splicing, and ribosome and spliceosome assembly. Based on their distribution patterns, some members of this family are believed to …	FUNCTION: RNA helicase that acts as a sensor of the transcriptional status of both RNA polymerase (Pol) I and II: promotes ribosomal RNA (rRNA) processing and transcription from polymerase II (Pol II) (PubMed:25470060, PubMed:28790157). Binds various RNAs, such as rRNAs, snoRNAs, 7SK and, at lower extent, mRNAs (PubMed:25470060). In the nucleolus, localizes to rDNA locus, where it directly binds …	Enables RNA binding activity and RNA helicase activity. Involved in R-loop disassembly; positive regulation of transcription by RNA polymerase III; and transcription by RNA polymerase II. Located in B-WICH complex and nucleoplasm.
CHD2	-0.370133	0.556	0.656	4.21e-59	9.68e-55	HGNC:1917	NM_001271	1106	O14647	chromodomain helicase DNA binding protein 2	protein-coding gene	Helicases|SNF2 related family|MicroRNA protein coding host genes	The CHD family of proteins is characterized by the presence of chromo (chromatin organization modifier) domains and SNF2-related helicase/ATPase domains. CHD genes alter gene expression possibly by modification of chromatin structure thus altering access of the transcriptional apparatus to its chromosomal DNA template. Alternatively spliced transcript variants encoding distinct isoforms have been…	FUNCTION: DNA-binding helicase that specifically binds to the promoter of target genes, leading to chromatin remodeling, possibly by promoting deposition of histone H3.3. Involved in myogenesis via interaction with MYOD1: binds to myogenic gene regulatory sequences and mediates incorporation of histone H3.3 prior to the onset of myogenic gene expression, promoting their expression (By similarity)…	Enables RNA binding activity. Predicted to be involved in muscle organ development; nucleosome organization; and regulation of transcription by RNA polymerase II. Predicted to act upstream of or within cellular response to DNA damage stimulus and hematopoietic stem cell differentiation. Predicted to be active in chromatin and nucleus. Implicated in developmental and epileptic encephalopathy.
SERINC3	-0.369841	0.179	0.316	1.33e-79	3.06e-75	HGNC:11699	NM_006811		Q13530	serine incorporator 3	protein-coding gene			FUNCTION: Restriction factor required to restrict infectivity of lentiviruses, such as HIV-1: acts by inhibiting an early step of viral infection. Impairs the penetration of the viral particle into the cytoplasm (PubMed:26416733, PubMed:26416734). {ECO:0000269|PubMed:26416733, ECO:0000269|PubMed:26416734}.	Predicted to enable L-serine transmembrane transporter activity. Involved in defense response to virus; detection of virus; and innate immune response. Predicted to be located in plasma membrane. Predicted to be integral component of membrane. Predicted to be active in membrane.
DDX3Y	-0.364719	0.121	0.233	2.15e-65	4.94e-61	HGNC:2699	NM_004660	8653	O15523	DEAD-box helicase 3 Y-linked	protein-coding gene	DEAD-box helicases|Minor histocompatibility antigens	The protein encoded by this gene is a member of the DEAD-box RNA helicase family, characterized by nine conserved motifs, included the conserved Asp-Glu-Ala-Asp (DEAD) motif. These motifs are thought to be involved in ATP binding, hydrolysis, RNA binding, and in the formation of intramolecular interactions. This protein shares high similarity to DDX3X, on the X chromosome, but a deletion of this …	FUNCTION: Probable ATP-dependent RNA helicase. During immune response, may enhance IFNB1 expression via IRF3/IRF7 pathway (By similarity). {ECO:0000250|UniProtKB:Q62095}.	Predicted to enable RNA binding activity and RNA helicase activity. Predicted to be involved in cell differentiation and gamete generation. Located in cytosol and nucleoplasm.
CD7	-0.364633	0.355	0.453	4.13e-41	9.5e-37	HGNC:1695	NM_006137	924	P09564	CD7 molecule	protein-coding gene	CD molecules|V-set domain containing	This gene encodes a transmembrane protein which is a member of the immunoglobulin superfamily. This protein is found on thymocytes and mature T cells. It plays an essential role in T-cell interactions and also in T-cell/B-cell interaction during early lymphoid development.	FUNCTION: Transmembrane glycoprotein expressed by T-cells and natural killer (NK) cells and their precursors (PubMed:7506726). Plays a costimulatory role in T-cell activation upon binding to its ligand K12/SECTM1 (PubMed:10652336). In turn, mediates the production of cytokines such as IL-2 (PubMed:1709867). On resting NK-cells, CD7 activation results in a significant induction of interferon-gamma…	Predicted to enable signaling receptor activity. Predicted to be involved in T cell activation and immune response. Predicted to act upstream of or within homeostasis of number of cells within a tissue. Predicted to be located in plasma membrane. Predicted to be integral component of membrane.
CUL3	-0.364337	0.347	0.477	1.32e-62	3.04e-58	HGNC:2553	NM_001257197	8452	Q13618	cullin 3	protein-coding gene	Cullins	This gene encodes a member of the cullin protein family. The encoded protein plays a critical role in the polyubiquitination and subsequent degradation of specific protein substrates as the core component and scaffold protein of an E3 ubiquitin ligase complex. Complexes including the encoded protein may also play a role in late endosome maturation. Mutations in this gene are a cause of type 2E ps…	FUNCTION: Core component of multiple cullin-RING-based BCR (BTB-CUL3-RBX1) E3 ubiquitin-protein ligase complexes which mediate the ubiquitination and subsequent proteasomal degradation of target proteins. BCR complexes and ARIH1 collaborate in tandem to mediate ubiquitination of target proteins (PubMed:27565346). As a scaffold protein may contribute to catalysis through positioning of the substra…	Enables several functions, including Notch binding activity; POZ domain binding activity; and ubiquitin protein ligase binding activity. Contributes to ubiquitin-protein transferase activity. Involved in several processes, including COPII vesicle coating; positive regulation of cell cycle process; and protein ubiquitination. Acts upstream of or within anaphase-promoting complex-dependent cataboli…
SRSF11	-0.36324	0.472	0.592	4.2e-62	9.66e-58	HGNC:10782	NM_004768	9295	Q05519	serine and arginine rich splicing factor 11	protein-coding gene	RNA binding motif containing|Serine and arginine rich splicing factors	This gene encodes 54-kD nuclear protein that contains an arginine/serine-rich region similar to segments found in pre-mRNA splicing factors. Although the function of this protein is not yet known, structure and immunolocalization data suggest that it may play a role in pre-mRNA processing. Alternative splicing results in multiple transcript variants encoding different proteins. In addition, a pse…	FUNCTION: May function in pre-mRNA splicing.	Enables identical protein binding activity. Predicted to be involved in RNA splicing and mRNA processing. Located in nuclear speck. Biomarker of autism spectrum disorder and myelodysplastic syndrome.
BRD1	-0.362027	0.137	0.273	3.36e-85	7.73e-81	HGNC:1102	NM_014577		O95696	bromodomain containing 1	protein-coding gene	PHD finger proteins|PWWP domain containing|Bromodomain containing		FUNCTION: Scaffold subunit of various histone acetyltransferase (HAT) complexes, such as the MOZ/MORF and HBO1 complexes, that acts as a regulator of hematopoiesis (PubMed:16387653, PubMed:21753189, PubMed:21880731). Plays a key role in HBO1 complex by directing KAT7/HBO1 specificity towards histone H3 'Lys-14' acetylation (H3K14ac), thereby promoting erythroid differentiation (PubMed:21753189). …	Enables histone binding activity. Involved in histone H3 acetylation. Located in nuclear speck. Part of MOZ/MORF histone acetyltransferase complex and histone H3-K14 acetyltransferase complex. Implicated in bipolar disorder and schizophrenia.
CD2	-0.36181	0.736	0.794	2.71e-52	6.25e-48	HGNC:1639	NM_001767	914	P06729	CD2 molecule	protein-coding gene	CD molecules|V-set domain containing|C2-set domain containing|Ig-like cell adhesion molecule family	The protein encoded by this gene is a surface antigen found on all peripheral blood T-cells. The encoded protein interacts with LFA3 (CD58) on antigen presenting cells to optimize immune recognition. A locus control region (LCR) has been found in the 3' flanking sequence of this gene.	FUNCTION: CD2 interacts with lymphocyte function-associated antigen CD58 (LFA-3) and CD48/BCM1 to mediate adhesion between T-cells and other cell types. CD2 is implicated in the triggering of T-cells, the cytoplasmic domain is implicated in the signaling function.	Enables signaling receptor binding activity. Involved in several processes, including natural killer cell activation; natural killer cell mediated cytotoxicity; and positive regulation of cytokine production. Located in Golgi apparatus; external side of plasma membrane; and nucleoplasm.
ISCU	-0.361545	0.572	0.67	1.39e-58	3.2e-54	HGNC:29882	NM_014301	23479	Q9H1K1	iron-sulfur cluster assembly enzyme	protein-coding gene	Mitochondrial iron-sulfur assembly components	This gene encodes a component of the iron-sulfur (Fe-S) cluster scaffold. Fe-S clusters are cofactors that play a role in the function of a diverse set of enzymes, including those that regulate metabolism, iron homeostasis, and oxidative stress response. Alternative splicing results in transcript variants encoding different protein isoforms that localize either to the cytosol or to the mitochondr…	FUNCTION: [Isoform 1]: Mitochondrial scaffold protein, of the core iron-sulfur cluster (ISC) assembly complex, that provides the structural architecture on which the [2Fe-2S] clusters are assembled (PubMed:34824239). The core iron-sulfur cluster (ISC) assembly complex is involved in the de novo synthesis of a [2Fe-2S] cluster, the first step of the mitochondrial iron-sulfur protein biogenesis. Th…	Enables molecular adaptor activity. Involved in negative regulation of iron ion import across plasma membrane; positive regulation of aconitate hydratase activity; and positive regulation of mitochondrial electron transport, NADH to ubiquinone. Located in cytosol and mitochondrion.
PPP1R16B	-0.357514	0.126	0.259	1.64e-85	3.79e-81	HGNC:15850	NM_015568	26051	Q96T49	protein phosphatase 1 regulatory subunit 16B	protein-coding gene	Ankyrin repeat domain containing|Protein phosphatase 1 regulatory subunits|Myosin phosphatase targeting family	The protein encoded by this gene is membrane-associated and contains five ankyrin repeats, a protein phosphatase-1-interacting domain, and a carboxy-terminal CAAX box domain. Synthesis of the encoded protein is inhibited by transforming growth factor beta-1. The protein may bind to the membrane through its CAAX box domain and may act as a signaling molecule through interaction with protein phosph…	FUNCTION: Regulator of protein phosphatase 1 (PP1) that acts as a positive regulator of pulmonary endothelial cell (EC) barrier function (PubMed:18586956). Involved in the regulation of the PI3K/AKT signaling pathway, angiogenesis and endothelial cell proliferation (PubMed:25007873). Regulates angiogenesis and endothelial cell proliferation through the control of ECE1 dephosphorylation, trafficki…	Enables protein phosphatase regulator activity. Involved in several processes, including establishment of endothelial barrier; positive regulation of blood vessel endothelial cell proliferation involved in sprouting angiogenesis; and regulation of protein dephosphorylation. Located in several cellular components, including nuclear speck; perinuclear region of cytoplasm; and plasma membrane.
GOLGA4	-0.357354	0.355	0.48	1.94e-55	4.48e-51	HGNC:4427	NM_002078	2803	Q13439	golgin A4	protein-coding gene	Golgins	The Golgi apparatus, which participates in glycosylation and transport of proteins and lipids in the secretory pathway, consists of a series of stacked cisternae (flattened membrane sacs). Interactions between the Golgi and microtubules are thought to be important for the reorganization of the Golgi after it fragments during mitosis. This gene encodes one of the golgins, a family of proteins loca…	FUNCTION: Involved in vesicular trafficking at the Golgi apparatus level. May play a role in delivery of transport vesicles containing GPI-linked proteins from the trans-Golgi network through its interaction with MACF1. Involved in endosome-to-Golgi trafficking (PubMed:29084197). {ECO:0000269|PubMed:15265687, ECO:0000269|PubMed:29084197}.	Enables GTPase binding activity. Involved in Golgi to plasma membrane protein transport and positive regulation of axon extension. Located in Golgi apparatus and nucleoplasm.
HBP1	-0.356663	0.29	0.427	7.48e-68	1.72e-63	HGNC:23200	NM_012257		O60381	HMG-box transcription factor 1	protein-coding gene			FUNCTION: Transcriptional repressor that binds to the promoter region of target genes. Plays a role in the regulation of the cell cycle and of the Wnt pathway. Binds preferentially to the sequence 5'-TTCATTCATTCA-3'. Binding to the histone H1.0 promoter is enhanced by interaction with RB1. Disrupts the interaction between DNA and TCF4. {ECO:0000269|PubMed:10562551, ECO:0000269|PubMed:10958660, EC…	Predicted to enable DNA-binding transcription repressor activity, RNA polymerase II-specific and RNA polymerase II cis-regulatory region sequence-specific DNA binding activity. Predicted to be involved in negative regulation of lipid transport; negative regulation of reactive oxygen species biosynthetic process; and negative regulation of transcription by RNA polymerase II. Located in nuclear spe…
NDUFA12	-0.356073	0.385	0.501	2.78e-56	6.39e-52	HGNC:23987	NM_018838	55967	Q9UI09	NADH:ubiquinone oxidoreductase subunit A12	protein-coding gene	NADH:ubiquinone oxidoreductase supernumerary subunits	This gene encodes a protein which is part of mitochondrial complex 1, part of the oxidative phosphorylation system in mitochondria. Complex 1 transfers electrons to ubiquinone from NADH which establishes a proton gradient for the generation of ATP. Mutations in this gene are associated with Leigh syndrome due to mitochondrial complex 1 deficiency. Pseudogenes of this gene are located on chromosom…	FUNCTION: Accessory subunit of the mitochondrial membrane respiratory chain NADH dehydrogenase (Complex I), that is believed not to be involved in catalysis. Complex I functions in the transfer of electrons from NADH to the respiratory chain. The immediate electron acceptor for the enzyme is believed to be ubiquinone. {ECO:0000269|PubMed:27626371}.	Involved in mitochondrial ATP synthesis coupled electron transport and response to oxidative stress. Located in cytosol and mitochondrial inner membrane. Part of mitochondrial respiratory chain complex I. Implicated in nuclear type mitochondrial complex I deficiency 23.
CLEC2D	-0.35514	0.449	0.574	1.71e-58	3.94e-54	HGNC:14351	NM_013269	29121	Q9UHP7	C-type lectin domain family 2 member D	protein-coding gene	C-type lectin domain containing	This gene encodes a member of the natural killer cell receptor C-type lectin family. The encoded protein inhibits osteoclast formation and contains a transmembrane domain near the N-terminus as well as the C-type lectin-like extracellular domain. Several alternatively spliced transcript variants have been identified for this gene.	FUNCTION: Receptor for KLRB1 that protects target cells against natural killer cell-mediated lysis (PubMed:16339513, PubMed:20843815). Inhibits osteoclast formation (PubMed:14753741, PubMed:15123656). Inhibits bone resorption (PubMed:14753741). Modulates the release of interferon-gamma (PubMed:15104121). Binds high molecular weight sulfated glycosaminoglycans (PubMed:15123656). {ECO:0000269|PubMe…	Predicted to enable natural killer cell lectin-like receptor binding activity. Predicted to be involved in cell surface receptor signaling pathway. Located in cell surface and endoplasmic reticulum.
LEPROTL1	-0.354666	0.86	0.884	2.08e-86	4.78e-82	HGNC:6555	NM_001128208		O95214	leptin receptor overlapping transcript like 1	protein-coding gene			FUNCTION: Negatively regulates growth hormone (GH) receptor cell surface expression in liver. May play a role in liver resistance to GH during periods of reduced nutrient availability. {ECO:0000269|PubMed:19907080}.	Enables identical protein binding activity. Predicted to be involved in late endosome to vacuole transport via multivesicular body sorting pathway and negative regulation of growth hormone receptor signaling pathway. Predicted to be located in membrane. Predicted to be integral component of membrane. Predicted to be active in endosome.
LAMTOR5	-0.354605	0.375	0.514	1.4e-68	3.21e-64	HGNC:17955	NM_006402	10542	O43504	late endosomal/lysosomal adaptor, MAPK and MTOR activator 5	protein-coding gene	Ragulator complex	This gene encodes a protein that specifically complexes with the C-terminus of hepatitis B virus X protein (HBx). The function of this protein is to negatively regulate HBx activity and thus to alter the replication life cycle of the virus.	FUNCTION: As part of the Ragulator complex it is involved in amino acid sensing and activation of mTORC1, a signaling complex promoting cell growth in response to growth factors, energy levels, and amino acids (PubMed:22980980, PubMed:29158492, PubMed:30181260). Activated by amino acids through a mechanism involving the lysosomal V-ATPase, the Ragulator plays a dual role for the small GTPases Rag…	Contributes to guanyl-nucleotide exchange factor activity and molecular adaptor activity. Involved in several processes, including negative regulation of cysteine-type endopeptidase activity involved in apoptotic process; positive regulation of interleukin-8 production; and positive regulation of intracellular signal transduction. Acts upstream of or within positive regulation of NF-kappaB transc…
TNFRSF1B	-0.354353	0.337	0.474	6.14e-60	1.41e-55	HGNC:11917	NM_001066	7133	P20333	TNF receptor superfamily member 1B	protein-coding gene	CD molecules|Tumor necrosis factor receptor superfamily|MicroRNA protein coding host genes	The protein encoded by this gene is a member of the TNF-receptor superfamily. This protein and TNF-receptor 1 form a heterocomplex that mediates the recruitment of two anti-apoptotic proteins, c-IAP1 and c-IAP2, which possess E3 ubiquitin ligase activity. The function of IAPs in TNF-receptor signalling is unknown, however, c-IAP1 is thought to potentiate TNF-induced apoptosis by the ubiquitinatio…	FUNCTION: Receptor with high affinity for TNFSF2/TNF-alpha and approximately 5-fold lower affinity for homotrimeric TNFSF1/lymphotoxin-alpha. The TRAF1/TRAF2 complex recruits the apoptotic suppressors BIRC2 and BIRC3 to TNFRSF1B/TNFR2. This receptor mediates most of the metabolic effects of TNF-alpha. Isoform 2 blocks TNF-alpha-induced apoptosis, which suggests that it regulates TNF-alpha functio…	Enables tumor necrosis factor binding activity and ubiquitin protein ligase binding activity. Involved in cellular response to lipopolysaccharide and positive regulation of membrane protein ectodomain proteolysis. Located in membrane raft. Implicated in several diseases, including Parkinsonism; acne; bone disease (multiple); glomerulonephritis (multiple); and lung disease (multiple). Biomarker of…
GTF2B	-0.353477	0.336	0.456	1.02e-57	2.35e-53	HGNC:4648	NM_001514	2959	Q00403	general transcription factor IIB	protein-coding gene	General transcription factors	This gene encodes the general transcription factor IIB, one of the ubiquitous factors required for transcription initiation by RNA polymerase II. The protein localizes to the nucleus where it forms a complex (the DAB complex) with transcription factors IID and IIA. Transcription factor IIB serves as a bridge between IID, the factor which initially recognizes the promoter sequence, and RNA polymer…	FUNCTION: General transcription factor that plays a role in transcription initiation by RNA polymerase II (Pol II). Involved in the pre-initiation complex (PIC) formation and Pol II recruitment at promoter DNA (PubMed:12931194, PubMed:1517211, PubMed:1876184, PubMed:1946368, PubMed:27193682, PubMed:3029109, PubMed:3818643, PubMed:7601352, PubMed:8413225, PubMed:8515820, PubMed:8516311, PubMed:851…	Enables several functions, including RNA polymerase II core promoter sequence-specific DNA binding activity; RNA polymerase II general transcription initiation factor activity; and TBP-class protein binding activity. Involved in several processes, including RNA polymerase II core complex assembly; positive regulation of core promoter binding activity; and transcription initiation from RNA polymer…
RBM38	-0.353292	0.471	0.589	1.6e-58	3.68e-54	HGNC:15818	NM_183425		Q9H0Z9	RNA binding motif protein 38	protein-coding gene	RNA binding motif containing		FUNCTION: RNA-binding protein that specifically bind the 3'-UTR of CDKN1A transcripts, leading to maintain the stability of CDKN1A transcripts, thereby acting as a mediator of the p53/TP53 family to regulate CDKN1A. CDKN1A is a cyclin-dependent kinase inhibitor transcriptionally regulated by the p53/TP53 family to induce cell cycle arrest. Isoform 1, but not isoform 2, has the ability to induce c…	Enables mRNA 3'-UTR binding activity. Involved in DNA damage response, signal transduction by p53 class mediator; negative regulation of cell population proliferation; and regulation of RNA metabolic process. Located in cytosol and nucleus.
PDE4B	-0.353132	0.323	0.446	6.97e-55	1.6e-50	HGNC:8781	NM_002600	5142	Q07343	phosphodiesterase 4B	protein-coding gene	Phosphodiesterases	This gene is a member of the type IV, cyclic AMP (cAMP)-specific, cyclic nucleotide phosphodiesterase (PDE) family. The encoded protein regulates the cellular concentrations of cyclic nucleotides and thereby play a role in signal transduction. Altered activity of this protein has been associated with schizophrenia and bipolar affective disorder. Alternative splicing and the use of alternative pro…	FUNCTION: Hydrolyzes the second messenger cAMP, which is a key regulator of many important physiological processes (PubMed:15260978). May be involved in mediating central nervous system effects of therapeutic agents ranging from antidepressants to antiasthmatic and anti-inflammatory agents. {ECO:0000269|PubMed:10846163, ECO:0000269|PubMed:15003452, ECO:0000269|PubMed:15260978}.	Enables 3',5'-cyclic-AMP phosphodiesterase activity and cAMP binding activity. Involved in T cell receptor signaling pathway; positive regulation of interferon-gamma production; and positive regulation of interleukin-2 production. Predicted to be located in Z disc. Predicted to be part of voltage-gated calcium channel complex. Predicted to be active in cytosol; nucleus; and perinuclear region of …
DHX36	-0.353079	0.366	0.499	2.05e-60	4.73e-56	HGNC:14410	NM_020865	170506	Q9H2U1	DEAH-box helicase 36	protein-coding gene	DEAH-box helicases|DexD/H helicases	This gene is a member of the DEAH-box family of RNA-dependent NTPases which are named after the conserved amino acid sequence Asp-Glu-Ala-His in motif II. The protein encoded by this gene has been shown to enhance the deadenylation and decay of mRNAs with 3'-UTR AU-rich elements (ARE-mRNA). The protein has also been shown to resolve into single strands the highly stable tetramolecular DNA configu…	FUNCTION: Multifunctional ATP-dependent helicase that unwinds G-quadruplex (G4) structures (PubMed:16150737, PubMed:18854321, PubMed:20472641, PubMed:21586581). Plays a role in many biological processes such as genomic integrity, gene expression regulations and as a sensor to initiate antiviral responses (PubMed:14731398, PubMed:18279852, PubMed:21993297, PubMed:22238380, PubMed:25579584). G4 str…	Enables helicase activity; magnesium ion binding activity; and nucleic acid binding activity. Involved in several processes, including G-quadruplex DNA unwinding; positive regulation of gene expression; and regulation of nucleobase-containing compound metabolic process. Located in several cellular components, including chromosome, telomeric region; cytoplasmic stress granule; and nuclear speck.
DDX24	-0.353051	0.824	0.865	3.3e-84	7.6e-80	HGNC:13266	NM_020414	57062	Q9GZR7	DEAD-box helicase 24	protein-coding gene	DEAD-box helicases	DEAD box proteins, characterized by the conserved motif Asp-Glu-Ala-Asp (DEAD), are putative RNA helicases. They are implicated in a number of cellular processes involving alteration of RNA secondary structure such as translation initiation, nuclear and mitochondrial splicing, and ribosome and spliceosome assembly. Based on their distribution patterns, some members of this family are believed to …	FUNCTION: ATP-dependent RNA helicase. {ECO:0000305}.	Enables RNA binding activity. Located in nucleolus.
NOP58	-0.352959	0.389	0.504	1.33e-52	3.07e-48	HGNC:29926	NM_015934	51602	Q9Y2X3	NOP58 ribonucleoprotein	protein-coding gene	U3 small nucleolar ribonucleoprotein|Small nucleolar RNA protein coding host genes	The protein encoded by this gene is a core component of box C/D small nucleolar ribonucleoproteins. Some box C/D small nucleolar RNAs (snoRNAs), such as U3, U8, and U14, are dependent upon the encoded protein for their synthesis. This protein is SUMOylated, which is necessary for high affinity binding to snoRNAs.	FUNCTION: Required for 60S ribosomal subunit biogenesis. Core component of box C/D small nucleolar ribonucleoprotein (snoRNP) particles. Required for the biogenesis of box C/D snoRNAs such as U3, U8 and U14 snoRNAs. Part of the small subunit (SSU) processome, first precursor of the small eukaryotic ribosomal subunit. During the assembly of the SSU processome in the nucleolus, many ribosome biogen…	Enables ATPase binding activity; TFIID-class transcription factor complex binding activity; and snoRNA binding activity. Involved in snoRNA localization. Located in Cajal body; cytosol; and fibrillar center. Part of box C/D RNP complex and pre-snoRNP complex.
TMEM173	-0.351884	0.238	0.328	2.5e-37	5.75e-33
ZEB1	-0.351712	0.309	0.423	3.09e-52	7.12e-48	HGNC:11642	NM_030751	6935	P37275	zinc finger E-box binding homeobox 1	protein-coding gene	Zinc fingers C2H2-type|ZF class homeoboxes and pseudogenes	This gene encodes a zinc finger transcription factor. The encoded protein likely plays a role in transcriptional repression of interleukin 2. Mutations in this gene have been associated with posterior polymorphous corneal dystrophy-3 and late-onset Fuchs endothelial corneal dystrophy. Alternatively spliced transcript variants encoding different isoforms have been described.	FUNCTION: Acts as a transcriptional repressor. Inhibits interleukin-2 (IL-2) gene expression. Enhances or represses the promoter activity of the ATP1A1 gene depending on the quantity of cDNA and on the cell type. Represses E-cadherin promoter and induces an epithelial-mesenchymal transition (EMT) by recruiting SMARCA4/BRG1. Represses BCL6 transcription in the presence of the corepressor CTBP1. Po…	Enables DNA-binding transcription repressor activity, RNA polymerase II-specific. Involved in negative regulation of endothelial cell differentiation and negative regulation of transcription by RNA polymerase II. Located in cytosol and nucleoplasm. Implicated in Fuchs' endothelial dystrophy and posterior polymorphous corneal dystrophy 3.
JMY	-0.351092	0.293	0.411	1.03e-51	2.37e-47	HGNC:28916	NM_152405		Q8N9B5	junction mediating and regulatory protein, p53 cofactor	protein-coding gene	Wiskott-Aldrich Syndrome protein family		FUNCTION: Acts both as a nuclear p53/TP53-cofactor and a cytoplasmic regulator of actin dynamics depending on conditions (PubMed:30420355). In nucleus, acts as a cofactor that increases p53/TP53 response via its interaction with p300/EP300. Increases p53/TP53-dependent transcription and apoptosis, suggesting an important role in p53/TP53 stress response such as DNA damage. In cytoplasm, acts as a…	Enables microtubule binding activity. Involved in cellular response to starvation. Located in autophagosome membrane; cell leading edge; and cytoplasmic vesicle.
CAPZA1	-0.350862	0.341	0.473	2.92e-60	6.73e-56	HGNC:1488	NM_006135	829	P52907	capping actin protein of muscle Z-line subunit alpha 1	protein-coding gene	Dynactin subunits	CAPZA1 is a member of the F-actin capping protein alpha subunit family. This gene encodes the alpha subunit of the barbed-end actin binding protein. The protein regulates growth of the actin filament by capping the barbed end of growing actin filaments.	FUNCTION: F-actin-capping proteins bind in a Ca(2+)-independent manner to the fast growing ends of actin filaments (barbed end) thereby blocking the exchange of subunits at these ends. Unlike other capping proteins (such as gelsolin and severin), these proteins do not sever actin filaments. May play a role in the formation of epithelial cell junctions (PubMed:22891260). Forms, with CAPZB, the bar…	Enables cadherin binding activity. Involved in cell junction assembly. Located in extracellular exosome. Part of WASH complex.
TANK	-0.350698	0.312	0.43	4.57e-54	1.05e-49	HGNC:11562	NM_133484	10010	Q92844	TRAF family member associated NFKB activator	protein-coding gene		The TRAF (tumor necrosis factor receptor-associated factor) family of proteins associate with and transduce signals from members of the tumor necrosis factor receptor superfamily. The protein encoded by this gene is found in the cytoplasm and can bind to TRAF1, TRAF2, or TRAF3, thereby inhibiting TRAF function by sequestering the TRAFs in a latent state in the cytoplasm. For example, the protein …	FUNCTION: Adapter protein involved in I-kappa-B-kinase (IKK) regulation which constitutively binds TBK1 and IKBKE playing a role in antiviral innate immunity. Acts as a regulator of TRAF function by maintaining them in a latent state. Blocks TRAF2 binding to LMP1 and inhibits LMP1-mediated NF-kappa-B activation. Negatively regulates NF-kappaB signaling and cell survival upon DNA damage (PubMed:25…	Enables deubiquitinase activator activity and ubiquitin protein ligase binding activity. Contributes to cysteine-type deubiquitinase activity. Involved in several processes, including cellular response to cytokine stimulus; negative regulation of I-kappaB kinase/NF-kappaB signaling; and positive regulation of proteolysis. Located in cytosol. Part of protein-containing complex.
IVNS1ABP	-0.350656	0.241	0.366	2.28e-58	5.26e-54	HGNC:16951	NM_006469		Q9Y6Y0	influenza virus NS1A binding protein	protein-coding gene	Kelch like|BTB domain containing		FUNCTION: Involved in many cell functions, including pre-mRNA splicing, the aryl hydrocarbon receptor (AHR) pathway, F-actin organization and protein ubiquitination. Plays a role in the dynamic organization of the actin skeleton as a stabilizer of actin filaments by association with F-actin through Kelch repeats (By similarity). Protects cells from cell death induced by actin destabilization (By …	Involved in RNA splicing; negative regulation of protein ubiquitination; and response to virus. Located in cytosol. Implicated in immunodeficiency 70.
AKAP13	-0.349114	0.498	0.595	2.07e-48	4.77e-44	HGNC:371	NM_007200	11214	Q12802	A-kinase anchoring protein 13	protein-coding gene	A-kinase anchoring proteins|Pleckstrin homology domain containing|Dbl family Rho GEFs|Minor histocompatibility antigens|MicroRNA protein coding host genes	The A-kinase anchor proteins (AKAPs) are a group of structurally diverse proteins which have the common function of binding to the regulatory subunit of protein kinase A (PKA) and confining the holoenzyme to discrete locations within the cell. This gene encodes a member of the AKAP family. Alternative splicing of this gene results in multiple transcript variants encoding different isoforms contai…	FUNCTION: Scaffold protein that plays an important role in assembling signaling complexes downstream of several types of G protein-coupled receptors. Activates RHOA in response to signaling via G protein-coupled receptors via its function as Rho guanine nucleotide exchange factor (PubMed:11546812, PubMed:15229649, PubMed:23090968, PubMed:24993829, PubMed:25186459). May also activate other Rho fam…	Enables several functions, including MAP-kinase scaffold activity; guanyl-nucleotide exchange factor activity; and small GTPase binding activity. Involved in adrenergic receptor signaling pathway; positive regulation of I-kappaB kinase/NF-kappaB signaling; and positive regulation of Rho protein signal transduction. Located in cell cortex and cytosol. Colocalizes with cortical actin cytoskeleton.
CYTOR	-0.349099	0.414	0.499	1.71e-34	3.94e-30	HGNC:28717	NR_024204	112597		cytoskeleton regulator RNA	non-coding RNA	Long non-coding RNAs with non-systematic symbols	This gene produces a long non-coding RNA that is overexpressed in cancer cells and promotes cell proliferation and epithelial-mesenchymal transition. This RNA may bind enhancer of zeste homolog 2 and participate in the transcriptional silencing of tumor suppressor genes. It may act as a sponge for microRNAs. Alternatively spliced variants have been observed.		No description available
CENPC	-0.348918	0.472	0.574	2.32e-47	5.35e-43	HGNC:1854	NM_001362481	1060	Q03188	centromere protein C	protein-coding gene	Constitutive centromere associated network	Centromere protein C 1 is a centromere autoantigen and a component of the inner kinetochore plate. The protein is required for maintaining proper kinetochore size and a timely transition to anaphase. A putative pseudogene exists on chromosome 12.	FUNCTION: Component of the CENPA-NAC (nucleosome-associated) complex, a complex that plays a central role in assembly of kinetochore proteins, mitotic progression and chromosome segregation. The CENPA-NAC complex recruits the CENPA-CAD (nucleosome distal) complex and may be involved in incorporation of newly synthesized CENPA into centromeres. CENPC recruits DNA methylation and DNMT3B to both cen…	Enables identical protein binding activity. Involved in chromosome segregation; kinetochore assembly; and mitotic cell cycle. Located in chromosome, centromeric region; midbody; and nuclear body. Implicated in CREST syndrome and liver cirrhosis.
RSRP1	-0.34873	0.58	0.69	5e-59	1.15e-54	HGNC:25234	NM_020317		Q9BUV0	arginine and serine rich protein 1	protein-coding gene			FUNCTION: Probably acts as a spliceosomal factor that contributes to spliceosome assembly and regulates the isoform switching of proteins such as PARP6. {ECO:0000269|PubMed:34042961}.	No description available
NFKB2	-0.348699	0.162	0.29	8.55e-73	1.97e-68	HGNC:7795	NM_001077494	4791	Q00653	nuclear factor kappa B subunit 2	protein-coding gene	Ankyrin repeat domain containing|NF-kappa B complex subunits|IPT domain containing	This gene encodes a subunit of the transcription factor complex nuclear factor-kappa-B (NFkB). The NFkB complex is expressed in numerous cell types and functions as a central activator of genes involved in inflammation and immune function. The protein encoded by this gene can function as both a transcriptional activator or repressor depending on its dimerization partner. The p100 full-length prot…	FUNCTION: NF-kappa-B is a pleiotropic transcription factor present in almost all cell types and is the endpoint of a series of signal transduction events that are initiated by a vast array of stimuli related to many biological processes such as inflammation, immunity, differentiation, cell growth, tumorigenesis and apoptosis. NF-kappa-B is a homo- or heterodimeric complex formed by the Rel-like d…	Enables DNA-binding transcription activator activity, RNA polymerase II-specific and RNA polymerase II cis-regulatory region sequence-specific DNA binding activity. Involved in positive regulation of transcription by RNA polymerase II. Located in NF-kappaB complex and cytosol. Part of Bcl3/NF-kappaB2 complex. Implicated in common variable immunodeficiency.
SLC25A5	-0.348424	0.427	0.519	1.17e-41	2.7e-37	HGNC:10991	NM_001152	292	P05141	solute carrier family 25 member 5	protein-coding gene	Solute carrier family 25	This gene is a member of the mitochondrial carrier subfamily of solute carrier protein genes. The product of this gene functions as a gated pore that translocates ADP from the cytoplasm into the mitochondrial matrix and ATP from the mitochondrial matrix into the cytoplasm. The protein forms a homodimer embedded in the inner mitochondria membrane. Suppressed expression of this gene has been shown …	FUNCTION: ADP:ATP antiporter that mediates import of ADP into the mitochondrial matrix for ATP synthesis, and export of ATP out to fuel the cell (By similarity). Cycles between the cytoplasmic-open state (c-state) and the matrix-open state (m-state): operates by the alternating access mechanism with a single substrate-binding site intermittently exposed to either the cytosolic (c-state) or matrix…	Enables adenine nucleotide transmembrane transporter activity and ubiquitin protein ligase binding activity. Involved in adenine nucleotide transport; negative regulation of mitochondrial outer membrane permeabilization involved in apoptotic signaling pathway; and positive regulation of cell population proliferation. Located in membrane and mitochondrial nucleoid. Part of MMXD complex.
HLA-C	-0.348167	0.997	0.99	5.4e-88	1.24e-83	HGNC:4933	NM_002117	3107	P10321	major histocompatibility complex, class I, C	protein-coding gene	Histocompatibility complex|C1-set domain containing	HLA-C belongs to the HLA class I heavy chain paralogues. This class I molecule is a heterodimer consisting of a heavy chain and a light chain (beta-2 microglobulin). The heavy chain is anchored in the membrane. Class I molecules play a central role in the immune system by presenting peptides derived from endoplasmic reticulum lumen. They are expressed in nearly all cells. The heavy chain is appro…	FUNCTION: Antigen-presenting major histocompatibility complex class I (MHCI) molecule with an important role in reproduction and antiviral immunity (PubMed:11172028, PubMed:20104487, PubMed:20439706, PubMed:20972337, PubMed:24091323, PubMed:28649982, PubMed:29312307). In complex with B2M/beta 2 microglobulin displays a restricted repertoire of self and viral peptides and acts as a dominant ligand…	Enables TAP binding activity and peptide antigen binding activity. Involved in antigen processing and presentation of endogenous peptide antigen via MHC class I via ER pathway, TAP-independent. Located in Golgi apparatus; cell surface; and endoplasmic reticulum. Part of MHC class I protein complex. Implicated in COVID-19; allergic asthma; human immunodeficiency virus infectious disease; and psori…
C1orf43	-0.34756	0.249	0.396	1.55e-77	3.57e-73	HGNC:29876	NM_015449		Q9BWL3	chromosome 1 open reading frame 43	protein-coding gene			FUNCTION: General regulator of phagocytosis. Required to uptake Gram negative bacterium by macrophages. {ECO:0000269|PubMed:31540829}.	Involved in phagocytosis. Located in Golgi apparatus; cytosol; and mitochondrion.
ISG20	-0.347389	0.647	0.731	1.69e-59	3.89e-55	HGNC:6130	NM_002201		Q96AZ6	interferon stimulated exonuclease gene 20	protein-coding gene	Exonucleases		FUNCTION: Interferon-induced antiviral exoribonuclease that acts mainly on single-stranded RNA (PubMed:11401564, PubMed:12594219, PubMed:16033969). Exhibits antiviral activity against RNA viruses including hepatitis C virus (HCV), hepatitis A virus (HAV) and yellow fever virus (YFV) (PubMed:16514659, PubMed:21036379). Inhibition of several viruses such as chikungunya virus (CHIKV) does not involv…	Enables 3'-5' exonuclease activity and RNA binding activity. Involved in defense response to virus; negative regulation of viral genome replication; and nucleobase-containing compound catabolic process. Located in cytoplasm and nuclear lumen.
CLTA	-0.346675	0.337	0.49	9.81e-72	2.26e-67	HGNC:2090	NM_007096	1211	P09496	clathrin light chain A	protein-coding gene	Clathrin subunits	Clathrin is a large, soluble protein composed of heavy and light chains. It functions as the main structural component of the lattice-type cytoplasmic face of coated pits and vesicles which entrap specific macromolecules during receptor-mediated endocytosis. This gene encodes one of two clathrin light chain proteins which are believed to function as regulatory elements. Alternative splicing resul…	FUNCTION: Clathrin is the major protein of the polyhedral coat of coated pits and vesicles. Acts as a component of the TACC3/ch-TOG/clathrin complex proposed to contribute to stabilization of kinetochore fibers of the mitotic spindle by acting as inter-microtubule bridge (PubMed:15858577, PubMed:21297582). {ECO:0000305|PubMed:15858577, ECO:0000305|PubMed:21297582}.	Enables clathrin heavy chain binding activity. Involved in clathrin coat assembly. Located in membrane. Part of clathrin complex.
ICOS	-0.346666	0.245	0.359	6.28e-50	1.45e-45	HGNC:5351	NM_012092	29851	Q9Y6W8	inducible T cell costimulator	protein-coding gene	CD molecules	The protein encoded by this gene belongs to the CD28 and CTLA-4 cell-surface receptor family. It forms homodimers and plays an important role in cell-cell signaling, immune responses, and regulation of cell proliferation.	FUNCTION: Enhances all basic T-cell responses to a foreign antigen, namely proliferation, secretion of lymphokines, up-regulation of molecules that mediate cell-cell interaction, and effective help for antibody secretion by B-cells. Essential both for efficient interaction between T and B-cells and for normal antibody responses to T-cell dependent antigens. Does not up-regulate the production of …	Predicted to be involved in T cell costimulation; T cell tolerance induction; and cell-cell adhesion. Predicted to be located in external side of plasma membrane. Predicted to be integral component of plasma membrane. Implicated in celiac disease; common variable immunodeficiency; and immunoglobulin alpha deficiency.
MT2A	-0.345269	0.453	0.476	5.59e-07	0.0128636	HGNC:7406	NM_005953	4502	P02795	metallothionein 2A	protein-coding gene	Metallothioneins	This gene is a member of the metallothionein family of genes. Proteins encoded by this gene family are low in molecular weight, are cysteine-rich, lack aromatic residues, and bind divalent heavy metal ions, altering the intracellular concentration of heavy metals in the cell. These proteins act as anti-oxidants, protect against hydroxyl free radicals, are important in homeostatic control of metal…	FUNCTION: Metallothioneins have a high content of cysteine residues that bind various heavy metals; these proteins are transcriptionally regulated by both heavy metals and glucocorticoids.	Predicted to enable zinc ion binding activity. Involved in cellular response to erythropoietin; cellular response to interleukin-3; and cellular response to zinc ion. Predicted to be located in cytosol. Predicted to be active in cytoplasm and nucleus. Implicated in carotid stenosis and type 2 diabetes mellitus. Biomarker of psychotic disorder and senile cataract.
HCG18	-0.343055	0.116	0.233	9.38e-72	2.16e-67	HGNC:31337	NR_024052			HLA complex group 18	non-coding RNA	Long non-coding RNAs with non-systematic symbols			No description available
PLK3	-0.342727	0.172	0.3	3.67e-70	8.45e-66	HGNC:2154	NM_004073	1263	Q9H4B4	polo like kinase 3	protein-coding gene		The protein encoded by this gene is a member of the highly conserved polo-like kinase family of serine/threonine kinases. Members of this family are characterized by an amino-terminal kinase domain and a carboxy-terminal bipartite polo box domain that functions as a substrate-binding motif and a cellular localization signal. Polo-like kinases are important regulators of cell cycle progression. Th…	FUNCTION: Serine/threonine-protein kinase involved in cell cycle regulation, response to stress and Golgi disassembly. Polo-like kinases act by binding and phosphorylating proteins that are already phosphorylated on a specific motif recognized by the POLO box domains. Phosphorylates ATF2, BCL2L1, CDC25A, CDC25C, CHEK2, HIF1A, JUN, p53/TP53, p73/TP73, PTEN, TOP2A and VRK1. Involved in cell cycle r…	Enables p53 binding activity and protein serine/threonine kinase activity. Involved in several processes, including G1/S transition of mitotic cell cycle; Golgi disassembly; and positive regulation of protein catabolic process. Located in Golgi stack; centrosome; and nucleolus. Biomarker of breast carcinoma and ovary epithelial cancer.
ARID5A	-0.339496	0.266	0.401	1.04e-65	2.39e-61	HGNC:17361	NM_212481	10865	Q03989	AT-rich interaction domain 5A	protein-coding gene	AT-rich interaction domain containing	Members of the ARID protein family, including ARID5A, have diverse functions but all appear to play important roles in development, tissue-specific gene expression, and regulation of cell growth (Patsialou et al., 2005.	FUNCTION: DNA-binding protein that may regulate transcription and act as a repressor by binding to AT-rich stretches in the promoter region of target genes (PubMed:8649988). May positively regulate chondrocyte-specific transcription such as of COL2A1 in collaboration with SOX9 and positively regulate histone H3 acetylation at chondrocyte-specific genes. May stimulate early-stage chondrocyte diffe…	Enables several functions, including identical protein binding activity; nuclear receptor binding activity; and transcription corepressor activity. Involved in cellular response to estrogen stimulus and negative regulation of transcription by RNA polymerase II. Located in nucleolus and nucleoplasm.
PLEKHF1	-0.339494	0.051	0.178	7.96e-117	1.83e-112	HGNC:20764	NM_024310		Q96S99	pleckstrin homology and FYVE domain containing 1	protein-coding gene	Zinc fingers FYVE-type|Pleckstrin homology domain containing		FUNCTION: May induce apoptosis through the lysosomal-mitochondrial pathway. Translocates to the lysosome initiating the permeabilization of lysosomal membrane (LMP) and resulting in the release of CTSD and CTSL to the cytoplasm. Triggers the caspase-independent apoptosis by altering mitochondrial membrane permeabilization (MMP) resulting in the release of PDCD8. {ECO:0000269|PubMed:16188880}.	Enables phosphatidylinositol-3-phosphate binding activity; phosphatidylinositol-4-phosphate binding activity; and phosphatidylinositol-5-phosphate binding activity. Involved in endosome organization; positive regulation of autophagy; and protein localization to plasma membrane. Located in lysosome. Colocalizes with endosome.
LRRFIP1	-0.339207	0.512	0.593	6.42e-38	1.48e-33	HGNC:6702	NM_004735		Q32MZ4	LRR binding FLII interacting protein 1	protein-coding gene			FUNCTION: Transcriptional repressor which preferentially binds to the GC-rich consensus sequence (5'-AGCCCCCGGCG-3') and may regulate expression of TNF, EGFR and PDGFA. May control smooth muscle cells proliferation following artery injury through PDGFA repression. May also bind double-stranded RNA. Positively regulates Toll-like receptor (TLR) signaling in response to agonist probably by competin…	Enables DNA-binding transcription repressor activity, RNA polymerase II-specific; RNA polymerase II cis-regulatory region sequence-specific DNA binding activity; and protein homodimerization activity. Involved in negative regulation of transcription by RNA polymerase II. Located in cytosol and plasma membrane.
RBM8A	-0.337819	0.528	0.644	3.52e-60	8.1e-56	HGNC:9905	NM_005105	9939	Q9Y5S9	RNA binding motif protein 8A	protein-coding gene	RNA binding motif containing|Exon junction complex|Spliceosomal P complex	This gene encodes a protein with a conserved RNA-binding motif. The protein is found predominantly in the nucleus, although it is also present in the cytoplasm. It is preferentially associated with mRNAs produced by splicing, including both nuclear mRNAs and newly exported cytoplasmic mRNAs. It is thought that the protein remains associated with spliced mRNAs as a tag to indicate where introns ha…	FUNCTION: Required for pre-mRNA splicing as component of the spliceosome (PubMed:28502770, PubMed:29301961). Core component of the splicing-dependent multiprotein exon junction complex (EJC) deposited at splice junctions on mRNAs. The EJC is a dynamic structure consisting of core proteins and several peripheral nuclear and cytoplasmic associated factors that join the complex only transiently eith…	Enables RNA binding activity. Involved in mRNA metabolic process and regulation of mRNA metabolic process. Located in exon-exon junction subcomplex mago-y14 and nuclear speck. Part of U2-type catalytic step 1 spliceosome; catalytic step 2 spliceosome; and exon-exon junction complex. Implicated in thrombocytopenia-absent radius syndrome.
DNAJA2	-0.337064	0.312	0.454	7.68e-64	1.77e-59	HGNC:14884	NM_005880	10294	O60884	DnaJ heat shock protein family (Hsp40) member A2	protein-coding gene	DNAJ (HSP40) heat shock proteins	The protein encoded by this gene belongs to the evolutionarily conserved DNAJ/HSP40 family of proteins, which regulate molecular chaperone activity by stimulating ATPase activity. DNAJ proteins may have up to 3 distinct domains: a conserved 70-amino acid J domain, usually at the N terminus; a glycine/phenylalanine (G/F)-rich region; and a cysteine-rich domain containing 4 motifs resembling a zinc…	FUNCTION: Co-chaperone of Hsc70. Stimulates ATP hydrolysis and the folding of unfolded proteins mediated by HSPA1A/B (in vitro) (PubMed:24318877). {ECO:0000269|PubMed:24318877}.	Enables ATPase activator activity; chaperone binding activity; and unfolded protein binding activity. Involved in protein refolding. Located in cytosol.
PNPLA8	-0.336995	0.229	0.358	6.47e-64	1.49e-59	HGNC:28900	NM_015723	50640	Q9NP80	patatin like phospholipase domain containing 8	protein-coding gene	Patatin like phospholipase domain containing	This gene encodes a member of the patatin-like phospholipase domain containing protein family. Members of this family are phospholipases which catalyze the cleavage of fatty acids from membrane phospholipids. The product of this gene is a calcium-independent phospholipase. Mutations in this gene have been associated with mitochondrial myopathy with lactic acidosis. Multiple transcript variants en…	FUNCTION: Calcium-independent and membrane-bound phospholipase, that catalyzes the esterolytic cleavage of fatty acids from glycerophospholipids to yield free fatty acids and lysophospholipids, hence regulating membrane physical properties and the release of lipid second messengers and growth factors (PubMed:10744668, PubMed:10833412, PubMed:15695510, PubMed:15908428, PubMed:17213206, PubMed:1817…	Enables calcium-independent phospholipase A2 activity. Involved in several processes, including arachidonic acid secretion; glycerophospholipid metabolic process; and unsaturated fatty acid metabolic process. Located in peroxisomal membrane.
SELENOS	-0.33615	0.186	0.329	3.42e-78	7.88e-74	HGNC:30396	NM_018445	55829	Q9BQE4	selenoprotein S	protein-coding gene	Selenoproteins	This gene encodes a transmembrane protein that is localized in the endoplasmic reticulum (ER). It is involved in the degradation process of misfolded proteins in the ER, and may also have a role in inflammation control. This protein is a selenoprotein, containing the rare amino acid selenocysteine (Sec). Sec is encoded by the UGA codon, which normally signals translation termination. The 3' UTRs …	FUNCTION: Involved in the degradation process of misfolded endoplasmic reticulum (ER) luminal proteins. Participates in the transfer of misfolded proteins from the ER to the cytosol, where they are destroyed by the proteasome in a ubiquitin-dependent manner. Probably acts by serving as a linker between DERL1, which mediates the retrotranslocation of misfolded proteins into the cytosol, and the AT…	Enables ATPase binding activity; antioxidant activity; and ubiquitin-specific protease binding activity. Involved in several processes, including ERAD pathway; cell redox homeostasis; and negative regulation of apoptotic process. Located in cytoplasmic microtubule and endoplasmic reticulum. Is integral component of endoplasmic reticulum membrane. Part of endoplasmic reticulum membrane; low-densit…
IKZF3	-0.334933	0.282	0.391	1.84e-42	4.23e-38	HGNC:13178	NM_012481	22806	Q9UKT9	IKAROS family zinc finger 3	protein-coding gene	Zinc fingers C2H2-type	This gene encodes a member of the Ikaros family of zinc-finger proteins. Three members of this protein family (Ikaros, Aiolos and Helios) are hematopoietic-specific transcription factors involved in the regulation of lymphocyte development. This gene product is a transcription factor that is important in the regulation of B lymphocyte proliferation and differentiation. Both Ikaros and Aiolos can …	FUNCTION: Transcription factor that plays an important role in the regulation of lymphocyte differentiation. Plays an essential role in regulation of B-cell differentiation, proliferation and maturation to an effector state. Involved in regulating BCL2 expression and controlling apoptosis in T-cells in an IL2-dependent manner. {ECO:0000269|PubMed:10369681, ECO:0000269|PubMed:34155405}.	Enables several functions, including DNA-binding transcription activator activity, RNA polymerase II-specific; histone deacetylase binding activity; and protein dimerization activity. Involved in regulation of apoptotic process. Located in cytosol and nucleoplasm. Implicated in primary immunodeficiency disease. Biomarker of lung non-small cell carcinoma and small cell carcinoma.
MIR4435-2HG	-0.334631	0.131	0.232	2.69e-52	6.2e-48	HGNC:35163	NR_015395			MIR4435-2 host gene	non-coding RNA	MicroRNA non-coding host genes			No description available
GLIPR1	-0.334596	0.212	0.324	1.89e-50	4.36e-46	HGNC:17001	NM_006851	11010	P48060	GLI pathogenesis related 1	protein-coding gene	GLIPR family	This gene encodes a protein with similarity to both the pathogenesis-related protein (PR) superfamily and the cysteine-rich secretory protein (CRISP) family. Increased expression of this gene is associated with myelomocytic differentiation in macrophage and decreased expression of this gene through gene methylation is associated with prostate cancer. The protein has proapoptotic activities in pro…		Located in membrane.
DENND4A	-0.334561	0.181	0.296	1.23e-57	2.83e-53	HGNC:24321	NM_005848	10260	Q7Z401	DENN domain containing 4A	protein-coding gene	DENN domain containing|MicroRNA protein coding host genes	This gene encodes a DENN domain-containing protein that may function as a guanine nucleotide exchange factor that specifically activates ras-related protein Rab-10. This protein also contains a interferon stimulated response element-binding domain and may be involved in regulating the v-myc avian myelocytomatosis viral (MYC) oncogene. Alternate splicing results in multiple transcript variants. A …	FUNCTION: Probable guanine nucleotide exchange factor (GEF) which may activate RAB10. Promotes the exchange of GDP to GTP, converting inactive GDP-bound Rab proteins into their active GTP-bound form. According to PubMed:8056341, it may bind to ISRE-like element (interferon-stimulated response element) of MYC P2 promoter. {ECO:0000269|PubMed:20937701, ECO:0000269|PubMed:8056341}.	Enables guanyl-nucleotide exchange factor activity. Predicted to be involved in regulation of Rab protein signal transduction. Predicted to be located in cytosol. Predicted to be active in cytoplasmic vesicle.
ANKRD12	-0.334143	0.828	0.875	2.34e-65	5.39e-61	HGNC:29135	NM_015208	23253	Q6UB98	ankyrin repeat domain 12	protein-coding gene	Ankyrin repeat domain containing	This gene encodes a member of the ankyrin repeats-containing cofactor family. These proteins may inhibit the transcriptional activity of nuclear receptors through the recruitment of histone deacetylases. The encoded protein interacts with p160 coactivators and also represses transcription mediated by the coactivator alteration/deficiency in activation 3 (ADA3). Alternatively spliced transcript va…	FUNCTION: May recruit HDACs to the p160 coactivators/nuclear receptor complex to inhibit ligand-dependent transactivation.	Located in cytosol and nucleoplasm.
ASF1A	-0.333408	0.096	0.224	2.16e-88	4.98e-84	HGNC:20995	NM_014034	25842	Q9Y294	anti-silencing function 1A histone chaperone	protein-coding gene		This gene encodes a member of the H3/H4 family of histone chaperone proteins and is similar to the anti-silencing function-1 gene in yeast. The protein is a key component of a histone donor complex that functions in nucleosome assembly. It interacts with histones H3 and H4, and functions together with a chromatin assembly factor during DNA replication and repair.	FUNCTION: Histone chaperone that facilitates histone deposition and histone exchange and removal during nucleosome assembly and disassembly (PubMed:10759893, PubMed:11897662, PubMed:12842904, PubMed:14718166, PubMed:15664198, PubMed:16151251, PubMed:21454524). Cooperates with chromatin assembly factor 1 (CAF-1) to promote replication-dependent chromatin assembly and with HIRA to promote replicati…	Enables histone binding activity and histone chaperone activity. Involved in DNA replication-dependent chromatin assembly and DNA replication-independent chromatin assembly. Acts upstream of or within DNA repair and nucleosome assembly. Located in chromatin and nucleoplasm. Part of protein-containing complex.
CCR4	-0.332446	0.163	0.277	4.03e-57	9.27e-53	HGNC:1605	NM_005508	1233	P51679	C-C motif chemokine receptor 4	protein-coding gene	CD molecules|C-C motif chemokine receptors	The protein encoded by this gene belongs to the G-protein-coupled receptor family . It is a receptor for the CC chemokine - MIP-1, RANTES, TARC and MCP-1. Chemokines are a group of small polypeptide, structurally related molecules that regulate cell trafficking of various types of leukocytes. The chemokines also play fundamental roles in the development, homeostasis, and function of the immune sy…	FUNCTION: High affinity receptor for the C-C type chemokines CCL17/TARC, CCL22/MDC and CKLF isoform 1/CKLF1. The activity of this receptor is mediated by G(i) proteins which activate a phosphatidylinositol-calcium second messenger system. Can function as a chemoattractant homing receptor on circulating memory lymphocytes and as a coreceptor for some primary HIV-2 isolates. In the CNS, could media…	Predicted to enable C-C chemokine binding activity and C-C chemokine receptor activity. Predicted to be involved in several processes, including calcium-mediated signaling; cell chemotaxis; and positive regulation of cytosolic calcium ion concentration. Predicted to act upstream of or within several processes, including homeostasis of number of cells; interneuron migration; and tolerance inductio…
TXNDC17	-0.332226	0.182	0.316	9.16e-72	2.11e-67	HGNC:28218	NM_032731		Q9BRA2	thioredoxin domain containing 17	protein-coding gene	Thioredoxin domain containing		FUNCTION: Disulfide reductase. May participate in various redox reactions through the reversible oxidation of its active center dithiol to a disulfide and catalyze dithiol-disulfide exchange reactions. Modulates TNF-alpha signaling and NF-kappa-B activation. Has peroxidase activity and may contribute to the elimination of cellular hydrogen peroxide. {ECO:0000269|PubMed:14607843, ECO:0000269|PubMe…	Enables peroxidase activity and protein-disulfide reductase (NAD(P)) activity. Involved in tumor necrosis factor-mediated signaling pathway. Located in cytosol.
TMBIM6	-0.332175	0.577	0.687	3.46e-64	7.96e-60	HGNC:11723	NM_003217		P55061	transmembrane BAX inhibitor motif containing 6	protein-coding gene	Transmembrane BAX inhibitor motif containing		FUNCTION: Suppressor of apoptosis (PubMed:21075086). Modulates unfolded protein response signaling (PubMed:21075086). Modulates ER calcium homeostasis by acting as a calcium-leak channel (PubMed:22128171). Negatively regulates autophagy and autophagosome formation, especially during periods of nutrient deprivation, and reduces cell survival during starvation (By similarity). {ECO:0000250|UniProtK…	Enables endoribonuclease inhibitor activity and ubiquitin protein ligase binding activity. Involved in several processes, including negative regulation of RNA metabolic process; negative regulation of intrinsic apoptotic signaling pathway; and response to L-glutamate. Acts upstream of or within negative regulation of calcium ion transport into cytosol. Located in endoplasmic reticulum membrane an…
ACTG1	-0.331138	0.923	0.923	1.19e-27	2.74e-23	HGNC:144	NM_001614	71	P63261	actin gamma 1	protein-coding gene	Actins	Actins are highly conserved proteins that are involved in various types of cell motility and in maintenance of the cytoskeleton. Three main groups of actin isoforms have been identified in vertebrate animals: alpha, beta, and gamma. The alpha actins are found in muscle tissues and are a major constituent of the contractile apparatus. The beta and gamma actins co-exist in most cell types as compon…	FUNCTION: Actins are highly conserved proteins that are involved in various types of cell motility and are ubiquitously expressed in all eukaryotic cells. May play a role in the repair of noise-induced stereocilia gaps thereby maintains hearing sensitivity following loud noise damage (By similarity). {ECO:0000250|UniProtKB:P63260, ECO:0000305|PubMed:29581253}.	Enables identical protein binding activity; profilin binding activity; and ubiquitin protein ligase binding activity. Involved in several processes, including protein localization to bicellular tight junction; regulation of stress fiber assembly; and regulation of transepithelial transport. Acts upstream of or within with a positive effect on angiogenesis. Located in actin filament; apical juncti…
ARPP19	-0.330841	0.282	0.418	2.19e-62	5.03e-58	HGNC:16967	NM_006628	10776	P56211	cAMP regulated phosphoprotein 19	protein-coding gene		The 19-kD cAMP-regulated phosphoprotein plays a role in regulating mitosis by inhibiting protein phosphatase-2A (PP2A; see MIM 176915) (summary by Gharbi-Ayachi et al., 2010.	FUNCTION: Protein phosphatase inhibitor that specifically inhibits protein phosphatase 2A (PP2A) during mitosis. When phosphorylated at Ser-62 during mitosis, specifically interacts with PPP2R2D (PR55-delta) and inhibits its activity, leading to inactivation of PP2A, an essential condition to keep cyclin-B1-CDK1 activity high during M phase. May indirectly enhance GAP-43 expression. {ECO:0000269|…	Enables potassium channel regulator activity and signaling receptor binding activity. Involved in G2/M transition of mitotic cell cycle and positive regulation of gluconeogenesis. Predicted to be located in nucleoplasm. Predicted to be active in cytoplasm.
JOSD1	-0.330811	0.342	0.448	5.95e-44	1.37e-39	HGNC:28953	NM_014876		Q15040	Josephin domain containing 1	protein-coding gene	MJD deubiquinating enzymes		FUNCTION: Deubiquitinates monoubiquitinated probes (in vitro). When ubiquitinated, cleaves 'Lys-63'-linked and 'Lys-48'-linked poly-ubiquitin chains (in vitro), hence may act as a deubiquitinating enzyme. May increase macropinocytosis and suppress clathrin- and caveolae-mediated endocytosis. May enhance membrane dynamics and cell motility independently of its catalytic activity. {ECO:0000269|PubM…	Predicted to enable cysteine-type deubiquitinase activity. Predicted to be involved in protein deubiquitination. Located in membrane.
NIPA2	-0.330618	0.103	0.236	1.77e-92	4.07e-88	HGNC:17044	NM_030922	81614	Q8N8Q9	NIPA magnesium transporter 2	protein-coding gene	Solute carrier family 57, NIPA-like magnesium transporters	This gene encodes a possible magnesium transporter. This gene is located adjacent to the imprinted domain in the Prader-Willi syndrome deletion region of chromosome 15. Alternate splicing results in multiple transcript variants. Pseudogenes of this gene are found on chromosomes 3, 7 and 21.	FUNCTION: Acts as a selective Mg(2+) transporter. {ECO:0000269|PubMed:25347071}.	Predicted to enable magnesium ion transmembrane transporter activity. Predicted to be involved in magnesium ion transport. Predicted to be located in early endosome and plasma membrane. Predicted to be integral component of membrane. Predicted to be active in membrane.
SEC14L1	-0.329251	0.192	0.309	3.4e-57	7.82e-53	HGNC:10698	NM_003003	6397	Q92503	SEC14 like lipid binding 1	protein-coding gene	SEC14 family|PRELI domain containing	The protein encoded by this gene belongs to the SEC14 cytosolic factor family. It has similarity to yeast SEC14 and to Japanese flying squid RALBP which suggests a possible role of the gene product in an intracellular transport system. Multiple alternatively spliced transcript variants have been found for this gene; some variants represent read-through transcripts that include exons from the upst…	FUNCTION: May play a role in innate immunity by inhibiting the antiviral RIG-I signaling pathway. In this pathway, functions as a negative regulator of RIGI, the cytoplasmic sensor of viral nucleic acids. Prevents the interaction of RIGI with MAVS/IPS1, an important step in signal propagation (PubMed:23843640). May also regulate the SLC18A3 and SLC5A7 cholinergic transporters (PubMed:17092608). {…	Enables RIG-I binding activity. Involved in choline transport and negative regulation of RIG-I signaling pathway. Located in cytosol and nucleoplasm. Colocalizes with Golgi apparatus.
IFNGR1	-0.328958	0.135	0.265	1.71e-79	3.93e-75	HGNC:5439	NM_000416	3459	P15260	interferon gamma receptor 1	protein-coding gene	CD molecules|Interferon receptors	This gene (IFNGR1) encodes the ligand-binding chain (alpha) of the gamma interferon receptor. Human interferon-gamma receptor is a heterodimer of IFNGR1 and IFNGR2. A genetic variation in IFNGR1 is associated with susceptibility to Helicobacter pylori infection. In addition, defects in IFNGR1 are a cause of mendelian susceptibility to mycobacterial disease, also known as familial disseminated aty…	FUNCTION: Receptor subunit for interferon gamma/INFG that plays crucial roles in antimicrobial, antiviral, and antitumor responses by activating effector immune cells and enhancing antigen presentation (PubMed:20015550). Associates with transmembrane accessory factor IFNGR2 to form a functional receptor (PubMed:10986460, PubMed:2971451, PubMed:7615558, PubMed:7617032, PubMed:7673114). Upon ligand…	Predicted to enable cytokine receptor activity. Predicted to be involved in several processes, including glial cell activation; negative regulation of amyloid-beta clearance; and positive regulation of macromolecule metabolic process. Predicted to act upstream of or within defense response to virus. Located in plasma membrane. Implicated in asthma; hepatitis B; immunodeficiency 27A; immunodeficie…
RAB11FIP1	-0.327691	0.266	0.353	9.89e-34	2.28e-29	HGNC:30265	NM_025151	80223	Q6WKZ4	RAB11 family interacting protein 1	protein-coding gene	C2 domain containing|RAB11 binding domain containing	This gene encodes one of the Rab11-family interacting proteins (Rab11-FIPs), which play a role in the Rab-11 mediated recycling of vesicles. The encoded protein may be involved in endocytic sorting, trafficking of proteins including integrin subunits and epidermal growth factor receptor (EGFR), and transport between the recycling endosome and the trans-Golgi network. Alternative splicing results …	FUNCTION: A Rab11 effector protein involved in the endosomal recycling process. Also involved in controlling membrane trafficking along the phagocytic pathway and in phagocytosis. {ECO:0000269|PubMed:11786538, ECO:0000269|PubMed:15181150, ECO:0000269|PubMed:15355514, ECO:0000269|PubMed:16920206}.	Predicted to enable small GTPase binding activity. Involved in negative regulation of adiponectin secretion. Located in cytosol and intracellular membrane-bounded organelle.
PLEKHB2	-0.327334	0.11	0.241	7.92e-87	1.82e-82	HGNC:19236	NM_017958		Q96CS7	pleckstrin homology domain containing B2	protein-coding gene	Pleckstrin homology domain containing		FUNCTION: Involved in retrograde transport of recycling endosomes. {ECO:0000269|PubMed:21911378, ECO:0000269|PubMed:22281740}.	Enables phosphatidylinositol-3,4,5-trisphosphate binding activity. Predicted to be involved in regulation of cell differentiation. Predicted to be located in recycling endosome membrane. Predicted to be integral component of membrane.
LPXN	-0.325189	0.114	0.247	2.01e-87	4.63e-83	HGNC:14061	NM_004811	9404	O60711	leupaxin	protein-coding gene	LIM domain containing	The product encoded by this gene is preferentially expressed in hematopoietic cells and belongs to the paxillin protein family. Similar to other members of this focal-adhesion-associated adaptor-protein family, it has four leucine-rich LD-motifs in the N-terminus and four LIM domains in the C-terminus. It may function in cell type-specific signaling by associating with PYK2, a member of focal adh…	FUNCTION: Transcriptional coactivator for androgen receptor (AR) and serum response factor (SRF). Contributes to the regulation of cell adhesion, spreading and cell migration and acts as a negative regulator in integrin-mediated cell adhesion events. Suppresses the integrin-induced tyrosine phosphorylation of paxillin (PXN). May play a critical role as an adapter protein in the formation of the a…	Enables transcription coregulator activity. Involved in negative regulation of B cell receptor signaling pathway and negative regulation of cell adhesion. Located in several cellular components, including focal adhesion; nuclear speck; and podosome.
ALG13	-0.324815	0.242	0.358	1.09e-49	2.5e-45	HGNC:30881	NM_018466	79868	Q9NP73	ALG13 UDP-N-acetylglucosaminyltransferase subunit	protein-coding gene	UDP-N-acetylglucosaminyltransferase subunits|OTU domain containing|Tudor domain containing	The protein encoded by this gene is a subunit of a bipartite UDP-N-acetylglucosamine transferase. It heterodimerizes with asparagine-linked glycosylation 14 homolog to form a functional UDP-GlcNAc glycosyltransferase that catalyzes the second sugar addition of the highly conserved oligosaccharide precursor in endoplasmic reticulum N-linked glycosylation. Multiple transcript variants encoding diff…	FUNCTION: Catalytic subunit of the UDP-N-acetylglucosamine transferase complex that operates in the biosynthetic pathway of dolichol-linked oligosaccharides, the glycan precursors employed in protein asparagine (N)-glycosylation. The assembly of dolichol-linked oligosaccharides begins on the cytosolic side of the endoplasmic reticulum membrane and finishes in its lumen. The sequential addition of…	Enables RNA binding activity. Predicted to be involved in dolichol-linked oligosaccharide biosynthetic process and proteolysis. Predicted to act upstream of or within negative regulation of TORC1 signaling; negative regulation of neuron death; and regulation of synaptic plasticity. Predicted to be located in cytoplasm. Implicated in developmental and epileptic encephalopathy 36.
NANS	-0.324456	0.086	0.201	7.98e-81	1.84e-76	HGNC:19237	NM_018946	54187	Q9NR45	N-acetylneuraminate synthase	protein-coding gene		This gene encodes an enzyme that functions in the biosynthetic pathways of sialic acids. In vitro, the encoded protein uses N-acetylmannosamine 6-phosphate and mannose 6-phosphate as substrates to generate phosphorylated forms of N-acetylneuraminic acid (Neu5Ac) and 2-keto-3-deoxy-D-glycero-D-galacto-nononic acid (KDN), respectively; however, it exhibits much higher activity toward the Neu5Ac pho…	FUNCTION: Produces N-acetylneuraminic acid (Neu5Ac) and 2-keto-3-deoxy-D-glycero-D-galacto-nononic acid (KDN) (PubMed:10749855, PubMed:27213289). Can also use N-acetylmannosamine 6-phosphate and mannose 6-phosphate as substrates to generate phosphorylated forms of Neu5Ac and KDN, respectively (PubMed:10749855). {ECO:0000269|PubMed:10749855, ECO:0000269|PubMed:27213289}.	Predicted to enable N-acylneuraminate-9-phosphate synthase activity. Predicted to be involved in glycosylation. Located in extracellular exosome. Implicated in spondyloepimetaphyseal dysplasia, Genevieve-type.
TRABD	-0.324089	0.223	0.342	5.35e-56	1.23e-51	HGNC:28805	NM_025204		Q9H4I3	TraB domain containing	protein-coding gene				No description available
RANBP2	-0.324058	0.261	0.373	1.73e-48	3.97e-44	HGNC:9848	NM_006267	5903	P49792	RAN binding protein 2	protein-coding gene	Zinc fingers RANBP2-type|Tetratricopeptide repeat domain containing|Cyclophilin peptidylprolyl isomerases|Nucleoporins	RAN is a small GTP-binding protein of the RAS superfamily that is associated with the nuclear membrane and is thought to control a variety of cellular functions through its interactions with other proteins. This gene encodes a very large RAN-binding protein that immunolocalizes to the nuclear pore complex. The protein is a giant scaffold and mosaic cyclophilin-related nucleoporin implicated in th…	FUNCTION: E3 SUMO-protein ligase which facilitates SUMO1 and SUMO2 conjugation by UBE2I (PubMed:11792325, PubMed:12032081, PubMed:15378033, PubMed:15931224, PubMed:22194619). Involved in transport factor (Ran-GTP, karyopherin)-mediated protein import via the F-G repeat-containing domain which acts as a docking site for substrates (PubMed:7775481). Binds single-stranded RNA (in vitro) (PubMed:7775…	Enables SUMO ligase activity and small GTPase binding activity. Involved in NLS-bearing protein import into nucleus; centrosome localization; and protein sumoylation. Located in SUMO ligase complex; annulate lamellae; and nucleus. Part of nuclear pore cytoplasmic filaments and nuclear pore nuclear basket. Implicated in brain disease and inflammatory myofibroblastic tumor. Biomarker of multiple my…
GCHFR	-0.323701	0.204	0.314	2.2e-50	5.06e-46	HGNC:4194	NM_005258	2644	P30047	GTP cyclohydrolase I feedback regulator	protein-coding gene		GTP cyclohydrolase I feedback regulatory protein binds to and mediates tetrahydrobiopterin inhibition of GTP cyclohydrolase I. The regulatory protein, GCHFR, consists of a homodimer. It is postulated that GCHFR may play a role in regulating phenylalanine metabolism in the liver and in the production of biogenic amine neurotransmitters and nitric oxide.	FUNCTION: Mediates tetrahydrobiopterin inhibition of GTP cyclohydrolase 1. This inhibition is reversed by L-phenylalanine. {ECO:0000269|PubMed:16778797}.	Predicted to enable GTP cyclohydrolase binding activity. Predicted to be involved in negative regulation of GTP cyclohydrolase I activity. Located in dendrite; melanosome; and nucleus.
ZFP36L1	-0.322063	0.436	0.546	1.84e-49	4.23e-45	HGNC:1107	NM_001244698	677	Q07352	ZFP36 ring finger protein like 1	protein-coding gene	Zinc fingers CCCH-type	This gene is a member of the TIS11 family of early response genes, which are induced by various agonists such as the phorbol ester TPA and the polypeptide mitogen EGF. This gene is well conserved across species and has a promoter that contains motifs seen in other early-response genes. The encoded protein contains a distinguishing putative zinc finger domain with a repeating cys-his motif. This p…	FUNCTION: Zinc-finger RNA-binding protein that destabilizes several cytoplasmic AU-rich element (ARE)-containing mRNA transcripts by promoting their poly(A) tail removal or deadenylation, and hence provide a mechanism for attenuating protein synthesis (PubMed:12198173, PubMed:15467755, PubMed:15538381, PubMed:17030608, PubMed:19179481, PubMed:20702587, PubMed:24700863, PubMed:25014217, PubMed:251…	Enables 14-3-3 protein binding activity and mRNA 3'-UTR AU-rich region binding activity. Involved in several processes, including cellular response to hormone stimulus; regulation of mRNA metabolic process; and regulation of myeloid cell differentiation. Acts upstream of or within regulation of mRNA stability. Located in P-body and nucleus. Part of ribonucleoprotein complex.
RAP1A	-0.320283	0.428	0.545	6.67e-53	1.53e-48	HGNC:9855	NM_002884	5906	P62834	RAP1A, member of RAS oncogene family	protein-coding gene	RAS type GTPase family	This gene encodes a member of the Ras family of small GTPases. The encoded protein undergoes a change in conformational state and activity, depending on whether it is bound to GTP or GDP. This protein is activated by several types of guanine nucleotide exchange factors (GEFs), and inactivated by two groups of GTPase-activating proteins (GAPs). The activation status of the encoded protein is there…	FUNCTION: Counteracts the mitogenic function of Ras, at least partly because it can interact with Ras GAPs and RAF in a competitive manner. Together with ITGB1BP1, regulates KRIT1 localization to microtubules and membranes (PubMed:17916086). Plays a role in nerve growth factor (NGF)-induced neurite outgrowth. Plays a role in the regulation of embryonic blood vessel formation. Involved in the esta…	Predicted to enable GTPase activity; guanyl ribonucleotide binding activity; and guanyl-nucleotide exchange factor activity. Involved in several processes, including Rap protein signal transduction; cellular response to cAMP; and regulation of neurotransmitter receptor localization to postsynaptic specialization membrane. Located in perinuclear region of cytoplasm. Is active in glutamatergic syna…
S1PR1	-0.31821	0.171	0.29	2.04e-60	4.69e-56	HGNC:3165	NM_001400	1901	P21453	sphingosine-1-phosphate receptor 1	protein-coding gene	Sphingosine 1-phosphate receptors|CD molecules	The protein encoded by this gene is structurally similar to G protein-coupled receptors and is highly expressed in endothelial cells. It binds the ligand sphingosine-1-phosphate with high affinity and high specificity, and suggested to be involved in the processes that regulate the differentiation of endothelial cells. Activation of this receptor induces cell-cell adhesion. Alternative splicing r…	FUNCTION: G-protein coupled receptor for the bioactive lysosphingolipid sphingosine 1-phosphate (S1P) that seems to be coupled to the G(i) subclass of heteromeric G proteins. Signaling leads to the activation of RAC1, SRC, PTK2/FAK1 and MAP kinases. Plays an important role in cell migration, probably via its role in the reorganization of the actin cytoskeleton and the formation of lamellipodia in…	Enables G protein-coupled receptor binding activity and sphingosine-1-phosphate receptor activity. Involved in sphingosine-1-phosphate receptor signaling pathway. Located in nucleoplasm. Is intrinsic component of plasma membrane.
RARA	-0.317856	0.07	0.191	1.39e-94	3.2e-90	HGNC:9864	NM_000964	5914	P10276	retinoic acid receptor alpha	protein-coding gene	Retinoic acid receptors	This gene represents a nuclear retinoic acid receptor. The encoded protein, retinoic acid receptor alpha, regulates transcription in a ligand-dependent manner. This gene has been implicated in regulation of development, differentiation, apoptosis, granulopoeisis, and transcription of clock genes. Translocations between this locus and several other loci have been associated with acute promyelocyti…	FUNCTION: Receptor for retinoic acid (PubMed:16417524, PubMed:19850744, PubMed:20215566, PubMed:21152046, PubMed:37478846). Retinoic acid receptors bind as heterodimers to their target response elements in response to their ligands, all-trans or 9-cis retinoic acid, and regulate gene expression in various biological processes (PubMed:28167758, PubMed:37478846, PubMed:21152046). The RXR/RAR hetero…	Enables several functions, including DNA binding activity; nuclear receptor activity; and protein kinase B binding activity. Involved in several processes, including cellular response to estrogen stimulus; regulation of gene expression; and regulation of leukocyte differentiation. Located in several cellular components, including actin cytoskeleton; chromatin; and nucleus. Part of protein-contain…
HIST1H4C	-0.317721	0.543	0.643	2.5e-43	5.75e-39
H2AFV	-0.316461	0.487	0.594	6.53e-51	1.5e-46
SERINC1	-0.316286	0.351	0.475	7.22e-56	1.66e-51	HGNC:13464	NM_020755		Q9NRX5	serine incorporator 1	protein-coding gene			FUNCTION: Enhances the incorporation of serine into phosphatidylserine and sphingolipids. {ECO:0000250|UniProtKB:Q7TNK0}.	Predicted to enable enzyme binding activity and protein-macromolecule adaptor activity. Predicted to be involved in several processes, including phosphatidylserine metabolic process; positive regulation of CDP-diacylglycerol-serine O-phosphatidyltransferase activity; and positive regulation of serine C-palmitoyltransferase activity. Predicted to be located in endoplasmic reticulum membrane and pl…
HCP5	-0.315914	0.085	0.209	3.33e-89	7.67e-85	HGNC:21659	NR_040662		Q6MZN7	HLA complex P5	non-coding RNA	Long non-coding RNAs with non-systematic symbols			No description available
LIMD2	-0.315088	0.766	0.808	1.47e-52	3.39e-48	HGNC:28142	NM_030576		Q9BT23	LIM domain containing 2	protein-coding gene	LIM domain containing		FUNCTION: Acts as an activator of the protein-kinase ILK, thereby regulating cell motility (PubMed:24590809). {ECO:0000269|PubMed:24590809}.	Predicted to enable metal ion binding activity. Located in cytosol and nucleoplasm.
CCT2	-0.312319	0.249	0.372	4.28e-56	9.84e-52	HGNC:1615	NM_006431	10576	P78371	chaperonin containing TCP1 subunit 2	protein-coding gene	Chaperonins	The protein encoded by this gene is a molecular chaperone that is a member of the chaperonin containing TCP1 complex (CCT), also known as the TCP1 ring complex (TRiC). This complex consists of two identical stacked rings, each containing eight different proteins. Unfolded polypeptides enter the central cavity of the complex and are folded in an ATP-dependent manner. The complex folds various prot…	FUNCTION: Component of the chaperonin-containing T-complex (TRiC), a molecular chaperone complex that assists the folding of proteins upon ATP hydrolysis (PubMed:25467444). The TRiC complex mediates the folding of WRAP53/TCAB1, thereby regulating telomere maintenance (PubMed:25467444). As part of the TRiC complex may play a role in the assembly of BBSome, a complex involved in ciliogenesis regula…	Enables protein folding chaperone and ubiquitin protein ligase binding activity. Involved in several processes, including chaperone mediated protein folding independent of cofactor; positive regulation of DNA biosynthetic process; and positive regulation of establishment of protein localization to telomere. Acts upstream of or within chaperone-mediated protein complex assembly. Located in cytosol…
MFAP1	-0.312105	0.098	0.217	6.22e-79	1.43e-74	HGNC:7032	NM_005926		P55081	microfibril associated protein 1	protein-coding gene	Spliceosomal B complex		FUNCTION: Involved in pre-mRNA splicing as a component of the spliceosome. {ECO:0000269|PubMed:28781166}.	Enables RNA binding activity. Involved in mRNA splicing, via spliceosome. Located in centrosome; microfibril; and nucleoplasm. Part of U2-type precatalytic spliceosome.
VPS26A	-0.31199	0.239	0.354	6.51e-53	1.5e-48	HGNC:12711	NM_004896	9559	O75436	VPS26 retromer complex component A	protein-coding gene		This gene belongs to a group of vacuolar protein sorting (VPS) genes. The encoded protein is a component of a large multimeric complex, termed the retromer complex, involved in retrograde transport of proteins from endosomes to the trans-Golgi network. The close structural similarity between the yeast and human proteins that make up this complex suggests a similarity in function. Expression studi…	FUNCTION: Acts as a component of the retromer cargo-selective complex (CSC). The CSC is believed to be the core functional component of retromer or respective retromer complex variants acting to prevent missorting of selected transmembrane cargo proteins into the lysosomal degradation pathway. The recruitment of the CSC to the endosomal membrane involves RAB7A and SNX3. The SNX-BAR retromer media…	Involved in endocytic recycling and retrograde transport, endosome to Golgi. Located in endosome and lysosome. Part of retromer, cargo-selective complex.
SRSF7	-0.309651	0.8	0.836	1.42e-49	3.26e-45	HGNC:10789	NM_001031684	6432	Q16629	serine and arginine rich splicing factor 7	protein-coding gene	Zinc fingers CCHC-type|RNA binding motif containing|Serine and arginine rich splicing factors	The protein encoded by this gene is a member of the serine/arginine (SR)-rich family of pre-mRNA splicing factors, which constitute part of the spliceosome. Each of these factors contains an N-terminal RNA recognition motif (RRM) for binding RNA and a C-terminal RS domain for binding other proteins. The RS domain is rich in serine and arginine residues and facilitates interaction between differen…	FUNCTION: Required for pre-mRNA splicing. Can also modulate alternative splicing in vitro. Represses the splicing of MAPT/Tau exon 10. May function as export adapter involved in mRNA nuclear export such as of histone H2A. Binds mRNA which is thought to be transferred to the NXF1-NXT1 heterodimer for export (TAP/NXF1 pathway); enhances NXF1-NXT1 RNA-binding activity. RNA-binding is semi-sequence s…	Enables protein domain specific binding activity. Involved in RNA splicing and negative regulation of mRNA splicing, via spliceosome. Located in nucleoplasm. Biomarker of clear cell renal cell carcinoma.
UBE2S	-0.307767	0.163	0.276	2.51e-56	5.77e-52	HGNC:17895	NM_014501	27338	Q16763	ubiquitin conjugating enzyme E2 S	protein-coding gene	Ubiquitin conjugating enzymes E2	This gene encodes a member of the ubiquitin-conjugating enzyme family. The encoded protein is able to form a thiol ester linkage with ubiquitin in a ubiquitin activating enzyme-dependent manner, a characteristic property of ubiquitin carrier proteins.	FUNCTION: Accepts ubiquitin from the E1 complex and catalyzes its covalent attachment to other proteins (PubMed:19820702, PubMed:19822757, PubMed:22496338, PubMed:27259151). Catalyzes 'Lys-11'-linked polyubiquitination. Acts as an essential factor of the anaphase promoting complex/cyclosome (APC/C), a cell cycle-regulated ubiquitin ligase that controls progression through mitosis (PubMed:19820702…	Enables anaphase-promoting complex binding activity and ubiquitin conjugating enzyme activity. Contributes to ubiquitin-protein transferase activity. Involved in several processes, including anaphase-promoting complex-dependent catabolic process; free ubiquitin chain polymerization; and protein polyubiquitination. Acts upstream of or within protein K11-linked ubiquitination. Part of anaphase-prom…
SRPRA	-0.307163	0.22	0.349	4.48e-60	1.03e-55	HGNC:11307	NM_003139	6734	P08240	SRP receptor subunit alpha	protein-coding gene		The gene encodes a subunit of the endoplasmic reticulum signal recognition particle receptor that, in conjunction with the signal recognition particle, is involved in the targeting and translocation of signal sequence tagged secretory and membrane proteins across the endoplasmic reticulum. Alternative splicing results in multiple transcript variants.	FUNCTION: Component of the signal recognition particle (SRP) complex receptor (SR) (PubMed:16439358). Ensures, in conjunction with the SRP complex, the correct targeting of the nascent secretory proteins to the endoplasmic reticulum membrane system (PubMed:16675701, PubMed:34020957). Forms a guanosine 5'-triphosphate (GTP)-dependent complex with the SRP subunit SRP54 (PubMed:34020957). SRP recept…	Enables RNA binding activity. Predicted to be involved in protein targeting to ER. Located in membrane.
PIM3	-0.306776	0.364	0.476	1.02e-43	2.35e-39	HGNC:19310	NM_001001852	415116	Q86V86	Pim-3 proto-oncogene, serine/threonine kinase	protein-coding gene	MicroRNA protein coding host genes	The protein encoded by this gene belongs to the Ser/Thr protein kinase family, and PIM subfamily. This gene is overexpressed in hematological and epithelial tumors and is associated with MYC coexpression. It plays a role in the regulation of signal transduction cascades, contributing to both cell proliferation and survival, and provides a selective advantage in tumorigenesis.	FUNCTION: Proto-oncogene with serine/threonine kinase activity that can prevent apoptosis, promote cell survival and protein translation. May contribute to tumorigenesis through: the delivery of survival signaling through phosphorylation of BAD which induces release of the anti-apoptotic protein Bcl-X(L), the regulation of cell cycle progression, protein synthesis and by regulation of MYC transcr…	Enables protein serine/threonine kinase activity. Involved in negative regulation of apoptotic process; protein phosphorylation; and regulation of mitotic cell cycle. Located in cytosol.
LINC-PINT	-0.306224	0.62	0.721	1.73e-54	3.99e-50	HGNC:26885	NR_015431		A0A455ZAR2	long intergenic non-protein coding RNA, p53 induced transcript	non-coding RNA	MicroRNA non-coding host genes|Long non-coding RNAs with non-systematic symbols		FUNCTION: Enhances the binding of the PAF1 complex to target gene promoters and plays a role in negative regulation of transcription (PubMed:30367041). May function as an anchor to keep the PAF1 complex on target gene promoters, sequentially pausing RNA polymerase II-induced mRNA elongation (PubMed:30367041). Inhibits FOXM1-mediated transcription of PHB2 (PubMed:33754036). {ECO:0000269|PubMed:303…	Involved in negative regulation of transcription by RNA polymerase II. Located in nucleus.
ZNF292	-0.306223	0.532	0.612	4.41e-33	1.01e-28	HGNC:18410	NM_015021	23036	O60281	zinc finger protein 292	protein-coding gene	Zinc fingers C2H2-type	This gene encodes a growth hormone-dependent, zinc finger transcription factor that functions as a tumor suppressor. Naturally occurring mutations in this gene are associated with gastric cancer, colorectal cancer, and chronic lymphocytic leukemia.	FUNCTION: May be involved in transcriptional regulation.	Predicted to enable DNA binding activity and DNA-binding transcription factor activity, RNA polymerase II-specific. Predicted to be involved in regulation of transcription by RNA polymerase II. Predicted to be active in nucleus. Implicated in autosomal dominant non-syndromic intellectual disability.
FMNL1	-0.306029	0.365	0.479	1.52e-44	3.5e-40	HGNC:1212	NM_005892	752	O95466	formin like 1	protein-coding gene	Armadillo like helical domain containing|Formins	This gene encodes a formin-related protein. Formin-related proteins have been implicated in morphogenesis, cytokinesis, and cell polarity. An alternative splice variant has been described but its full length sequence has not been determined.	FUNCTION: May play a role in the control of cell motility and survival of macrophages (By similarity). Plays a role in the regulation of cell morphology and cytoskeletal organization. Required in the cortical actin filament dynamics and cell shape. {ECO:0000250, ECO:0000269|PubMed:21834987}.	Enables GTPase activating protein binding activity. Involved in cortical actin cytoskeleton organization and regulation of cell shape. Located in cytosol.
PPP1R2	-0.305711	0.602	0.669	4.06e-37	9.34e-33	HGNC:9288	NM_006241	5504	P41236	protein phosphatase 1 regulatory inhibitor subunit 2	protein-coding gene	Protein phosphatase 1 regulatory subunits	Protein phosphatase-1 (PP1) is one of the main eukaryotic serine/threonine phosphatases. The protein encoded by this gene binds to the catalytic subunit of PP1, strongly inhibiting its activity. Ten related pseudogenes have been found throughout the human genome. Several splice variants encoding different isoforms have been found for this gene.	FUNCTION: Inhibitor of protein-phosphatase 1.	Predicted to enable protein phosphatase inhibitor activity. Predicted to be involved in regulation of phosphoprotein phosphatase activity.
CMTM6	-0.305036	0.287	0.406	2.28e-49	5.24e-45	HGNC:19177	NM_017801	54918	Q9NX76	CKLF like MARVEL transmembrane domain containing 6	protein-coding gene	CKLF like MARVEL transmembrane domain containing	This gene belongs to the chemokine-like factor gene superfamily, a novel family that is similar to the chemokine and transmembrane 4 superfamilies. This gene is one of several chemokine-like factor genes located in a cluster on chromosome 3. This gene is widely expressed in many tissues, but the exact function of the encoded protein is unknown.	FUNCTION: Master regulator of recycling and plasma membrane expression of PD-L1/CD274, an immune inhibitory ligand critical for immune tolerance to self and antitumor immunity. Associates with both constitutive and IFNG-induced PD-L1/CD274 at recycling endosomes, where it protects PD-L1/CD274 from being targeted for lysosomal degradation, likely by preventing its STUB1-mediated ubiquitination. Ma…	Involved in endocytic recycling; protein transport; and regulation of protein stability. Located in early endosome membrane; plasma membrane; and recycling endosome membrane.
YPEL5	-0.304751	0.565	0.64	5.74e-38	1.32e-33	HGNC:18329	NM_016061		P62699	yippee like 5	protein-coding gene	Yippee like family		FUNCTION: Component of the CTLH E3 ubiquitin-protein ligase complex that selectively accepts ubiquitin from UBE2H and mediates ubiquitination and subsequent proteasomal degradation of the transcription factor HBP1 (PubMed:29911972). Required for normal cell proliferation (By similarity). {ECO:0000250|UniProtKB:Q65Z55, ECO:0000269|PubMed:29911972}.	Predicted to enable metal ion binding activity. Predicted to be involved in cell population proliferation. Part of ubiquitin ligase complex.
PER1	-0.302787	0.178	0.288	1.03e-53	2.38e-49	HGNC:8845	NM_002616	5187	O15534	period circadian regulator 1	protein-coding gene	MicroRNA protein coding host genes|PAS domain containing	This gene is a member of the Period family of genes and is expressed in a circadian pattern in the suprachiasmatic nucleus, the primary circadian pacemaker in the mammalian brain. Genes in this family encode components of the circadian rhythms of locomotor activity, metabolism, and behavior. This gene is upregulated by CLOCK/ARNTL heterodimers but then represses this upregulation in a feedback lo…	FUNCTION: Transcriptional repressor which forms a core component of the circadian clock. The circadian clock, an internal time-keeping system, regulates various physiological processes through the generation of approximately 24 hour circadian rhythms in gene expression, which are translated into rhythms in metabolism and behavior. It is derived from the Latin roots 'circa' (about) and 'diem' (day…	Enables E-box binding activity; kinase binding activity; and ubiquitin protein ligase binding activity. Involved in circadian regulation of gene expression; histone acetylation; and regulation of hair cycle. Located in cytosol and nucleoplasm.
TRIM13	-0.302463	0.128	0.244	3.24e-65	7.46e-61	HGNC:9976	NM_001007278	10206	O60858	tripartite motif containing 13	protein-coding gene	Ring finger proteins|Tripartite motif family	This gene encodes a member of the tripartite motif (TRIM) family. The TRIM motif includes three zinc-binding domains, a RING, a B-box type 1 and a B-box type 2, and a coiled-coil region. This gene is located on chromosome 13 within the minimal deletion region for B-cell chronic lymphocytic leukemia. Multiple alternatively spliced transcript variants have been found for this gene.	FUNCTION: Endoplasmic reticulum (ER) membrane anchored E3 ligase involved in the retrotranslocation and turnover of membrane and secretory proteins from the ER through a set of processes named ER-associated degradation (ERAD). This process acts on misfolded proteins as well as in the regulated degradation of correctly folded proteins. Enhances ionizing radiation-induced p53/TP53 stability and apo…	Enables transcription coactivator activity and ubiquitin-protein transferase activity. Involved in several processes, including cellular protein metabolic process; defense response to other organism; and negative regulation of viral transcription. Located in endoplasmic reticulum membrane and perinuclear endoplasmic reticulum.
HNRNPAB	-0.301898	0.221	0.341	6.69e-53	1.54e-48	HGNC:5034	NM_004499	3182	Q99729	heterogeneous nuclear ribonucleoprotein A/B	protein-coding gene	RNA binding motif containing|Spliceosomal A complex|Heterogeneous nuclear ribonucleoproteins	This gene belongs to the subfamily of ubiquitously expressed heterogeneous nuclear ribonucleoproteins (hnRNPs). The hnRNPs are produced by RNA polymerase II and are components of the heterogeneous nuclear RNA (hnRNA) complexes. They are associated with pre-mRNAs in the nucleus and appear to influence pre-mRNA processing and other aspects of mRNA metabolism and transport. While all of the hnRNPs a…	FUNCTION: Binds single-stranded RNA. Has a high affinity for G-rich and U-rich regions of hnRNA. Also binds to APOB mRNA transcripts around the RNA editing site.	Enables RNA binding activity. Involved in mRNA modification and negative regulation of nuclear-transcribed mRNA catabolic process, nonsense-mediated decay. Located in nucleoplasm. Part of ribonucleoprotein complex. Implicated in hepatocellular carcinoma. Biomarker of hepatocellular carcinoma.
PRRC2C	-0.300374	0.773	0.834	6.43e-55	1.48e-50	HGNC:24903	NM_015172		Q9Y520	proline rich coiled-coil 2C	protein-coding gene			FUNCTION: Required for efficient formation of stress granules. {ECO:0000269|PubMed:29395067}.	Enables protein C-terminus binding activity. Involved in stress granule assembly. Located in cytosol.
NUP98	-0.300039	0.146	0.265	8.21e-66	1.89e-61	HGNC:8068	NM_016320	4928	P52948	nucleoporin 98 and 96 precursor	protein-coding gene	Nucleoporins	Nuclear pore complexes (NPCs) regulate the transport of macromolecules between the nucleus and cytoplasm, and are composed of many polypeptide subunits, many of which belong to the nucleoporin family. This gene belongs to the nucleoporin gene family and encodes a 186 kDa precursor protein that undergoes autoproteolytic cleavage to generate a 98 kDa nucleoporin and 96 kDa nucleoporin. The 98 kDa n…	FUNCTION: Plays a role in the nuclear pore complex (NPC) assembly and/or maintenance. NUP98 and NUP96 are involved in the bidirectional transport across the NPC (PubMed:33097660). May anchor NUP153 and TPR to the NPC. In cooperation with DHX9, plays a role in transcription and alternative splicing activation of a subset of genes (PubMed:28221134). Involved in the localization of DHX9 in discrete …	Enables mRNA binding activity; promoter-specific chromatin binding activity; and transcription coactivator activity. A structural constituent of nuclear pore. Involved in nuclear pore complex assembly and positive regulation of mRNA splicing, via spliceosome. Located in nucleus. Part of nuclear pore nuclear basket; nuclear pore outer ring; and ribonucleoprotein complex. Colocalizes with kinetocho…
CWC25	-0.299625	0.138	0.259	1.71e-68	3.93e-64	HGNC:25989	NM_017748	54883	Q9NXE8	CWC25 spliceosome associated protein homolog	protein-coding gene	NTC associated proteins|Spliceosomal Bact complex	This gene encodes a factor that is part of the multi-protein C complex involved in pre-mRNA splicing. Alternatively spliced transcripts have been described for this gene.	FUNCTION: Involved in pre-mRNA splicing as component of the spliceosome. {ECO:0000269|PubMed:29301961}.	Involved in mRNA splicing, via spliceosome. Located in nuclear speck. Part of U2-type catalytic step 1 spliceosome.
GOLGB1	-0.299112	0.281	0.379	2.79e-36	6.41e-32	HGNC:4429	NM_004487		Q14789	golgin B1	protein-coding gene	Golgins		FUNCTION: May participate in forming intercisternal cross-bridges of the Golgi complex.	Enables RNA binding activity. Involved in protein localization to pericentriolar material. Located in Golgi apparatus and endoplasmic reticulum-Golgi intermediate compartment.
PBX4	-0.298951	0.067	0.175	7.11e-81	1.64e-76	HGNC:13403	NM_025245	80714	Q9BYU1	PBX homeobox 4	protein-coding gene	TALE class homeoboxes and pseudogenes	This gene encodes a member of the pre-B cell leukemia transcription factor family. These proteins are homeobox proteins that play critical roles in embryonic development and cellular differentiation both as Hox cofactors and through Hox-independent pathways. The encoded protein contains a homeobox DNA-binding domain, but specific functions of the protein have not been determined. Alternatively sp…		Predicted to enable DNA-binding transcription factor activity, RNA polymerase II-specific and RNA polymerase II cis-regulatory region sequence-specific DNA binding activity. Predicted to be involved in several processes, including eye development; nervous system development; and regulation of transcription by RNA polymerase II. Predicted to be located in nucleus. Predicted to be part of chromatin.
GNAS	-0.298635	0.855	0.884	1.26e-64	2.9e-60	HGNC:4392	NM_000516	2778	O95467|P63092|P84996|Q5JWF2	GNAS complex locus	protein-coding gene	Granins|G protein subunits alpha, group s	This locus has a highly complex imprinted expression pattern. It gives rise to maternally, paternally, and biallelically expressed transcripts that are derived from four alternative promoters and 5' exons. Some transcripts contain a differentially methylated region (DMR) at their 5' exons, and this DMR is commonly found in imprinted genes and correlates with transcript expression. An antisense tr…		Predicted to enable several functions, including G-protein beta/gamma-subunit complex binding activity; adenylate cyclase activator activity; and signaling receptor binding activity. Involved in several processes, including hair follicle placode formation; platelet aggregation; and positive regulation of cAMP-mediated signaling. Located in several cellular components, including cytosol; perinucle…
RNF149	-0.29837	0.261	0.365	5.69e-40	1.31e-35	HGNC:23137	NM_173647		Q8NC42	ring finger protein 149	protein-coding gene	Ring finger proteins		FUNCTION: E3 ubiquitin-protein ligase. Ubiquitinates BRAF, inducing its proteasomal degradation. {ECO:0000269|PubMed:22628551}.	Predicted to enable ubiquitin protein ligase activity. Predicted to be involved in ubiquitin-dependent protein catabolic process. Predicted to act upstream of or within cellular response to xenobiotic stimulus; negative regulation of MAPK cascade; and regulation of protein stability. Located in membrane.
SMARCA5	-0.29822	0.335	0.454	2.14e-46	4.92e-42	HGNC:11101	NM_003601	8467	O60264	SNF2 related chromatin remodeling ATPase 5	protein-coding gene	Myb/SANT domain containing|SNF2 related family|Chromatin accessibility complex|B-WICH chromatin-remodelling complex subunits|ACF complex|WICH complex|NoRC complex|RSF complex	The protein encoded by this gene is a member of the SWI/SNF family of proteins. Members of this family have helicase and ATPase activities and are thought to regulate transcription of certain genes by altering the chromatin structure around those genes. The protein encoded by this gene is a component of the chromatin remodeling and spacing factor RSF, a facilitator of the transcription of class I…	FUNCTION: Helicase that possesses intrinsic ATP-dependent nucleosome-remodeling activity (PubMed:12972596, PubMed:28801535). Catalytic subunit of ISWI chromatin-remodeling complexes, which form ordered nucleosome arrays on chromatin and facilitate access to DNA during DNA-templated processes such as DNA replication, transcription, and repair; this may require intact histone H4 tails (PubMed:10880…	Enables several functions, including ATP binding activity; ATP hydrolysis activity; and histone octamer slider activity. Contributes to histone binding activity. Involved in several processes, including negative regulation of mitotic chromosome condensation; nucleic acid metabolic process; and positive regulation of nucleobase-containing compound metabolic process. Located in chromosome; cytosol;…
EML4	-0.295759	0.561	0.643	8.52e-40	1.96e-35	HGNC:1316	NM_019063	27436	Q9HC35	EMAP like 4	protein-coding gene	WD repeat domain containing|EMAP like	This gene is a member of the echinoderm microtubule associated protein-like family. The encoded WD-repeat protein may be involved in microtubule formation. Abnormal fusion of parts of this gene with portions of the anaplastic lymphoma receptor tyrosine kinase gene, which generates EML4-ALK fusion transcripts, is one of the primary mutations associated with non-small cell lung cancer. Alternative …	FUNCTION: Essential for the formation and stability of microtubules (MTs) (PubMed:16890222, PubMed:31409757). Required for the organization of the mitotic spindle and for the proper attachment of kinetochores to MTs (PubMed:25789526). Promotes the recruitment of NUDC to the mitotic spindle for mitotic progression (PubMed:25789526). {ECO:0000269|PubMed:16890222, ECO:0000269|PubMed:25789526, ECO:00…	Enables alpha-tubulin binding activity; beta-tubulin binding activity; and protein self-association. Involved in attachment of spindle microtubules to kinetochore and mitotic metaphase plate congression. Located in cytosol; microtubule cytoskeleton; and midbody.
CKS2	-0.295728	0.045	0.155	3.21e-98	7.38e-94	HGNC:2000	NM_001827	1164	P33552	CDC28 protein kinase regulatory subunit 2	protein-coding gene	MicroRNA protein coding host genes	CKS2 protein binds to the catalytic subunit of the cyclin dependent kinases and is essential for their biological function. The CKS2 mRNA is found to be expressed in different patterns through the cell cycle in HeLa cells, which reflects specialized role for the encoded protein.	FUNCTION: Binds to the catalytic subunit of the cyclin dependent kinases and is essential for their biological function.	Predicted to enable several functions, including cyclin-dependent protein serine/threonine kinase activator activity; histone binding activity; and ubiquitin binding activity. Predicted to be involved in regulation of mitotic cell cycle. Predicted to act upstream of or within several processes, including fibroblast proliferation; meiosis I; and mitotic cell cycle phase transition. Predicted to be…
SS18L2	-0.295651	0.313	0.44	8.57e-55	1.97e-50	HGNC:15593	NM_016305	51188	Q9UHA2	SS18 like 2	protein-coding gene		Synovial sarcomas occur most frequently in the extremities around large joints. More than 90% of cases have a recurrent and specific chromosomal translocation, t(X;18)(p11.2;q11.2), in which the 5-prime end of the SS18 gene (MIM 600192) is fused in-frame to the 3-prime end of the SSX1 (MIM 312820), SSX2 (MIM 300192), or SSX4 (MIM 300326) gene. The SS18L2 gene is homologous to SS18.		Predicted to enable transcription coactivator activity. Predicted to be involved in positive regulation of dendrite morphogenesis and positive regulation of transcription by RNA polymerase II. Predicted to be active in nucleus.
PIM1	-0.295387	0.236	0.35	5.84e-48	1.34e-43	HGNC:8986	NM_001243186	5292	P11309	Pim-1 proto-oncogene, serine/threonine kinase	protein-coding gene		The protein encoded by this gene belongs to the Ser/Thr protein kinase family, and PIM subfamily. This gene is expressed primarily in B-lymphoid and myeloid cell lines, and is overexpressed in hematopoietic malignancies and in prostate cancer. It plays a role in signal transduction in blood cells, contributing to both cell proliferation and survival, and thus provides a selective advantage in tum…	FUNCTION: Proto-oncogene with serine/threonine kinase activity involved in cell survival and cell proliferation and thus providing a selective advantage in tumorigenesis (PubMed:15528381, PubMed:1825810, PubMed:31548394). Exerts its oncogenic activity through: the regulation of MYC transcriptional activity, the regulation of cell cycle progression and by phosphorylation and inhibition of proapopt…	Enables several functions, including ATP binding activity; manganese ion binding activity; and ribosomal small subunit binding activity. Involved in several processes, including positive regulation of cell population proliferation; positive regulation of cyclin-dependent protein serine/threonine kinase activity; and vitamin D receptor signaling pathway. Located in cytosol; nuclear lumen; and plas…
MIDN	-0.294142	0.097	0.208	6.82e-71	1.57e-66	HGNC:16298	NM_001388306		Q504T8	midnolin	protein-coding gene			FUNCTION: Facilitates the ubiquitin-independent proteasomal degradation of stimulus-induced transcription factors such as FOSB, EGR1, NR4A1, and IRF4 to the proteasome for degradation (PubMed:37616343). Promotes also the degradation of other substrates such as CBX4 (By similarity). Plays a role in inhibiting the activity of glucokinase GCK and both glucose-induced and basal insulin secretion. {EC…	Predicted to enable kinase binding activity. Predicted to be involved in negative regulation of glucokinase activity and negative regulation of insulin secretion. Located in cytoplasm and nucleus.
NR1H2	-0.293717	0.169	0.284	5.09e-57	1.17e-52	HGNC:7965	NM_001256647	7376	P55055	nuclear receptor subfamily 1 group H member 2	protein-coding gene	Nuclear receptor subfamily 1 group H	The liver X receptors, LXRA (NR1H3; MIM 602423) and LXRB, form a subfamily of the nuclear receptor superfamily and are key regulators of macrophage function, controlling transcriptional programs involved in lipid homeostasis and inflammation. The inducible LXRA is highly expressed in liver, adrenal gland, intestine, adipose tissue, macrophages, lung, and kidney, whereas LXRB is ubiquitously expre…	FUNCTION: Nuclear receptor that exhibits a ligand-dependent transcriptional activation activity (PubMed:25661920). Binds preferentially to double-stranded oligonucleotide direct repeats having the consensus half-site sequence 5'-AGGTCA-3' and 4-nt spacing (DR-4). Regulates cholesterol uptake through MYLIP-dependent ubiquitination of LDLR, VLDLR and LRP8; DLDLR and LRP8. Interplays functionally wi…	Enables several functions, including ATPase binding activity; DNA-binding transcription activator activity, RNA polymerase II-specific; and apolipoprotein A-I receptor binding activity. Involved in several processes, including negative regulation of lipid localization; positive regulation of cholesterol efflux; and regulation of cellular biosynthetic process. Located in RNA polymerase II transcri…
MXD4	-0.293249	0.268	0.363	6.44e-37	1.48e-32	HGNC:13906	NM_006454	10608	Q14582	MAX dimerization protein 4	protein-coding gene	Basic helix-loop-helix proteins|MAX dimerization proteins|MicroRNA protein coding host genes	This gene is a member of the MAD gene family . The MAD genes encode basic helix-loop-helix-leucine zipper proteins that heterodimerize with MAX protein, forming a transcriptional repression complex. The MAD proteins compete for MAX binding with MYC, which heterodimerizes with MAX forming a transcriptional activation complex. Studies in rodents suggest that the MAD genes are tumor suppressors and …	FUNCTION: Transcriptional repressor. Binds with MAX to form a sequence-specific DNA-binding protein complex which recognizes the core sequence 5'-CAC[GA]TG-3'. Antagonizes MYC transcriptional activity by competing for MAX and suppresses MYC dependent cell transformation (By similarity). {ECO:0000250}.	Predicted to enable DNA-binding transcription factor activity, RNA polymerase II-specific and RNA polymerase II cis-regulatory region sequence-specific DNA binding activity. Predicted to contribute to DNA-binding transcription repressor activity, RNA polymerase II-specific and RNA polymerase II transcription regulatory region sequence-specific DNA binding activity. Predicted to be involved in neg…
CCDC47	-0.292726	0.128	0.249	1.01e-70	2.33e-66	HGNC:24856	NM_020198		Q96A33	coiled-coil domain containing 47	protein-coding gene			FUNCTION: Component of the multi-pass translocon (MPT) complex that mediates insertion of multi-pass membrane proteins into the lipid bilayer of membranes (PubMed:32814900, PubMed:32820719, PubMed:36261522). The MPT complex takes over after the SEC61 complex: following membrane insertion of the first few transmembrane segments of proteins by the SEC61 complex, the MPT complex occludes the lateral…	Enables protein folding chaperone and ribosome binding activity. Involved in ERAD pathway; endoplasmic reticulum calcium ion homeostasis; and protein insertion into ER membrane. Located in chaperone complex and endoplasmic reticulum membrane. Is integral component of endoplasmic reticulum membrane.
TSG101	-0.292197	0.143	0.257	4.67e-62	1.08e-57	HGNC:15971	NM_006292	7251	Q99816	tumor susceptibility 101	protein-coding gene	ESCRT-I	The protein encoded by this gene belongs to a group of apparently inactive homologs of ubiquitin-conjugating enzymes. The gene product contains a coiled-coil domain that interacts with stathmin, a cytosolic phosphoprotein implicated in tumorigenesis. The protein may play a role in cell growth and differentiation and act as a negative growth regulator. In vitro steady-state expression of this tumo…	FUNCTION: Component of the ESCRT-I complex, a regulator of vesicular trafficking process. Binds to ubiquitinated cargo proteins and is required for the sorting of endocytic ubiquitinated cargos into multivesicular bodies (MVBs). Mediates the association between the ESCRT-0 and ESCRT-I complex. Required for completion of cytokinesis; the function requires CEP55. May be involved in cell growth and …	Enables several functions, including protein homodimerization activity; ubiquitin protein ligase binding activity; and virion binding activity. Involved in several processes, including positive regulation of exosomal secretion; positive regulation of viral budding via host ESCRT complex; and regulation of protein kinase activity. Located in several cellular components, including endosome; extrace…
FKBP5	-0.291613	0.099	0.212	2.46e-71	5.66e-67	HGNC:3721	NM_001145775	2289	Q13451	FKBP prolyl isomerase 5	protein-coding gene	Tetratricopeptide repeat domain containing|FKBP prolyl isomerase family|MicroRNA protein coding host genes	The protein encoded by this gene is a member of the immunophilin protein family, which play a role in immunoregulation and basic cellular processes involving protein folding and trafficking. This encoded protein is a cis-trans prolyl isomerase that binds to the immunosuppressants FK506 and rapamycin. It is thought to mediate calcineurin inhibition. It also interacts functionally with mature heter…	FUNCTION: Immunophilin protein with PPIase and co-chaperone activities (PubMed:11350175). Component of unligated steroid receptors heterocomplexes through interaction with heat-shock protein 90 (HSP90). Plays a role in the intracellular trafficking of heterooligomeric forms of steroid hormone receptors maintaining the complex into the cytoplasm when unliganded (PubMed:12538866). Acts as a regulat…	Enables heat shock protein binding activity and peptidyl-prolyl cis-trans isomerase activity. Involved in chaperone-mediated protein folding. Located in nucleoplasm. Implicated in major depressive disorder.
H2AFZ	-0.291398	0.574	0.645	1.76e-32	4.06e-28
TRAF1	-0.291394	0.172	0.276	1.32e-48	3.03e-44	HGNC:12031	NM_005658	7185	Q13077	TNF receptor associated factor 1	protein-coding gene	TNF receptor associated factors	The protein encoded by this gene is a member of the TNF receptor (TNFR) associated factor (TRAF) protein family. TRAF proteins associate with, and mediate the signal transduction from various receptors of the TNFR superfamily. This protein and TRAF2 form a heterodimeric complex, which is required for TNF-alpha-mediated activation of MAPK8/JNK and NF-kappaB. The protein complex formed by this prot…	FUNCTION: Adapter molecule that regulates the activation of NF-kappa-B and JNK. Plays a role in the regulation of cell survival and apoptosis. The heterotrimer formed by TRAF1 and TRAF2 is part of a E3 ubiquitin-protein ligase complex that promotes ubiquitination of target proteins, such as MAP3K14. The TRAF1/TRAF2 complex recruits the antiapoptotic E3 protein-ubiquitin ligases BIRC2 and BIRC3 to…	Enables enzyme binding activity; identical protein binding activity; and tumor necrosis factor receptor binding activity. Involved in positive regulation of NF-kappaB transcription factor activity and regulation of extrinsic apoptotic signaling pathway. Predicted to be located in cytosol. Predicted to be active in cytoplasmic side of plasma membrane.
LYSMD2	-0.290915	0.095	0.205	9.01e-70	2.07e-65	HGNC:28571	NM_153374		Q8IV50	LysM domain containing 2	protein-coding gene	LysM domain containing			No description available
RHEB	-0.290197	0.229	0.351	5.27e-55	1.21e-50	HGNC:10011	NM_005614	6009	Q15382	Ras homolog, mTORC1 binding	protein-coding gene	RAS type GTPase family	This gene is a member of the small GTPase superfamily and encodes a lipid-anchored, cell membrane protein with five repeats of the RAS-related GTP-binding region. This protein is vital in regulation of growth and cell cycle progression due to its role in the insulin/TOR/S6K signaling pathway. The protein has GTPase activity and shuttles between a GDP-bound form and a GTP-bound form, and farnesyla…	FUNCTION: Small GTPase that acts as an allosteric activator of the canonical mTORC1 complex, an evolutionarily conserved central nutrient sensor that stimulates anabolic reactions and macromolecule biosynthesis to promote cellular biomass generation and growth (PubMed:12172553, PubMed:12271141, PubMed:12842888, PubMed:12869586, PubMed:12906785, PubMed:15340059, PubMed:15854902, PubMed:16098514, P…	Enables GDP binding activity; GTP binding activity; and magnesium ion binding activity. Involved in positive regulation of TOR signaling and regulation of type B pancreatic cell development. Located in extracellular exosome. Is active in postsynaptic density.
SEC61B	-0.290009	0.52	0.627	1.02e-47	2.36e-43	HGNC:16993	NM_006808	10952	P60468	SEC61 translocon subunit beta	protein-coding gene		The Sec61 complex is the central component of the protein translocation apparatus of the endoplasmic reticulum (ER) membrane. Oligomers of the Sec61 complex form a transmembrane channel where proteins are translocated across and integrated into the ER membrane. This complex consists of three membrane proteins- alpha, beta, and gamma. This gene encodes the beta-subunit protein. The Sec61 subunits …	FUNCTION: Component of SEC61 channel-forming translocon complex that mediates transport of signal peptide-containing precursor polypeptides across the endoplasmic reticulum (ER) (PubMed:12475939). Forms a ribosome receptor and a gated pore in the ER membrane, both functions required for cotranslational translocation of nascent polypeptides (PubMed:12475939). The SEC61 channel is also involved in …	Enables epidermal growth factor binding activity and ribosome binding activity. Involved in retrograde protein transport, ER to cytosol and ubiquitin-dependent ERAD pathway. Located in endoplasmic reticulum membrane and endoplasmic reticulum quality control compartment.
OAZ1	-0.289064	0.771	0.85	8.23e-72	1.9e-67	HGNC:8095	NM_004152	4946	P54368	ornithine decarboxylase antizyme 1	protein-coding gene		The protein encoded by this gene belongs to the ornithine decarboxylase antizyme family, which plays a role in cell growth and proliferation by regulating intracellular polyamine levels. Expression of antizymes requires +1 ribosomal frameshifting, which is enhanced by high levels of polyamines. Antizymes in turn bind to and inhibit ornithine decarboxylase (ODC), the key enzyme in polyamine biosyn…	FUNCTION: Ornithine decarboxylase (ODC) antizyme protein that negatively regulates ODC activity and intracellular polyamine biosynthesis and uptake in response to increased intracellular polyamine levels. Binds to ODC monomers, inhibiting the assembly of the functional ODC homodimer, and targets the monomers for ubiquitin-independent proteolytic destruction by the 26S proteasome (PubMed:17900240,…	Enables ornithine decarboxylase inhibitor activity. Involved in positive regulation of protein catabolic process. Predicted to be located in cytosol. Predicted to be active in cytoplasm and nucleus.
LITAF	-0.288897	0.443	0.533	1.56e-34	3.58e-30	HGNC:16841	NM_004862	9516	Q99732	lipopolysaccharide induced TNF factor	protein-coding gene		Lipopolysaccharide is a potent stimulator of monocytes and macrophages, causing secretion of tumor necrosis factor-alpha (TNF-alpha) and other inflammatory mediators. This gene encodes lipopolysaccharide-induced TNF-alpha factor, which is a DNA-binding protein and can mediate the TNF-alpha expression by direct binding to the promoter region of the TNF-alpha gene. The transcription of this gene is…	FUNCTION: Plays a role in endosomal protein trafficking and in targeting proteins for lysosomal degradation (PubMed:23166352). Plays a role in targeting endocytosed EGFR and ERGG3 for lysosomal degradation, and thereby helps down-regulate downstream signaling cascades (PubMed:23166352). Helps recruit the ESCRT complex components TSG101, HGS and STAM to cytoplasmic membranes (PubMed:23166352). Pro…	Enables several functions, including DNA-binding transcription activator activity, RNA polymerase II-specific; WW domain binding activity; and zinc ion binding activity. Involved in positive regulation of transcription by RNA polymerase II. Located in several cellular components, including cytoplasmic side of endosome membrane; cytoplasmic side of lysosomal membrane; and cytoplasmic side of plasm…
MRPL51	-0.288488	0.185	0.319	2.84e-65	6.53e-61	HGNC:14044	NM_016497	51258	Q4U2R6	mitochondrial ribosomal protein L51	protein-coding gene	Mitochondrial ribosomal proteins|Large subunit mitochondrial ribosomal proteins	Mammalian mitochondrial ribosomal proteins are encoded by nuclear genes and help in protein synthesis within the mitochondrion. Mitochondrial ribosomes (mitoribosomes) consist of a small 28S subunit and a large 39S subunit. They have an estimated 75% protein to rRNA composition compared to prokaryotic ribosomes, where this ratio is reversed. Another difference between mammalian mitoribosomes and …		Predicted to be a structural constituent of ribosome. Predicted to be involved in mitochondrial translation. Located in mitochondrial ribosome. Part of mitochondrial large ribosomal subunit.
TMEM259	-0.288248	0.198	0.312	2.46e-51	5.67e-47	HGNC:17039	NM_033420		Q4ZIN3	transmembrane protein 259	protein-coding gene			FUNCTION: May have a role in the ERAD pathway required for clearance of misfolded proteins in the endoplasmic reticulum (ER). Promotes survival of motor neurons, probably by protecting against ER stress. {ECO:0000250|UniProtKB:Q8CIV2}.	Predicted to be involved in positive regulation of ERAD pathway and response to endoplasmic reticulum stress. Predicted to be located in endoplasmic reticulum membrane. Predicted to be integral component of membrane. Predicted to be active in endoplasmic reticulum.
HLA-DMA	-0.286998	0.112	0.207	5.25e-50	1.21e-45	HGNC:4934	NM_006120	3108	P28067	major histocompatibility complex, class II, DM alpha	protein-coding gene	Histocompatibility complex|C1-set domain containing	HLA-DMA belongs to the HLA class II alpha chain paralogues. This class II molecule is a heterodimer consisting of an alpha (DMA) and a beta chain (DMB), both anchored in the membrane. It is located in intracellular vesicles. DM plays a central role in the peptide loading of MHC class II molecules by helping to release the CLIP molecule from the peptide binding site. Class II molecules are express…	FUNCTION: Plays a critical role in catalyzing the release of class II-associated invariant chain peptide (CLIP) from newly synthesized MHC class II molecules and freeing the peptide binding site for acquisition of antigenic peptides. In B-cells, the interaction between HLA-DM and MHC class II molecules is regulated by HLA-DO. {ECO:0000269|PubMed:16547258, ECO:0000269|PubMed:23260142, ECO:0000269|…	Enables MHC class II protein complex binding activity. Involved in peptide antigen assembly with MHC class II protein complex. Located in cell surface; late endosome membrane; and lysosomal membrane. Part of MHC class II protein complex.
PLIN2	-0.286662	0.19	0.268	2.27e-29	5.23e-25	HGNC:248	NM_001122	123	Q99541	perilipin 2	protein-coding gene	Perilipins	The protein encoded by this gene belongs to the perilipin family, members of which coat intracellular lipid storage droplets. This protein is associated with the lipid globule surface membrane material, and maybe involved in development and maintenance of adipose tissue. However, it is not restricted to adipocytes as previously thought, but is found in a wide range of cultured cell lines, includi…	FUNCTION: Structural component of lipid droplets, which is required for the formation and maintenance of lipid storage droplets. {ECO:0000269|PubMed:34077757}.	Involved in cellular response to glucose starvation; lipid droplet disassembly; and lipid storage. Located in lipid droplet.
RNASEK	-0.286304	0.664	0.728	9.48e-44	2.18e-39	HGNC:33911	NM_001004333		Q6P5S7	ribonuclease K	protein-coding gene			FUNCTION: Endoribonuclease which preferentially cleaves ApU and ApG phosphodiester bonds. Hydrolyzes UpU bonds at a lower rate (PubMed:17881363). Regulates the activity of vacuolar (H+)-ATPase (V-ATPase) which is responsible for acidifying and maintaining the pH of intracellular compartments (PubMed:26212330). Required at an early stage of receptor-mediated endocytosis (PubMed:26212330). {ECO:000…	Enables endoribonuclease activity. Involved in endosomal lumen acidification; proton transmembrane transport; and receptor-mediated endocytosis of virus by host cell. Located in membrane.
ODC1	-0.285282	0.465	0.55	4.08e-31	9.39e-27	HGNC:8109	NM_001287188	4953	P11926	ornithine decarboxylase 1	protein-coding gene	Small nucleolar RNA protein coding host genes	This gene encodes the rate-limiting enzyme of the polyamine biosynthesis pathway which catalyzes ornithine to putrescine. The activity level for the enzyme varies in response to growth-promoting stimuli and exhibits a high turnover rate in comparison to other mammalian proteins. Originally localized to both chromosomes 2 and 7, the gene encoding this enzyme has been determined to be located on 2p…	FUNCTION: Catalyzes the first and rate-limiting step of polyamine biosynthesis that converts ornithine into putrescine, which is the precursor for the polyamines, spermidine and spermine. Polyamines are essential for cell proliferation and are implicated in cellular processes, ranging from DNA replication to apoptosis. {ECO:0000269|PubMed:17900240}.	Enables ornithine decarboxylase activity. Involved in response to virus. Predicted to be located in cytosol. Predicted to be active in cytoplasm.
ZC2HC1A	-0.285069	0.096	0.18	6.18e-45	1.42e-40	HGNC:24277	NM_016010		Q96GY0	zinc finger C2HC-type containing 1A	protein-coding gene	Zinc fingers C2HC-type			Predicted to enable metal ion binding activity.
TRAPPC4	-0.28484	0.236	0.355	6.14e-51	1.41e-46	HGNC:19943	NM_016146		Q9Y296	trafficking protein particle complex subunit 4	protein-coding gene	Trafficking protein particle complex subunits|MicroRNA protein coding host genes		FUNCTION: Core component of the TRAPP complexes which has a function of guanine nucleotide exchange factor activity for Rab1 GTPase (Probable). Plays a role in vesicular transport from endoplasmic reticulum to Golgi and autophagy (PubMed:31794024). May play a role in dendrite postsynaptic membrane trafficking (By similarity). {ECO:0000250|UniProtKB:Q9ES56, ECO:0000269|PubMed:31794024, ECO:0000305…	Involved in autophagy and endoplasmic reticulum to Golgi vesicle-mediated transport. Part of TRAPP complex.
TMF1	-0.284294	0.349	0.453	9.79e-39	2.25e-34	HGNC:11870	NM_007114		P82094	TATA element modulatory factor 1	protein-coding gene	Golgins|MicroRNA protein coding host genes		FUNCTION: Potential coactivator of the androgen receptor. Mediates STAT3 degradation. May play critical roles in two RAB6-dependent retrograde transport processes: one from endosomes to the Golgi and the other from the Golgi to the ER. This protein binds the HIV-1 TATA element and inhibits transcriptional activation by the TATA-binding protein (TBP). {ECO:0000269|PubMed:10428808, ECO:0000269|PubM…	Enables nuclear androgen receptor binding activity and nuclear receptor coactivator activity. Involved in androgen receptor signaling pathway and positive regulation of transcription by RNA polymerase II. Located in Golgi apparatus.
ATP5F1B	-0.283799	0.361	0.457	1.43e-37	3.3e-33	HGNC:830	NM_001686	506	P06576	ATP synthase F1 subunit beta	protein-coding gene	Mitochondrial complex V: ATP synthase subunits|Small nucleolar RNA protein coding host genes|ATPase F1/V1 alpha/A and beta/B subunit family	This gene encodes a subunit of mitochondrial ATP synthase. Mitochondrial ATP synthase catalyzes ATP synthesis, utilizing an electrochemical gradient of protons across the inner membrane during oxidative phosphorylation. ATP synthase is composed of two linked multi-subunit complexes: the soluble catalytic core, F1, and the membrane-spanning component, Fo, comprising the proton channel. The catalyt…	FUNCTION: Mitochondrial membrane ATP synthase (F(1)F(0) ATP synthase or Complex V) produces ATP from ADP in the presence of a proton gradient across the membrane which is generated by electron transport complexes of the respiratory chain. F-type ATPases consist of two structural domains, F(1) - containing the extramembraneous catalytic core, and F(0) - containing the membrane proton channel, link…	Enables MHC class I protein binding activity; angiostatin binding activity; and proton-transporting ATPase activity, rotational mechanism. Contributes to proton-transporting ATP synthase activity, rotational mechanism. Involved in several processes, including positive regulation of blood vessel endothelial cell migration; proton motive force-driven mitochondrial ATP synthesis; and proton transmem…
KANSL1	-0.28342	0.346	0.457	1.44e-40	3.32e-36	HGNC:24565	NM_015443	284058	Q7Z3B3	KAT8 regulatory NSL complex subunit 1	protein-coding gene	NSL histone acetyltransferase complex	This gene encodes a nuclear protein that is a subunit of two protein complexes involved with histone acetylation, the MLL1 complex and the NSL1 complex. The corresponding protein in Drosophila interacts with K(lysine) acetyltransferase 8, which is also a subunit of both the MLL1 and NSL1 complexes.	FUNCTION: Non-catalytic component of the NSL histone acetyltransferase complex, a multiprotein complex that mediates histone H4 acetylation at 'Lys-5'- and 'Lys-8' (H4K5ac and H4K8ac) at transcription start sites and promotes transcription initiation (PubMed:20018852, PubMed:22547026, PubMed:33657400). The NSL complex also acts as a regulator of gene expression in mitochondria (PubMed:27768893). …	Predicted to enable histone acetyltransferase binding activity. Involved in histone H4 acetylation and positive regulation of histone H3-K4 methylation. Located in NSL complex. Part of MLL1 complex and histone acetyltransferase complex. Implicated in Koolen de Vries syndrome.
RNF34	-0.282592	0.086	0.194	2.25e-72	5.18e-68	HGNC:17297	NM_194271	80196	Q969K3	ring finger protein 34	protein-coding gene	Ring finger proteins	The protein encoded by this gene contains a RINF finger, a motif known to be involved in protein-protein and protein-DNA interactions. This protein interacts with DNAJA3/hTid-1, which is a DnaJ protein reported to function as a modulator of apoptosis. Overexpression of this gene in Hela cells was shown to confer the resistance to TNF-alpha induced apoptosis, suggesting an anti-apoptotic function …	FUNCTION: E3 ubiquitin-protein ligase that regulates several biological processes through the ubiquitin-mediated proteasomal degradation of various target proteins. Ubiquitinates the caspases CASP8 and CASP10, promoting their proteasomal degradation, to negatively regulate cell death downstream of death domain receptors in the extrinsic pathway of apoptosis (PubMed:15069192). May mediate 'Lys-48'…	Enables several functions, including p53 binding activity; ubiquitin protein ligase activity; and ubiquitin protein ligase binding activity. Involved in several processes, including cellular protein metabolic process; negative regulation of apoptotic process; and negative regulation of signal transduction by p53 class mediator. Located in cytoplasm; nuclear body; and plasma membrane.
GPBP1	-0.28234	0.563	0.651	3.94e-39	9.08e-35	HGNC:29520	NM_022913	65056	Q86WP2	GC-rich promoter binding protein 1	protein-coding gene		This gene was originally isolated by subtractive hybridization of cDNAs expressed in atherosclerotic plaques with a thrombus, and was found to be expressed only in vascular smooth muscle cells. However, a shorter splice variant was found to be more ubiquitously expressed. This protein is suggested to play a role in the development of atherosclerosis. Studies in mice suggest that it may also funct…	FUNCTION: Functions as a GC-rich promoter-specific transactivating transcription factor. {ECO:0000250|UniProtKB:Q6NXH3}.	Predicted to enable DNA binding activity; DNA-binding transcription factor activity; and RNA binding activity. Predicted to be involved in regulation of transcription, DNA-templated. Predicted to act upstream of or within positive regulation of transcription by RNA polymerase II. Located in cytosol; intracellular membrane-bounded organelle; and plasma membrane.
PPP4C	-0.282312	0.207	0.323	1.66e-51	3.83e-47	HGNC:9319	NM_002720		P60510	protein phosphatase 4 catalytic subunit	protein-coding gene	Protein phosphatase catalytic subunits		FUNCTION: Protein phosphatase that is involved in many processes such as microtubule organization at centrosomes, maturation of spliceosomal snRNPs, apoptosis, DNA repair, tumor necrosis factor (TNF)-alpha signaling, activation of c-Jun N-terminal kinase MAPK8, regulation of histone acetylation, DNA damage checkpoint signaling, NF-kappa-B activation and cell migration. The PPP4C-PPP4R1 PP4 comple…	Enables protein serine/threonine phosphatase activity. Involved in histone dephosphorylation; negative regulation of histone phosphorylation; and regulation of double-strand break repair via homologous recombination. Located in several cellular components, including chromatin; nucleoplasm; and protein phosphatase 4 complex.
SCAF11	-0.282078	0.579	0.653	2.39e-35	5.5e-31	HGNC:10784	NM_004719		Q99590	SR-related CTD associated factor 11	protein-coding gene	Ring finger proteins		FUNCTION: Plays a role in pre-mRNA alternative splicing by regulating spliceosome assembly. {ECO:0000269|PubMed:9447963}.	Enables RNA binding activity. Involved in spliceosomal complex assembly. Located in nuclear body and nucleolus.
REL	-0.281234	0.402	0.482	4.35e-29	1e-24	HGNC:9954	NM_002908	5966	Q04864	REL proto-oncogene, NF-kB subunit	protein-coding gene	NF-kappa B complex subunits|IPT domain containing	This gene encodes a protein that belongs to the Rel homology domain/immunoglobulin-like fold, plexin, transcription factor (RHD/IPT) family. Members of this family regulate genes involved in apoptosis, inflammation, the immune response, and oncogenic processes. This proto-oncogene plays a role in the survival and proliferation of B lymphocytes. Mutation or amplification of this gene is associated…	FUNCTION: Proto-oncogene that may play a role in differentiation and lymphopoiesis. NF-kappa-B is a pleiotropic transcription factor which is present in almost all cell types and is involved in many biological processed such as inflammation, immunity, differentiation, cell growth, tumorigenesis and apoptosis. NF-kappa-B is a homo- or heterodimeric complex formed by the Rel-like domain-containing …	Enables DNA-binding transcription activator activity, RNA polymerase II-specific and RNA polymerase II cis-regulatory region sequence-specific DNA binding activity. Involved in negative regulation of interferon-beta production; positive regulation of I-kappaB kinase/NF-kappaB signaling; and positive regulation of transcription by RNA polymerase II. Part of nucleus. Implicated in primary immunodef…
UBE2H	-0.281075	0.22	0.326	3.79e-44	8.73e-40	HGNC:12484	NM_003344	7328	P62256	ubiquitin conjugating enzyme E2 H	protein-coding gene	Ubiquitin conjugating enzymes E2	The modification of proteins with ubiquitin is an important cellular mechanism for targeting abnormal or short-lived proteins for degradation. Ubiquitination involves at least three classes of enzymes: ubiquitin-activating enzymes, or E1s, ubiquitin-conjugating enzymes, or E2s, and ubiquitin-protein ligases, or E3s. This gene encodes a member of the E2 ubiquitin-conjugating enzyme family. The enc…	FUNCTION: Accepts ubiquitin from the E1 complex and catalyzes its covalent attachment to other proteins (PubMed:17588522, PubMed:20061386, PubMed:8132613). E2 ubiquitin conjugating enzyme that transfers ubiquitin to MAEA, a core component of the CTLH E3 ubiquitin-protein ligase complex (PubMed:29911972). In vitro catalyzes 'Lys-11'- and 'Lys-48'-linked polyubiquitination (PubMed:20061386). Capabl…	Enables ubiquitin-protein transferase activity. Involved in protein K11-linked ubiquitination and protein K48-linked ubiquitination. Predicted to be located in cytosol. Predicted to be active in nucleus.
ELL2	-0.280872	0.073	0.175	1.58e-71	3.64e-67	HGNC:17064	NM_012081		O00472	elongation factor for RNA polymerase II 2	protein-coding gene	Super elongation complex		FUNCTION: Elongation factor component of the super elongation complex (SEC), a complex required to increase the catalytic rate of RNA polymerase II transcription by suppressing transient pausing by the polymerase at multiple sites along the DNA. Component of the little elongation complex (LEC), a complex required to regulate small nuclear RNA (snRNA) gene transcription by RNA polymerase II and II…	Predicted to enable cis-regulatory region sequence-specific DNA binding activity. Involved in snRNA transcription by RNA polymerase II. Located in nucleoplasm. Part of transcription elongation factor complex.
BRD4	-0.280814	0.245	0.356	1.08e-45	2.48e-41	HGNC:13575	NM_058243	23476	O60885	bromodomain containing 4	protein-coding gene	Bromodomain and extra-terminal domain family|Bromodomain containing	The protein encoded by this gene is homologous to the murine protein MCAP, which associates with chromosomes during mitosis, and to the human RING3 protein, a serine/threonine kinase. Each of these proteins contains two bromodomains, a conserved sequence motif which may be involved in chromatin targeting. This gene has been implicated as the chromosome 19 target of translocation t(15;19)(q13;p13.…	FUNCTION: Chromatin reader protein that recognizes and binds acetylated histones and plays a key role in transmission of epigenetic memory across cell divisions and transcription regulation (PubMed:20871596, PubMed:23086925, PubMed:23317504, PubMed:29176719, PubMed:29379197). Remains associated with acetylated chromatin throughout the entire cell cycle and provides epigenetic memory for postmitot…	Enables several functions, including P-TEFb complex binding activity; RNA polymerase II CTD heptapeptide repeat kinase activity; and lysine-acetylated histone binding activity. Involved in several processes, including positive regulation of histone H3-K36 trimethylation; regulation of intracellular signal transduction; and regulation of transcription by RNA polymerase II. Acts upstream of or with…
PSMD12	-0.280462	0.223	0.343	8.15e-53	1.88e-48	HGNC:9557	NM_002816|NM_174871		O00232	proteasome 26S subunit, non-ATPase 12	protein-coding gene	Proteasome		FUNCTION: Component of the 26S proteasome, a multiprotein complex involved in the ATP-dependent degradation of ubiquitinated proteins. This complex plays a key role in the maintenance of protein homeostasis by removing misfolded or damaged proteins, which could impair cellular functions, and by removing proteins whose functions are no longer required. Therefore, the proteasome participates in num…	Located in extracellular exosome and membrane. Part of proteasome complex.
ITM2C	-0.27982	0.087	0.153	1.22e-33	2.8e-29	HGNC:6175	NM_030926		Q9NQX7	integral membrane protein 2C	protein-coding gene	BRICHOS domain containing		FUNCTION: Negative regulator of amyloid-beta peptide production. May inhibit the processing of APP by blocking its access to alpha- and beta-secretase. Binding to the beta-secretase-cleaved APP C-terminal fragment is negligible, suggesting that ITM2C is a poor gamma-secretase cleavage inhibitor. May play a role in TNF-induced cell death and neuronal differentiation (By similarity). {ECO:0000250, …	Enables amyloid-beta binding activity. Involved in negative regulation of neuron projection development and neuron differentiation. Located in several cellular components, including Golgi apparatus; lysosome; and perinuclear region of cytoplasm.
TAP1	-0.279457	0.166	0.28	9.77e-56	2.25e-51	HGNC:43	NM_000593	6890	Q03518	transporter 1, ATP binding cassette subfamily B member	protein-coding gene	ATP binding cassette subfamily B	The membrane-associated protein encoded by this gene is a member of the superfamily of ATP-binding cassette (ABC) transporters. ABC proteins transport various molecules across extra- and intra-cellular membranes. ABC genes are divided into seven distinct subfamilies (ABC1, MDR/TAP, MRP, ALD, OABP, GCN20, White). This protein is a member of the MDR/TAP subfamily. Members of the MDR/TAP subfamily a…	FUNCTION: ABC transporter associated with antigen processing. In complex with TAP2 mediates unidirectional translocation of peptide antigens from cytosol to endoplasmic reticulum (ER) for loading onto MHC class I (MHCI) molecules (PubMed:25377891, PubMed:25656091). Uses the chemical energy of ATP to export peptides against the concentration gradient (PubMed:25377891). During the transport cycle a…	Enables several functions, including ABC-type peptide antigen transporter activity; TAP2 binding activity; and adenyl ribonucleotide binding activity. Involved in antigen processing and presentation of endogenous peptide antigen via MHC class I; cytosol to endoplasmic reticulum transport; and peptide transport. Located in centriolar satellite and endoplasmic reticulum. Is integral component of en…
SPTY2D1	-0.279121	0.216	0.316	6.15e-42	1.42e-37	HGNC:26818	NM_194285		Q68D10	SPT2 chromatin protein domain containing 1	protein-coding gene			FUNCTION: Histone chaperone that stabilizes pre-existing histone tetramers and regulates replication-independent histone exchange on chromatin (PubMed:26109053). Required for normal chromatin refolding in the coding region of transcribed genes, and for the suppression of spurious transcription (PubMed:26109053). Binds DNA and histones and promotes nucleosome assembly (in vitro) (PubMed:23378026, …	Enables DNA binding activity; histone binding activity; and histone chaperone activity. Involved in chromatin organization; regulation of chromatin assembly; and regulation of transcription, DNA-templated. Located in nucleolus and nucleoplasm.
MAD1L1	-0.279118	0.238	0.329	9.42e-34	2.17e-29	HGNC:6762	NM_003550	8379	Q9Y6D9	mitotic arrest deficient 1 like 1	protein-coding gene	MicroRNA protein coding host genes	MAD1L1 is a component of the mitotic spindle-assembly checkpoint that prevents the onset of anaphase until all chromosome are properly aligned at the metaphase plate. MAD1L1 functions as a homodimer and interacts with MAD2L1. MAD1L1 may play a role in cell cycle control and tumor suppression. Alternative splicing results in multiple transcript variants.	FUNCTION: Component of the spindle-assembly checkpoint that prevents the onset of anaphase until all chromosomes are properly aligned at the metaphase plate (PubMed:10049595, PubMed:20133940, PubMed:29162720). Forms a heterotetrameric complex with the closed conformation form of MAD2L1 (C-MAD2) at unattached kinetochores during prometaphase, recruits an open conformation of MAD2L1 (O-MAD2) and pr…	Enables identical protein binding activity and kinetochore binding activity. Involved in cytoplasmic sequestering of protein; regulation of metaphase plate congression; and regulation of mitotic metaphase/anaphase transition. Located in several cellular components, including MAD1 complex; mitotic spindle; and mitotic spindle assembly checkpoint MAD1-MAD2 complex. Part of nuclear pore nuclear bask…
PSMD11	-0.278264	0.195	0.314	2.13e-54	4.9e-50	HGNC:9556	NM_002815	5717	O00231	proteasome 26S subunit, non-ATPase 11	protein-coding gene	Proteasome	The 26S proteasome is a multicatalytic proteinase complex with a highly ordered structure composed of 2 complexes, a 20S core and a 19S regulator. The 20S core is composed of 4 rings of 28 non-identical subunits; 2 rings are composed of 7 alpha subunits and 2 rings are composed of 7 beta subunits. The 19S regulator is composed of a base, which contains 6 ATPase subunits and 2 non-ATPase subunits,…	FUNCTION: Component of the 26S proteasome, a multiprotein complex involved in the ATP-dependent degradation of ubiquitinated proteins. This complex plays a key role in the maintenance of protein homeostasis by removing misfolded or damaged proteins, which could impair cellular functions, and by removing proteins whose functions are no longer required. Therefore, the proteasome participates in num…	Predicted to enable structural molecule activity. Involved in proteasome assembly; stem cell differentiation; and ubiquitin-dependent protein catabolic process. Located in membrane and nucleus. Part of proteasome accessory complex.
POMP	-0.277497	0.502	0.607	2.47e-45	5.69e-41	HGNC:20330	NM_015932	51371	Q9Y244	proteasome maturation protein	protein-coding gene		The protein encoded by this gene is a molecular chaperone that binds 20S preproteasome components and is essential for 20S proteasome formation. The 20S proteasome is the proteolytically active component of the 26S proteasome complex. The encoded protein is degraded before the maturation of the 20S proteasome is complete. A variant in the 5' UTR of this gene has been associated with KLICK syndrom…	FUNCTION: Molecular chaperone essential for the assembly of standard proteasomes and immunoproteasomes. Degraded after completion of proteasome maturation. Mediates the association of 20S preproteasome with the endoplasmic reticulum. {ECO:0000269|PubMed:15944226, ECO:0000269|PubMed:16251969, ECO:0000269|PubMed:17948026}.	Involved in proteasome assembly. Located in nuclear speck.
PRDX1	-0.27748	0.348	0.459	1.69e-39	3.88e-35	HGNC:9352	NM_181697	5052	Q06830	peroxiredoxin 1	protein-coding gene	Peroxiredoxins	This gene encodes a member of the peroxiredoxin family of antioxidant enzymes, which reduce hydrogen peroxide and alkyl hydroperoxides. The encoded protein may play an antioxidant protective role in cells, and may contribute to the antiviral activity of CD8(+) T-cells. This protein may have a proliferative effect and play a role in cancer development or progression. Four transcript variants encod…	FUNCTION: Thiol-specific peroxidase that catalyzes the reduction of hydrogen peroxide and organic hydroperoxides to water and alcohols, respectively. Plays a role in cell protection against oxidative stress by detoxifying peroxides and as sensor of hydrogen peroxide-mediated signaling events. Might participate in the signaling cascades of growth factors and tumor necrosis factor-alpha by regulati…	Enables thioredoxin peroxidase activity. Involved in natural killer cell activation. Acts upstream of or within hydrogen peroxide catabolic process. Located in cytoplasm and nucleus. Implicated in methylmalonic aciduria and homocystinuria type cblC.
PURA	-0.277427	0.16	0.271	4.47e-52	1.03e-47	HGNC:9701	NM_005859	5813	Q00577	purine rich element binding protein A	protein-coding gene		This gene product is a sequence-specific, single-stranded DNA-binding protein. It binds preferentially to the single strand of the purine-rich element termed PUR, which is present at origins of replication and in gene flanking regions in a variety of eukaryotes from yeasts through humans. Thus, it is implicated in the control of both DNA replication and transcription. Deletion of this gene has be…	FUNCTION: This is a probable transcription activator that specifically binds the purine-rich single strand of the PUR element located upstream of the MYC gene (PubMed:1448097, PubMed:20976240). May play a role in the initiation of DNA replication and in recombination. {ECO:0000269|PubMed:1448097, ECO:0000269|PubMed:20976240}.	Enables double-stranded telomeric DNA binding activity. Involved in DNA unwinding involved in DNA replication and negative regulation of transcription by RNA polymerase II. Located in nucleus. Implicated in autosomal dominant non-syndromic intellectual disability 31.
RSRC2	-0.277329	0.561	0.64	2.55e-33	5.86e-29	HGNC:30559	NM_023012		Q7L4I2	arginine and serine rich coiled-coil 2	protein-coding gene				Enables RNA binding activity.
RPA3	-0.277091	0.156	0.265	3.05e-51	7.03e-47	HGNC:10291	NM_002947		P35244	replication protein A3	protein-coding gene	Nucleotide excision repair		FUNCTION: As part of the heterotrimeric replication protein A complex (RPA/RP-A), binds and stabilizes single-stranded DNA intermediates that form during DNA replication or upon DNA stress. It prevents their reannealing and in parallel, recruits and activates different proteins and complexes involved in DNA metabolism. Thereby, it plays an essential role both in DNA replication and the cellular r…	Enables damaged DNA binding activity and single-stranded DNA binding activity. Involved in DNA metabolic process. Part of DNA replication factor A complex.
GADD45B	-0.276888	0.351	0.418	8.33e-20	1.92e-15	HGNC:4096	NM_015675	4616	O75293	growth arrest and DNA damage inducible beta	protein-coding gene		This gene is a member of a group of genes whose transcript levels are increased following stressful growth arrest conditions and treatment with DNA-damaging agents. The genes in this group respond to environmental stresses by mediating activation of the p38/JNK pathway. This activation is mediated via their proteins binding and activating MTK1/MEKK4 kinase, which is an upstream activator of both …	FUNCTION: Involved in the regulation of growth and apoptosis. Mediates activation of stress-responsive MTK1/MEKK4 MAPKKK.	Involved in positive regulation of JNK cascade; positive regulation of apoptotic process; and positive regulation of p38MAPK cascade. Located in cytoplasm and nucleus.
TGFB1	-0.276851	0.472	0.559	2.46e-30	5.66e-26	HGNC:11766	NM_000660	7040	P01137	transforming growth factor beta 1	protein-coding gene	Transforming growth factor beta family	This gene encodes a secreted ligand of the TGF-beta (transforming growth factor-beta) superfamily of proteins. Ligands of this family bind various TGF-beta receptors leading to recruitment and activation of SMAD family transcription factors that regulate gene expression. The encoded preproprotein is proteolytically processed to generate a latency-associated peptide (LAP) and a mature peptide, and…	FUNCTION: Transforming growth factor beta-1 proprotein: Precursor of the Latency-associated peptide (LAP) and Transforming growth factor beta-1 (TGF-beta-1) chains, which constitute the regulatory and active subunit of TGF-beta-1, respectively. {ECO:0000269|PubMed:29109152, ECO:0000303|PubMed:27252363}.; FUNCTION: [Latency-associated peptide]: Required to maintain the Transforming growth factor b…	Enables several functions, including antigen binding activity; identical protein binding activity; and transforming growth factor beta receptor binding activity. Involved in several processes, including cell surface receptor signaling pathway; positive regulation of macromolecule metabolic process; and positive regulation of signal transduction. Acts upstream of or within epithelial to mesenchyma…
ZFAND6	-0.273223	0.261	0.378	2.91e-48	6.7e-44	HGNC:30164	NM_019006		Q6FIF0	zinc finger AN1-type containing 6	protein-coding gene	Zinc fingers AN1-type|Zinc fingers A20-type		FUNCTION: Involved in regulation of TNF-alpha induced NF-kappa-B activation and apoptosis. Involved in modulation of 'Lys-48'-linked polyubiquitination status of TRAF2 and decreases association of TRAF2 with RIPK1. Required for PTS1 target sequence-dependent protein import into peroxisomes and PEX5 stability; may cooperate with PEX6. In vitro involved in PEX5 export from the cytosol to peroxisome…	Predicted to enable polyubiquitin modification-dependent protein binding activity. Involved in cellular response to tumor necrosis factor; negative regulation of apoptotic process; and regulation of I-kappaB kinase/NF-kappaB signaling. Predicted to be located in cytosol.
ACTN4	-0.273017	0.214	0.314	7.28e-39	1.68e-34	HGNC:166	NM_001322033	81	O43707	actinin alpha 4	protein-coding gene	Actinins	Alpha actinins belong to the spectrin gene superfamily which represents a diverse group of cytoskeletal proteins, including the alpha and beta spectrins and dystrophins. Alpha actinin is an actin-binding protein with multiple roles in different cell types. In nonmuscle cells, the cytoskeletal isoform is found along microfilament bundles and adherens-type junctions, where it is involved in binding…	FUNCTION: F-actin cross-linking protein which is thought to anchor actin to a variety of intracellular structures. This is a bundling protein (Probable). Probably involved in vesicular trafficking via its association with the CART complex. The CART complex is necessary for efficient transferrin receptor recycling but not for EGFR degradation (PubMed:15772161). Involved in tight junction assembly …	Enables several functions, including DNA binding activity; nuclear receptor coactivator activity; and protein homodimerization activity. Involved in several processes, including intracellular receptor signaling pathway; negative regulation of substrate adhesion-dependent cell spreading; and positive regulation of NIK/NF-kappaB signaling. Located in cytosol; nuclear body; and perinuclear region of…
ZC3HAV1	-0.272511	0.34	0.435	2.87e-32	6.6e-28	HGNC:23721	NM_020119	56829	Q7Z2W4	zinc finger CCCH-type containing, antiviral 1	protein-coding gene	Zinc fingers CCCH-type|Poly(ADP-ribose) polymerases	This gene encodes a CCCH-type zinc finger protein that is thought to prevent infection by retroviruses. Studies of the rat homolog indicate that the protein may primarily function to inhibit viral gene expression and induce an innate immunity to viral infection. Alternative splicing occurs at this locus and two variants, each encoding distinct isoforms, are described.	FUNCTION: Antiviral protein which inhibits the replication of viruses by recruiting the cellular RNA degradation machineries to degrade the viral mRNAs. Binds to a ZAP-responsive element (ZRE) present in the target viral mRNA, recruits cellular poly(A)-specific ribonuclease PARN to remove the poly(A) tail, and the 3'-5' exoribonuclease complex exosome to degrade the RNA body from the 3'-end. It a…	Enables RNA binding activity and cadherin binding activity. Involved in several processes, including negative regulation of viral genome replication; positive regulation of intracellular signal transduction; and positive regulation of type I interferon production. Located in cytosol.
ORAI1	-0.271285	0.188	0.293	1.08e-46	2.48e-42	HGNC:25896	NM_032790	84876	Q96D31	ORAI calcium release-activated calcium modulator 1	protein-coding gene	ORAI calcium release-activated calcium modulators	The protein encoded by this gene is a membrane calcium channel subunit that is activated by the calcium sensor STIM1 when calcium stores are depleted. This type of channel is the primary way for calcium influx into T-cells. Defects in this gene are a cause of immune dysfunction with T-cell inactivation due to calcium entry defect type 1 (IDTICED1).	FUNCTION: Pore-forming subunit of two major inward rectifying Ca(2+) channels at the plasma membrane: Ca(2+) release-activated Ca(2+) (CRAC) channels and arachidonate-regulated Ca(2+)-selective (ARC) channels (Probable) (PubMed:16645049, PubMed:16733527, PubMed:16807233, PubMed:16921383, PubMed:19249086, PubMed:19706554, PubMed:23307288, PubMed:26956484, PubMed:28219928). Assembles with ORAI2 and…	Enables identical protein binding activity and store-operated calcium channel activity. Involved in calcium ion transport; positive regulation of adenylate cyclase activity; and positive regulation of calcium ion transport. Located in cytosol and plasma membrane raft. Is integral component of plasma membrane. Implicated in immunodeficiency 9 and tubular aggregate myopathy 2.
USP16	-0.271266	0.412	0.514	5.78e-37	1.33e-32	HGNC:12614	NM_001001992	10600	Q9Y5T5	ubiquitin specific peptidase 16	protein-coding gene	Ubiquitin specific peptidases	This gene encodes a deubiquitinating enzyme that is phosphorylated at the onset of mitosis and then dephosphorylated at the metaphase/anaphase transition. It can deubiquitinate H2A, one of two major ubiquitinated proteins of chromatin, in vitro and a mutant form of the protein was shown to block cell division. Alternate transcriptional splice variants, encoding different isoforms, have been chara…	FUNCTION: Specifically deubiquitinates 'Lys-120' of histone H2A (H2AK119Ub), a specific tag for epigenetic transcriptional repression, thereby acting as a coactivator (PubMed:17914355). Deubiquitination of histone H2A is a prerequisite for subsequent phosphorylation at 'Ser-11' of histone H3 (H3S10ph), and is required for chromosome segregation when cells enter into mitosis (PubMed:17914355). In …	Enables several functions, including cysteine-type peptidase activity; ubiquitin binding activity; and zinc ion binding activity. Involved in several processes, including histone H2A K63-linked deubiquitination; positive regulation of macromolecule biosynthetic process; and protein homotetramerization. Located in nucleus.
SERP1	-0.27083	0.618	0.707	1.47e-46	3.38e-42	HGNC:10759	NM_014445		Q9Y6X1	stress associated endoplasmic reticulum protein 1	protein-coding gene			FUNCTION: Interacts with target proteins during their translocation into the lumen of the endoplasmic reticulum. Protects unfolded target proteins against degradation during ER stress. May facilitate glycosylation of target proteins after termination of ER stress. May modulate the use of N-glycosylation sites on target proteins. {ECO:0000250|UniProtKB:Q9R2C1}.	Predicted to be involved in endoplasmic reticulum unfolded protein response and protein glycosylation. Predicted to act upstream of or within several processes, including multicellular organism aging; positive regulation of organ growth; and positive regulation of peptide hormone secretion. Located in cytoplasmic microtubule.
SMCHD1	-0.270209	0.664	0.735	1.48e-32	3.4e-28	HGNC:29090	NM_015295	23347	A6NHR9	structural maintenance of chromosomes flexible hinge domain containing 1	protein-coding gene		This gene encodes a protein which contains a hinge region domain found in members of the SMC (structural maintenance of chromosomes) protein family.	FUNCTION: Non-canonical member of the structural maintenance of chromosomes (SMC) protein family that plays a key role in epigenetic silencing by regulating chromatin architecture (By similarity). Promotes heterochromatin formation in both autosomes and chromosome X, probably by mediating the merge of chromatin compartments (By similarity). Plays a key role in chromosome X inactivation in females…	Predicted to enable ATP hydrolysis activity and protein homodimerization activity. Involved in dosage compensation by inactivation of X chromosome; nose development; and regulation of double-strand break repair. Located in Barr body and site of double-strand break. Colocalizes with chromosome, telomeric region. Implicated in facioscapulohumeral muscular dystrophy 2.
ATP6V0B	-0.270139	0.256	0.365	2.2e-42	5.07e-38	HGNC:861	NM_004047	533	Q99437	ATPase H+ transporting V0 subunit b	protein-coding gene	V-type ATPase subunits	This gene encodes a portion of the V0 domain of vacuolar ATPase (V-ATPase), a multisubunit enzyme that mediates acidification of eukaryotic intracellular organelles. Activity of this enzyme is necessary for such varied processes as protein sorting, zymogen activation, receptor-mediated endocytosis, and synaptic vesicle proton gradient generation. Alternative splicing results in multiple transcrip…	FUNCTION: Proton-conducting pore forming subunit of the V0 complex of vacuolar(H+)-ATPase (V-ATPase), a multisubunit enzyme composed of a peripheral complex (V1) that hydrolyzes ATP and a membrane integral complex (V0) that translocates protons (PubMed:33065002). V-ATPase is responsible for acidifying and maintaining the pH of intracellular compartments and in some cell types, is targeted to the …	Predicted to enable proton-transporting ATPase activity, rotational mechanism. Predicted to be involved in proton transmembrane transport. Located in membrane.
MAP1LC3B	-0.269713	0.47	0.558	5.48e-34	1.26e-29	HGNC:13352	NM_022818	81631	Q9GZQ8	microtubule associated protein 1 light chain 3 beta	protein-coding gene	Autophagy related	The product of this gene is a subunit of neuronal microtubule-associated MAP1A and MAP1B proteins, which are involved in microtubule assembly and important for neurogenesis. Studies on the rat homolog implicate a role for this gene in autophagy, a process that involves the bulk degradation of cytoplasmic component.	FUNCTION: Ubiquitin-like modifier involved in formation of autophagosomal vacuoles (autophagosomes) (PubMed:20418806, PubMed:23209295, PubMed:28017329). Plays a role in mitophagy which contributes to regulate mitochondrial quantity and quality by eliminating the mitochondria to a basal level to fulfill cellular energy requirements and preventing excess ROS production (PubMed:23209295, PubMed:2801…	Enables ceramide binding activity and ubiquitin protein ligase binding activity. Involved in autophagosome maturation; cellular response to starvation; and mitophagy. Located in autophagosome membrane; cytoplasmic vesicle; and mitochondrion.
RALGAPA1	-0.26965	0.144	0.25	2.46e-53	5.67e-49	HGNC:17770	NM_001283043	253959	Q6GYQ0	Ral GTPase activating protein catalytic subunit alpha 1	protein-coding gene		This gene encodes a major subunit of the RAL-GTPase activating protein. A similar protein in mouse binds E12, a transcriptional regulator of immunoglobulin genes. The mouse protein also functions in skeletal muscle by binding to the regulatory 14-3-3 proteins upon stimulation with insulin or muscle contraction. A pseudogene of this gene has been identified on chromosome 9.	FUNCTION: Catalytic subunit of the heterodimeric RalGAP1 complex which acts as a GTPase activator for the Ras-like small GTPases RALA and RALB. {ECO:0000250}.	Enables protein heterodimerization activity. Predicted to be involved in activation of GTPase activity. Predicted to act upstream of or within regulation of transcription, DNA-templated. Predicted to be located in nucleus. Predicted to be active in cytoplasm.
CDKN1A	-0.269373	0.016	0.107	3.84e-105	8.85e-101	HGNC:1784	NM_078467	1026	P38936	cyclin dependent kinase inhibitor 1A	protein-coding gene		This gene encodes a potent cyclin-dependent kinase inhibitor. The encoded protein binds to and inhibits the activity of cyclin-cyclin-dependent kinase2 or -cyclin-dependent kinase4 complexes, and thus functions as a regulator of cell cycle progression at G1. The expression of this gene is tightly controlled by the tumor suppressor protein p53, through which this protein mediates the p53-dependent…	FUNCTION: Plays an important role in controlling cell cycle progression and DNA damage-induced G2 arrest (PubMed:9106657). Involved in p53/TP53 mediated inhibition of cellular proliferation in response to DNA damage. Also involved in p53-independent DNA damage-induced G2 arrest mediated by CREB3L1 in astrocytes and osteoblasts (By similarity). Binds to and inhibits cyclin-dependent kinase activit…	Enables enzyme binding activity; protein kinase regulator activity; and protein sequestering activity. Involved in several processes, including intracellular signal transduction; negative regulation of nitrogen compound metabolic process; and negative regulation of vascular associated smooth muscle cell proliferation. Acts upstream of or within negative regulation of G1/S transition of mitotic ce…
TGIF2	-0.269332	0.056	0.16	9.91e-83	2.28e-78	HGNC:15764	NM_021809	60436	Q9GZN2	TGFB induced factor homeobox 2	protein-coding gene	TALE class homeoboxes and pseudogenes	The protein encoded by this gene is a DNA-binding homeobox protein and a transcriptional repressor, which appears to repress transcription by recruiting histone deacetylases to TGF beta-responsive genes. This gene is amplified and over-expressed in some ovarian cancers. Alternative splicing results in multiple transcript variants. A related pseudogene has been identified on chromosome 1. Read-thr…	FUNCTION: Transcriptional repressor, which probably repress transcription by binding directly the 5'-CTGTCAA-3' DNA sequence or by interacting with TGF-beta activated SMAD proteins. Probably represses transcription via the recruitment of histone deacetylase proteins. {ECO:0000269|PubMed:11427533}.	Enables sequence-specific double-stranded DNA binding activity. Involved in negative regulation of transcription by RNA polymerase II. Located in centrosome and nucleoplasm.
TAF1D	-0.269263	0.476	0.587	6.32e-42	1.45e-37	HGNC:28759	NM_024116	79101	Q9H5J8	TATA-box binding protein associated factor, RNA polymerase I subunit D	protein-coding gene	Small nucleolar RNA protein coding host genes	TAF1D is a member of the SL1 complex, which includes TBP (MIM 600075) and TAF1A (MIM 604903), TAF1B (MIM 604904), and TAF1C (MIM 604905), and plays a role in RNA polymerase I transcription (Wang et al., 2004.	FUNCTION: Component of the transcription factor SL1/TIF-IB complex, which is involved in the assembly of the PIC (preinitiation complex) during RNA polymerase I-dependent transcription. The rate of PIC formation probably is primarily dependent on the rate of association of SL1/TIF-IB with the rDNA promoter. SL1/TIF-IB is involved in stabilization of nucleolar transcription factor 1/UBTF on rDNA. …	Enables identical protein binding activity. Predicted to be involved in regulation of transcription, DNA-templated. Located in cytosol; microtubule cytoskeleton; and nuclear lumen.
ATP6V0D1	-0.269076	0.114	0.222	6.1e-61	1.4e-56	HGNC:13724	NM_004691	9114	P61421	ATPase H+ transporting V0 subunit d1	protein-coding gene	V-type ATPase subunits	This gene encodes a component of vacuolar ATPase (V-ATPase), a multisubunit enzyme that mediates acidification of eukaryotic intracellular organelles. V-ATPase dependent organelle acidification is necessary for such intracellular processes as protein sorting, zymogen activation, receptor-mediated endocytosis, and synaptic vesicle proton gradient generation. V-ATPase is composed of a cytosolic V1 …	FUNCTION: Subunit of the V0 complex of vacuolar(H+)-ATPase (V-ATPase), a multisubunit enzyme composed of a peripheral complex (V1) that hydrolyzes ATP and a membrane integral complex (V0) that translocates protons (PubMed:28296633, PubMed:30374053, PubMed:33065002). V-ATPase is responsible for acidifying and maintaining the pH of intracellular compartments and in some cell types, is targeted to t…	Predicted to enable proton transmembrane transporter activity. Predicted to contribute to proton-transporting ATPase activity, rotational mechanism. Involved in cellular iron ion homeostasis and cellular response to increased oxygen levels. Located in membrane. Part of vacuolar proton-transporting V-type ATPase complex. Colocalizes with centrosome.
ATP6V0C	-0.268866	0.539	0.624	2.56e-34	5.9e-30	HGNC:855	NM_001694	527	P27449	ATPase H+ transporting V0 subunit c	protein-coding gene	V-type ATPase subunits	This gene encodes a component of vacuolar ATPase (V-ATPase), a multisubunit enzyme that mediates acidification of eukaryotic intracellular organelles. V-ATPase dependent organelle acidification is necessary for such intracellular processes as protein sorting, zymogen activation, receptor-mediated endocytosis, and synaptic vesicle proton gradient generation. V-ATPase is composed of a cytosolic V1 …	FUNCTION: Proton-conducting pore forming subunit of the V0 complex of vacuolar(H+)-ATPase (V-ATPase), a multisubunit enzyme composed of a peripheral complex (V1) that hydrolyzes ATP and a membrane integral complex (V0) that translocates protons (PubMed:33065002, PubMed:36074901). V-ATPase is responsible for acidifying and maintaining the pH of intracellular compartments, and in some cell types, i…	Enables ubiquitin protein ligase binding activity. Involved in positive regulation of Wnt signaling pathway. Located in membrane. Implicated in thyroid gland carcinoma.
CIAO2B	-0.26801	0.377	0.475	4.05e-35	9.33e-31	HGNC:24261	NM_016062		Q9Y3D0	cytosolic iron-sulfur assembly component 2B	protein-coding gene	Cytosolic iron-sulfur assembly components		FUNCTION: Component of the cytosolic iron-sulfur protein assembly (CIA) complex, a multiprotein complex that mediates the incorporation of iron-sulfur cluster into extramitochondrial Fe/S proteins (PubMed:22678361, PubMed:22678362, PubMed:23891004, PubMed:29848660). As a CIA complex component and in collaboration with CIAO1 and MMS19, binds to and facilitates the assembly of most cytosolic-nuclea…	Involved in chromosome segregation; iron-sulfur cluster assembly; and protein maturation by iron-sulfur cluster transfer. Located in cytosol; nucleoplasm; and spindle. Part of CIA complex and MMXD complex.
PHF20	-0.26762	0.291	0.398	6.04e-40	1.39e-35	HGNC:16098	NM_016436		Q9BVI0	PHD finger protein 20	protein-coding gene	Zinc fingers C2H2-type|PHD finger proteins|Tudor domain containing|NSL histone acetyltransferase complex		FUNCTION: Methyllysine-binding protein, component of the MOF histone acetyltransferase protein complex. Not required for maintaining the global histone H4 'Lys-16' acetylation (H4K16ac) levels or locus specific histone acetylation, but instead works downstream in transcriptional regulation of MOF target genes (By similarity). As part of the NSL complex it may be involved in acetylation of nucleos…	Predicted to enable DNA binding activity and metal ion binding activity. Involved in histone H4 acetylation and positive regulation of histone H3-K4 methylation. Located in NSL complex; cytosol; and nuclear membrane. Part of MLL1 complex and histone acetyltransferase complex.
HERC1	-0.26728	0.236	0.336	3.81e-38	8.78e-34	HGNC:4867	NM_003922	8925	Q15751	HECT and RLD domain containing E3 ubiquitin protein ligase family member 1	protein-coding gene	WD repeat domain containing|HECT and RLD domain containing E3 ubiquitin protein ligases	This gen encodes a member of the HERC protein family. This protein stimulates guanine nucleotide exchange on ARF1 and Rab proteins. This protein may be involved in membrane transport processes.	FUNCTION: Involved in membrane trafficking via some guanine nucleotide exchange factor (GEF) activity and its ability to bind clathrin. Acts as a GEF for Arf and Rab, by exchanging bound GDP for free GTP. Binds phosphatidylinositol 4,5-bisphosphate, which is required for GEF activity. May also act as a E3 ubiquitin-protein ligase which accepts ubiquitin from an E2 ubiquitin-conjugating enzyme in …	Predicted to enable guanyl-nucleotide exchange factor activity. Predicted to be involved in protein ubiquitination and regulation of catalytic activity. Predicted to act upstream of or within negative regulation of autophagy; neuromuscular process controlling balance; and neuron differentiation. Predicted to be located in Golgi apparatus.
EXOSC3	-0.267198	0.051	0.158	2.76e-87	6.36e-83	HGNC:17944	NM_016042	51010	Q9NQT5	exosome component 3	protein-coding gene	Exosome complex	This gene encodes a non-catalytic component of the human exosome, a complex with 3'-5' exoribonuclease activity that plays a role in numerous RNA processing and degradation activities. Related pseudogenes of this gene are found on chromosome 19 and 21. Alternatively spliced transcript variants encoding different isoforms have been described.	FUNCTION: Non-catalytic component of the RNA exosome complex which has 3'->5' exoribonuclease activity and participates in a multitude of cellular RNA processing and degradation events. In the nucleus, the RNA exosome complex is involved in proper maturation of stable RNA species such as rRNA, snRNA and snoRNA, in the elimination of RNA processing by-products and non-coding 'pervasive' transcript…	Predicted to enable RNA binding activity. Involved in nucleic acid metabolic process. Located in cytosol; euchromatin; and nuclear lumen. Part of cytoplasmic exosome (RNase complex) and nuclear exosome (RNase complex). Implicated in pontocerebellar hypoplasia type 1B. Biomarker of stomach cancer.
MED4	-0.266923	0.329	0.464	1.06e-52	2.44e-48	HGNC:17903	NM_014166	29079	Q9NPJ6	mediator complex subunit 4	protein-coding gene	Mediator complex	This gene encodes a component of the Mediator complex. The Mediator complex interacts with DNA-binding gene-specific transcription factors to modulate transcription by RNA polymerase II. Alternatively spliced transcript variants encoding multiple isoforms have been observed for this gene.	FUNCTION: Component of the Mediator complex, a coactivator involved in the regulated transcription of nearly all RNA polymerase II-dependent genes. Mediator functions as a bridge to convey information from gene-specific regulatory proteins to the basal RNA polymerase II transcription machinery. Mediator is recruited to promoters by direct interactions with regulatory proteins and serves as a scaf…	Enables nuclear thyroid hormone receptor binding activity and transcription coactivator activity. Involved in positive regulation of transcription initiation from RNA polymerase II promoter and transcription by RNA polymerase II. Located in core mediator complex and nucleoplasm. Part of mediator complex. Biomarker of cervical cancer.
SEC11C	-0.266896	0.39	0.488	1.1e-34	2.53e-30	HGNC:23400	NM_033280		Q9BY50	SEC11 homolog C, signal peptidase complex subunit	protein-coding gene			FUNCTION: Catalytic component of the signal peptidase complex (SPC) which catalyzes the cleavage of N-terminal signal sequences from nascent proteins as they are translocated into the lumen of the endoplasmic reticulum (PubMed:34388369). Specifically cleaves N-terminal signal peptides that contain a hydrophobic alpha-helix (h-region) shorter than 18-20 amino acids (PubMed:34388369). {ECO:0000269|…	Enables serine-type endopeptidase activity. Involved in signal peptide processing. Located in endoplasmic reticulum membrane. Part of signal peptidase complex.
CCDC174	-0.265944	0.168	0.279	6.61e-52	1.52e-47	HGNC:28033	NM_016474	51244	Q6PII3	coiled-coil domain containing 174	protein-coding gene		The protein encoded by this gene is found in the nucleus, where it interacts with eukaryotic translation initiation factor 4A, isoform 3. The encoded protein appears to be a part of the exon junction complex, which is involved in RNA processing, translation, and nonsense-mediated mRNA decay. A mutation in this gene has been associated with infantile hypotonia with psychomotor retardation.	FUNCTION: Probably involved in neuronal development. {ECO:0000269|PubMed:26358778}.	Located in nucleoplasm.
RASGRP1	-0.265037	0.361	0.442	4.15e-27	9.55e-23	HGNC:9878	NM_005739	10125	O95267	RAS guanyl releasing protein 1	protein-coding gene	EF-hand domain containing|RAS guanyl releasing proteins	This gene is a member of a family of genes characterized by the presence of a Ras superfamily guanine nucleotide exchange factor (GEF) domain. It functions as a diacylglycerol (DAG)-regulated nucleotide exchange factor specifically activating Ras through the exchange of bound GDP for GTP. It activates the Erk/MAP kinase cascade and regulates T-cells and B-cells development, homeostasis and differ…	FUNCTION: Functions as a calcium- and diacylglycerol (DAG)-regulated nucleotide exchange factor specifically activating Ras through the exchange of bound GDP for GTP (PubMed:15899849, PubMed:23908768, PubMed:27776107, PubMed:29155103). Activates the Erk/MAP kinase cascade (PubMed:15899849). Regulates T-cell/B-cell development, homeostasis and differentiation by coupling T-lymphocyte/B-lymphocyte …	Enables several functions, including cation binding activity; diacylglycerol binding activity; and guanyl-nucleotide exchange factor activity. Involved in several processes, including lymphocyte proliferation; positive regulation of cytokine production; and positive regulation of intracellular signal transduction. Located in cytosol and plasma membrane. Part of Golgi apparatus. Implicated in immu…
COPB1	-0.264944	0.198	0.307	2.12e-46	4.89e-42	HGNC:2231	NM_016451	1315	P53618	COPI coat complex subunit beta 1	protein-coding gene	Clathrin/coatomer adaptor, adaptin-like, N-terminal domain containing|COPI coat complex	This gene encodes a protein subunit of the coatomer complex associated with non-clathrin coated vesicles. The coatomer complex, also known as the coat protein complex 1, forms in the cytoplasm and is recruited to the Golgi by activated guanosine triphosphatases. Once at the Golgi membrane, the coatomer complex may assist in the movement of protein and lipid components back to the endoplasmic reti…	FUNCTION: The coatomer is a cytosolic protein complex that binds to dilysine motifs and reversibly associates with Golgi non-clathrin-coated vesicles, which further mediate biosynthetic protein transport from the ER, via the Golgi up to the trans Golgi network. Coatomer complex is required for budding from Golgi membranes, and is essential for the retrograde Golgi-to-ER transport of dilysine-tagg…	Predicted to enable structural molecule activity. Predicted to be involved in endoplasmic reticulum to Golgi vesicle-mediated transport and intra-Golgi vesicle-mediated transport. Located in Golgi apparatus and cytosol.
ICAM2	-0.26472	0.189	0.301	1.48e-47	3.4e-43	HGNC:5345	NM_000873	3384	P13598	intercellular adhesion molecule 2	protein-coding gene	CD molecules|Receptor ligands|Immunoglobulin like domain containing|Ig-like cell adhesion molecule family	The protein encoded by this gene is a member of the intercellular adhesion molecule (ICAM) family. All ICAM proteins are type I transmembrane glycoproteins, contain 2-9 immunoglobulin-like C2-type domains, and bind to the leukocyte adhesion LFA-1 protein. This protein may play a role in lymphocyte recirculation by blocking LFA-1-dependent cell adhesion. It mediates adhesive interactions important…	FUNCTION: ICAM proteins are ligands for the leukocyte adhesion protein LFA-1 (integrin alpha-L/beta-2). ICAM2 may play a role in lymphocyte recirculation by blocking LFA-1-dependent cell adhesion. It mediates adhesive interactions important for antigen-specific immune response, NK-cell mediated clearance, lymphocyte recirculation, and other cellular interactions important for immune response and …	Enables integrin binding activity. Predicted to be involved in cell adhesion. Located in cleavage furrow.
NAA50	-0.264044	0.156	0.263	1.51e-51	3.49e-47	HGNC:29533	NM_025146		Q9GZZ1	N-alpha-acetyltransferase 50, NatE catalytic subunit	protein-coding gene	N-alpha-acetyltransferase subunits|GCN5 related N-acetyltransferases		FUNCTION: N-alpha-acetyltransferase that acetylates the N-terminus of proteins that retain their initiating methionine (PubMed:19744929, PubMed:21900231, PubMed:22311970, PubMed:27484799). Has a broad substrate specificity: able to acetylate the initiator methionine of most peptides, except for those with a proline in second position (PubMed:27484799). Also displays N-epsilon-acetyltransferase ac…	Enables H4 histone acetyltransferase activity; peptide alpha-N-acetyltransferase activity; and peptidyl-lysine acetyltransferase activity. Involved in N-terminal protein amino acid acetylation; establishment of mitotic sister chromatid cohesion; and mitotic sister chromatid cohesion, centromeric. Located in cytosol and nucleolus. Part of NatA complex.
CHCHD2	-0.263984	0.873	0.907	8.62e-67	1.99e-62	HGNC:21645	NM_016139	51142	Q9Y6H1	coiled-coil-helix-coiled-coil-helix domain containing 2	protein-coding gene	Coiled-coil-helix-coiled-coil-helix domain containing proteins	The protein encoded by this gene belongs to a class of eukaryotic CX(9)C proteins characterized by four cysteine residues spaced ten amino acids apart from one another. These residues form disulfide linkages that define a CHCH fold. In response to stress, the protein translocates from the mitochondrial intermembrane space to the nucleus where it binds to a highly conserved 13 nucleotide oxygen re…	FUNCTION: Transcription factor. Binds to the oxygen responsive element of COX4I2 and activates its transcription under hypoxia conditions (4% oxygen), as well as normoxia conditions (20% oxygen) (PubMed:23303788). {ECO:0000269|PubMed:23303788}.	Enables DNA-binding transcription factor binding activity and sequence-specific DNA binding activity. Involved in several processes, including cellular response to oxidative stress; positive regulation of mitochondrial ATP synthesis coupled electron transport; and regulation of cellular response to hypoxia. Located in mitochondrial intermembrane space and nucleus. Implicated in Parkinson's diseas…
COPE	-0.26315	0.421	0.512	2.35e-31	5.42e-27	HGNC:2234	NM_007263	11316	O14579	COPI coat complex subunit epsilon	protein-coding gene	COPI coat complex	The product of this gene is an epsilon subunit of coatomer protein complex. Coatomer is a cytosolic protein complex that binds to dilysine motifs and reversibly associates with Golgi non-clathrin-coated vesicles. It is required for budding from Golgi membranes, and is essential for the retrograde Golgi-to-ER transport of dilysine-tagged proteins. Coatomer complex consists of at least the alpha, b…	FUNCTION: The coatomer is a cytosolic protein complex that binds to dilysine motifs and reversibly associates with Golgi non-clathrin-coated vesicles, which further mediate biosynthetic protein transport from the ER, via the Golgi up to the trans Golgi network. The coatomer complex is required for budding from Golgi membranes, and is essential for the retrograde Golgi-to-ER transport of dilysine-…	Predicted to enable structural molecule activity. Predicted to be involved in endoplasmic reticulum to Golgi vesicle-mediated transport and intra-Golgi vesicle-mediated transport. Predicted to act upstream of or within protein localization to axon. Located in Golgi apparatus and nucleoplasm.
CYSTM1	-0.262998	0.036	0.132	2.9e-88	6.67e-84	HGNC:30239	NM_032412		Q9H1C7	cysteine rich transmembrane module containing 1	protein-coding gene				Located in extracellular exosome.
PHF20L1	-0.261114	0.18	0.288	2.96e-48	6.82e-44	HGNC:24280	NM_016018		A8MW92	PHD finger protein 20 like 1	protein-coding gene	PHD finger proteins|Tudor domain containing		FUNCTION: Is a negative regulator of proteasomal degradation of a set of methylated proteins, including DNMT1 and SOX2 (PubMed:24492612, PubMed:29358331). Involved in the maintainance of embryonic stem cells pluripotency, through the regulation of SOX2 levels (By similarity). {ECO:0000250|UniProtKB:Q8CCJ9, ECO:0000269|PubMed:24492612, ECO:0000269|PubMed:29358331}.	Predicted to enable metal ion binding activity. Predicted to be involved in histone acetylation and regulation of transcription by RNA polymerase II. Predicted to be located in nucleus. Predicted to be part of NSL complex.
RAN	-0.260894	0.639	0.707	2.34e-38	5.4e-34	HGNC:9846	NM_006325	5901	P62826	RAN, member RAS oncogene family	protein-coding gene	RAN family GTPases	RAN (ras-related nuclear protein) is a small GTP binding protein belonging to the RAS superfamily that is essential for the translocation of RNA and proteins through the nuclear pore complex. The RAN protein is also involved in control of DNA synthesis and cell cycle progression. Nuclear localization of RAN requires the presence of regulator of chromosome condensation 1 (RCC1). Mutations in RAN d…	FUNCTION: GTPase involved in nucleocytoplasmic transport, participating both to the import and the export from the nucleus of proteins and RNAs (PubMed:10400640, PubMed:17209048, PubMed:26272610, PubMed:27306458, PubMed:8276887, PubMed:8636225, PubMed:8692944, PubMed:8896452, PubMed:9351834, PubMed:9428644, PubMed:9822603). Switches between a cytoplasmic GDP- and a nuclear GTP-bound state by nucl…	Enables several functions, including guanyl ribonucleotide binding activity; magnesium ion binding activity; and protein heterodimerization activity. Contributes to pre-miRNA binding activity. Involved in several processes, including nucleocytoplasmic transport; positive regulation of protein import into nucleus; and protein localization to nucleolus. Located in several cellular components, inclu…
HSPE1	-0.260703	0.451	0.54	9.24e-33	2.13e-28	HGNC:5269	NM_002157	3336	P61604	heat shock protein family E (Hsp10) member 1	protein-coding gene	Chaperonins	This gene encodes a major heat shock protein which functions as a chaperonin. Its structure consists of a heptameric ring which binds to another heat shock protein in order to form a symmetric, functional heterodimer which enhances protein folding in an ATP-dependent manner. This gene and its co-chaperonin, HSPD1, are arranged in a head-to-head orientation on chromosome 2. Naturally occurring rea…	FUNCTION: Co-chaperonin implicated in mitochondrial protein import and macromolecular assembly. Together with Hsp60, facilitates the correct folding of imported proteins. May also prevent misfolding and promote the refolding and proper assembly of unfolded polypeptides generated under stress conditions in the mitochondrial matrix (PubMed:11422376, PubMed:1346131, PubMed:7912672). The functional u…	Enables chaperone binding activity. Involved in osteoblast differentiation. Located in mitochondrion.
SSR3	-0.259585	0.234	0.346	2.94e-44	6.77e-40	HGNC:11325	NM_007107	6747	Q9UNL2	signal sequence receptor subunit 3	protein-coding gene		The signal sequence receptor (SSR) is a glycosylated endoplasmic reticulum (ER) membrane receptor associated with protein translocation across the ER membrane. The SSR is comprised of four membrane proteins/subunits: alpha, beta, gamma, and delta. The first two are glycosylated subunits and the latter two are non-glycosylated subunits. This gene encodes the gamma subunit, which is predicted to sp…	FUNCTION: TRAP proteins are part of a complex whose function is to bind calcium to the ER membrane and thereby regulate the retention of ER resident proteins.	Predicted to be involved in SRP-dependent cotranslational protein targeting to membrane. Predicted to be located in endoplasmic reticulum membrane. Predicted to be integral component of membrane. Predicted to be active in endoplasmic reticulum.
ACOT9	-0.258832	0.106	0.198	2.98e-49	6.85e-45	HGNC:17152	NM_012332		Q9Y305	acyl-CoA thioesterase 9	protein-coding gene	Acyl-CoA thioesterases		FUNCTION: Acyl-CoA thioesterases are a group of enzymes that catalyze the hydrolysis of acyl-CoAs to the free fatty acid and coenzyme A (CoASH), providing the potential to regulate intracellular levels of acyl-CoAs, free fatty acids and CoASH. Active on long chain acyl-CoAs.	Predicted to enable acetyl-CoA hydrolase activity and palmitoyl-CoA hydrolase activity. Predicted to be involved in acyl-CoA metabolic process; long-chain fatty acid metabolic process; and short-chain fatty acid metabolic process. Predicted to be located in mitochondrial matrix. Predicted to be active in mitochondrion.
MORF4L2	-0.258786	0.174	0.273	2.69e-44	6.19e-40	HGNC:16849	NM_012286		Q15014	mortality factor 4 like 2	protein-coding gene	EMSY complex		FUNCTION: Component of the NuA4 histone acetyltransferase complex which is involved in transcriptional activation of select genes principally by acetylation of nucleosomal histone H4 and H2A. This modification may both alter nucleosome - DNA interactions and promote interaction of the modified histones with other proteins which positively regulate transcription. This complex may be required for t…	Involved in histone acetylation; positive regulation of double-strand break repair via homologous recombination; and regulation of cell cycle. Located in nuclear lumen; nucleosome; and plasma membrane.
GNAI3	-0.25853	0.212	0.319	2.41e-45	5.55e-41	HGNC:4387	NM_006496	2773	P08754	G protein subunit alpha i3	protein-coding gene	G protein subunits alpha, group i	Guanine nucleotide-binding proteins (G proteins) are involved as modulators or transducers in various transmembrane signaling pathways. G proteins are composed of 3 units: alpha, beta and gamma. This gene encodes an alpha subunit and belongs to the G-alpha family. Mutation in this gene, resulting in a gly40-to-arg substitution, is associated with auriculocondylar syndrome, and shown to affect dow…	FUNCTION: Heterotrimeric guanine nucleotide-binding proteins (G proteins) function as transducers downstream of G protein-coupled receptors (GPCRs) in numerous signaling cascades. The alpha chain contains the guanine nucleotide binding site and alternates between an active, GTP-bound state and an inactive, GDP-bound state. Signaling by an activated GPCR promotes GDP release and GTP binding. The a…	Enables GDP binding activity and GTPase activity. Involved in several processes, including GTP metabolic process; dopamine receptor signaling pathway; and positive regulation of macroautophagy. Located in several cellular components, including centrosome; midbody; and plasma membrane. Colocalizes with Golgi membrane and endoplasmic reticulum membrane.
THUMPD3-AS1	-0.258128	0.267	0.366	2.69e-35	6.2e-31	HGNC:44478	NR_027007			THUMPD3 antisense RNA 1	non-coding RNA	Antisense RNAs			No description available
BUB3	-0.257954	0.417	0.51	6.03e-32	1.39e-27	HGNC:1151	NM_001007793	9184	O43684	BUB3 mitotic checkpoint protein	protein-coding gene	WD repeat domain containing	This gene encodes a protein involved in spindle checkpoint function. The encoded protein contains four WD repeat domains and has sequence similarity with the yeast BUB3 protein. Alternate transcriptional splice variants, encoding different isoforms, have been characterized.	FUNCTION: Has a dual function in spindle-assembly checkpoint signaling and in promoting the establishment of correct kinetochore-microtubule (K-MT) attachments. Promotes the formation of stable end-on bipolar attachments. Necessary for kinetochore localization of BUB1. Regulates chromosome segregation during oocyte meiosis. The BUB1/BUB3 complex plays a role in the inhibition of anaphase-promotin…	Predicted to enable ubiquitin binding activity. Involved in attachment of spindle microtubules to kinetochore; negative regulation of ubiquitin-protein transferase activity; and protein localization to kinetochore. Located in kinetochore; mitotic checkpoint complex; and nucleoplasm.
LPIN1	-0.257635	0.119	0.215	8.04e-49	1.85e-44	HGNC:13345	NM_145693	23175	Q14693	lipin 1	protein-coding gene	Lipins|MicroRNA protein coding host genes	This gene encodes a magnesium-ion-dependent phosphatidic acid phosphohydrolase enzyme that catalyzes the penultimate step in triglyceride synthesis including the dephosphorylation of phosphatidic acid to yield diacylglycerol. Expression of this gene is required for adipocyte differentiation and it also functions as a nuclear transcriptional coactivator with some peroxisome proliferator-activated …	FUNCTION: Acts as a magnesium-dependent phosphatidate phosphatase enzyme which catalyzes the conversion of phosphatidic acid to diacylglycerol during triglyceride, phosphatidylcholine and phosphatidylethanolamine biosynthesis and therefore controls the metabolism of fatty acids at different levels (PubMed:20231281, PubMed:23426360, PubMed:29765047, PubMed:31695197). Is involved in adipocyte diffe…	Enables phosphatidate phosphatase activity. Involved in phosphatidic acid metabolic process and triglyceride biosynthetic process. Is active in cytosol and endoplasmic reticulum. Biomarker of morbid obesity.
CTSC	-0.255808	0.255	0.33	5.61e-23	1.29e-18	HGNC:2528	NM_001814	1075	P53634	cathepsin C	protein-coding gene	Cathepsins	This gene encodes a member of the peptidase C1 family and lysosomal cysteine proteinase that appears to be a central coordinator for activation of many serine proteinases in cells of the immune system. Alternative splicing results in multiple transcript variants, at least one of which encodes a preproprotein that is proteolytically processed to generate heavy and light chains that form a disulfid…	FUNCTION: Thiol protease (PubMed:1586157). Has dipeptidylpeptidase activity (PubMed:1586157). Active against a broad range of dipeptide substrates composed of both polar and hydrophobic amino acids (PubMed:1586157). Proline cannot occupy the P1 position and arginine cannot occupy the P2 position of the substrate (PubMed:1586157). Can act as both an exopeptidase and endopeptidase (PubMed:1586157).…	Enables cysteine-type peptidase activity. Involved in proteolysis. Located in centrosome and nucleoplasm. Implicated in Papillon-Lefevre disease and aggressive periodontitis.
HSBP1	-0.255695	0.117	0.234	7e-67	1.61e-62	HGNC:5203	NM_001537	3281	O75506	heat shock factor binding protein 1	protein-coding gene		The heat-shock response is elicited by exposure of cells to thermal and chemical stress and through the activation of HSFs (heat shock factors) results in the elevated expression of heat-shock induced genes. Heat shock factor binding protein 1 (HSBP1), is a 76-amino-acid protein that binds to heat shock factor 1(HSF1), which is a transcription factor involved in the HS response. During HS respons…	FUNCTION: Negative regulator of the heat shock response. Negatively affects HSF1 DNA-binding activity. May have a role in the suppression of the activation of the stress response during the aging process.	Enables identical protein binding activity. Involved in axonal transport of mitochondrion. Predicted to be located in nucleoplasm. Predicted to be active in cytosol and nucleus.
ZNRD1	-0.255418	0.191	0.303	1.03e-48	2.36e-44
TRAF3	-0.255172	0.138	0.24	6.35e-50	1.46e-45	HGNC:12033	NM_145725	7187	Q13114	TNF receptor associated factor 3	protein-coding gene	Ring finger proteins|TNF receptor associated factors|Zinc fingers TRAF-type	The protein encoded by this gene is a member of the TNF receptor associated factor (TRAF) protein family. TRAF proteins associate with, and mediate the signal transduction from, members of the TNF receptor (TNFR) superfamily. This protein participates in the signal transduction of CD40, a TNFR family member important for the activation of the immune response. This protein is found to be a critica…	FUNCTION: Cytoplasmic E3 ubiquitin ligase that regulates various signaling pathways, such as the NF-kappa-B, mitogen-activated protein kinase (MAPK) and interferon regulatory factor (IRF) pathways, and thus controls a lot of biological processes in both immune and non-immune cell types (PubMed:33148796, PubMed:33608556). In TLR and RLR signaling pathways, acts as an E3 ubiquitin ligase promoting …	Enables enzyme binding activity; identical protein binding activity; and tumor necrosis factor receptor binding activity. Involved in negative regulation of NF-kappaB transcription factor activity; regulation of proteolysis; and tumor necrosis factor-mediated signaling pathway. Predicted to be located in cytosol. Predicted to be part of CD40 receptor complex. Predicted to be active in cytoplasmic…
SNRNP40	-0.255124	0.12	0.219	1.32e-52	3.03e-48	HGNC:30857	NM_004814	9410	Q96DI7	small nuclear ribonucleoprotein U5 subunit 40	protein-coding gene	WD repeat domain containing|U5 small nuclear ribonucleoprotein|Spliceosomal Bact complex|Spliceosomal C complex|Spliceosomal P complex	This gene encodes a component of the U5 small nuclear ribonucleoprotein (snRNP) particle. The U5 snRNP is part of the spliceosome, a multiprotein complex that catalyzes the removal of introns from pre-messenger RNAs.	FUNCTION: Required for pre-mRNA splicing as component of the activated spliceosome (PubMed:11991638, PubMed:28076346, PubMed:28502770, PubMed:28781166, PubMed:29301961, PubMed:29360106, PubMed:30315277, PubMed:30705154). Component of the U5 small nuclear ribonucleoprotein (snRNP) complex and the U4/U6-U5 tri-snRNP complex, building blocks of the spliceosome (PubMed:16723661, PubMed:26912367, PubM…	Enables RNA binding activity. Predicted to be involved in mRNA splicing, via spliceosome. Located in U4/U6 x U5 tri-snRNP complex; cytosol; and nuclear speck. Part of U2-type catalytic step 2 spliceosome.
TIAM1	-0.254764	0.176	0.262	5.04e-33	1.16e-28	HGNC:11805	NM_003253	7074	Q13009	TIAM Rac1 associated GEF 1	protein-coding gene	Pleckstrin homology domain containing|Dbl family Rho GEFs|PDZ domain containing	This gene encodes a RAC1-specific guanine nucleotide exchange factor (GEF). GEFs mediate the exchange of guanosine diphosphate (GDP) for guanosine triphosphate (GTP). The binding of GTP induces a conformational change in RAC1 that allows downstream effectors to bind and transduce a signal. This gene thus regulates RAC1 signaling pathways that affect cell shape, migration, adhesion, growth, surviv…	FUNCTION: Guanyl-nucleotide exchange factor that activates RHO-like proteins and connects extracellular signals to cytoskeletal activities. Activates RAC1, CDC42, and to a lesser extent RHOA and their downstream signaling to regulate processes like cell adhesion and cell migration. {ECO:0000269|PubMed:20361982, ECO:0000269|PubMed:25684205}.	Enables guanyl-nucleotide exchange factor activity and kinase binding activity. Involved in several processes, including Rac protein signal transduction; activation of GTPase activity; and regulation of epithelial to mesenchymal transition. Located in cell-cell contact zone; cytosol; and plasma membrane. Is extrinsic component of cytoplasmic side of plasma membrane.
H3F3A	-0.254661	0.973	0.968	1.86e-79	4.29e-75
PRPF40A	-0.253949	0.416	0.515	7.31e-35	1.68e-30	HGNC:16463	NM_017892		O75400	pre-mRNA processing factor 40 homolog A	protein-coding gene	Spliceosomal A complex		FUNCTION: Binds to WASL/N-WASP and suppresses its translocation from the nucleus to the cytoplasm, thereby inhibiting its cytoplasmic function (By similarity). Plays a role in the regulation of cell morphology and cytoskeletal organization. Required in the control of cell shape and migration. May play a role in cytokinesis. May be involved in pre-mRNA splicing. {ECO:0000250, ECO:0000269|PubMed:21…	Enables RNA binding activity. Involved in several processes, including cytoskeleton organization; regulation of cell shape; and regulation of cytokinesis. Located in nuclear matrix and nuclear speck.
BIRC2	-0.253736	0.352	0.436	3.22e-28	7.42e-24	HGNC:590	NM_001166	329	Q13490	baculoviral IAP repeat containing 2	protein-coding gene	Ring finger proteins|Baculoviral IAP repeat containing|Caspase recruitment domain containing	The protein encoded by this gene is a member of a family of proteins that inhibits apoptosis by binding to tumor necrosis factor receptor-associated factors TRAF1 and TRAF2, probably by interfering with activation of ICE-like proteases. This encoded protein inhibits apoptosis induced by serum deprivation and menadione, a potent inducer of free radicals. Alternatively spliced transcript variants e…	FUNCTION: Multi-functional protein which regulates not only caspases and apoptosis, but also modulates inflammatory signaling and immunity, mitogenic kinase signaling, and cell proliferation, as well as cell invasion and metastasis. Acts as an E3 ubiquitin-protein ligase regulating NF-kappa-B signaling and regulates both canonical and non-canonical NF-kappa-B signaling by acting in opposite direc…	Enables several functions, including FBXO family protein binding activity; chaperone binding activity; and zinc ion binding activity. Involved in several processes, including cellular protein metabolic process; positive regulation of protein ubiquitination; and regulation of programmed cell death. Located in cytoplasm and nucleus. Implicated in breast cancer. Biomarker of cervical cancer; cervica…
MYADM	-0.253717	0.157	0.239	6.85e-33	1.58e-28	HGNC:7544	NM_138373		Q96S97	myeloid associated differentiation marker	protein-coding gene	MARVEL domain containing			Involved in several processes, including negative regulation of macromolecule metabolic process; negative regulation of protein kinase C signaling; and protein localization to cell periphery. Located in several cellular components, including cortical actin cytoskeleton; membrane raft; and ruffle.
SDF2	-0.253638	0.134	0.242	1.38e-56	3.18e-52	HGNC:10675	NM_006923	6388	Q99470	stromal cell derived factor 2	protein-coding gene		The protein encoded by this gene is believed to be a secretory protein. It has regions of similarity to hydrophilic segments of yeast mannosyltransferases. Its expression is ubiquitous and the gene appears to be relatively conserved among mammals. Alternate splicing results in both coding and non-coding variants. A pseudogene of this gene is located on chromosome 15.		Enables misfolded protein binding activity. Involved in chaperone cofactor-dependent protein refolding. Located in endoplasmic reticulum. Part of chaperone complex.
PARK7	-0.252698	0.608	0.676	4.97e-31	1.14e-26	HGNC:16369	NM_007262	11315	Q99497	Parkinsonism associated deglycase	protein-coding gene	Glutamine amidotransferase class 1 domain containing	The product of this gene belongs to the peptidase C56 family of proteins. It acts as a positive regulator of androgen receptor-dependent transcription. It may also function as a redox-sensitive chaperone, as a sensor for oxidative stress, and it apparently protects neurons against oxidative stress and cell death. Defects in this gene are the cause of autosomal recessive early-onset Parkinson dise…	FUNCTION: Multifunctional protein with controversial molecular function which plays an important role in cell protection against oxidative stress and cell death acting as oxidative stress sensor and redox-sensitive chaperone and protease (PubMed:12796482, PubMed:17015834, PubMed:18711745, PubMed:19229105, PubMed:20304780, PubMed:25416785, PubMed:26995087, PubMed:28993701). It is involved in neuro…	Enables several functions, including enzyme activator activity; enzyme binding activity; and transition metal ion binding activity. Involved in several processes, including negative regulation of apoptotic signaling pathway; protein deglycation; and regulation of cellular protein metabolic process. Located in several cellular components, including PML body; chromatin; and perinuclear region of cy…
USP36	-0.252318	0.169	0.259	2.51e-37	5.77e-33	HGNC:20062	NM_025090		Q9P275	ubiquitin specific peptidase 36	protein-coding gene	Ubiquitin specific peptidases		FUNCTION: Deubiquitinase essential for the regulation of nucleolar structure and function (PubMed:19208757, PubMed:22902402, PubMed:29273634). Required for cell and organism viability (PubMed:19208757, PubMed:22902402, PubMed:29273634). Plays an important role in ribosomal RNA processing and protein synthesis, which is mediated, at least in part, through deubiquitination of DHX33, NPM1 and FBL, r…	Enables cysteine-type deubiquitinase activity. Involved in several processes, including histone deubiquitination; negative regulation of macroautophagy; and regulation of rRNA processing. Located in cytoplasm; nuclear speck; and nucleolus.
TRAC	-0.252216	0.731	0.771	6.34e-25	1.46e-20	HGNC:12029	NG_001332		P01848	T cell receptor alpha constant	other	T cell receptor alpha locus at 14q11.2		FUNCTION: Constant region of T cell receptor (TR) alpha chain (PubMed:24600447). Alpha-beta T cell receptors are antigen specific receptors which are essential to the immune response and are present on the cell surface of T lymphocytes. Recognize peptide-major histocompatibility (MH) (pMH) complexes that are displayed by antigen presenting cells (APC), a prerequisite for efficient T cell adaptive…	Predicted to be involved in response to bacterium. Located in alpha-beta T cell receptor complex. Implicated in immunodeficiency 7.
ZNRF2	-0.251486	0.147	0.242	9e-44	2.07e-39	HGNC:22316	NM_147128		Q8NHG8	zinc and ring finger 2	protein-coding gene	Ring finger proteins|MicroRNA protein coding host genes		FUNCTION: E3 ubiquitin-protein ligase that plays a role in the establishment and maintenance of neuronal transmission and plasticity. Ubiquitinates the Na(+)/K(+) ATPase alpha-1 subunit/ATP1A1 and thereby influences its endocytosis and/or degradation (PubMed:22797923). Acts also as a positive regulator of mTORC1 activation by amino acids, which functions upstream of the V-ATPase and of Rag-GTPase…	Enables ubiquitin protein ligase activity. Predicted to be involved in proteasome-mediated ubiquitin-dependent protein catabolic process and protein K48-linked ubiquitination. Located in cytoplasmic vesicle membrane; nuclear lumen; and plasma membrane. Part of protein-containing complex.
PAK2	-0.251427	0.494	0.581	3.75e-30	8.64e-26	HGNC:8591	NM_002577	5062	Q13177	p21 (RAC1) activated kinase 2	protein-coding gene		The p21 activated kinases (PAK) are critical effectors that link Rho GTPases to cytoskeleton reorganization and nuclear signaling. The PAK proteins are a family of serine/threonine kinases that serve as targets for the small GTP binding proteins, CDC42 and RAC1, and have been implicated in a wide range of biological activities. The protein encoded by this gene is activated by proteolytic cleavage…	FUNCTION: Serine/threonine protein kinase that plays a role in a variety of different signaling pathways including cytoskeleton regulation, cell motility, cell cycle progression, apoptosis or proliferation (PubMed:12853446, PubMed:16617111, PubMed:19273597, PubMed:19923322, PubMed:33693784, PubMed:7744004, PubMed:9171063). Acts as a downstream effector of the small GTPases CDC42 and RAC1 (PubMed:…	Enables several functions, including enzyme binding activity; identical protein binding activity; and protein tyrosine kinase activator activity. Involved in several processes, including cell-cell junction assembly; negative regulation of stress fiber assembly; and regulation of apoptotic process. Acts upstream of or within protein autophosphorylation. Located in cell-cell junction and cytosol. I…
RRM1	-0.251045	0.089	0.183	7.58e-56	1.74e-51	HGNC:10451	NM_001033	6240	P23921	ribonucleotide reductase catalytic subunit M1	protein-coding gene		This gene encodes the large and catalytic subunit of ribonucleotide reductase, an enzyme essential for the conversion of ribonucleotides into deoxyribonucleotides. A pool of available deoxyribonucleotides is important for DNA replication during S phase of the cell cycle as well as multiple DNA repair processes. Alternative splicing results in multiple transcript variants.	FUNCTION: Provides the precursors necessary for DNA synthesis. Catalyzes the biosynthesis of deoxyribonucleotides from the corresponding ribonucleotides.	Enables identical protein binding activity and ribonucleoside-diphosphate reductase activity. Involved in DNA metabolic process; nucleoside phosphate metabolic process; and positive regulation of cell cycle process. Located in ribonucleoside-diphosphate reductase complex. Biomarker of lung non-small cell carcinoma.
TRMT112	-0.250962	0.373	0.489	8.77e-41	2.02e-36	HGNC:26940	NM_016404		Q9UI30	tRNA methyltransferase activator subunit 11-2	protein-coding gene			FUNCTION: Acts as an activator of both rRNA/tRNA and protein methyltransferases (PubMed:18539146, PubMed:20308323, PubMed:25851604, PubMed:31061526, PubMed:31328227, PubMed:31636962). Together with methyltransferase BUD23, methylates the N(7) position of a guanine in 18S rRNA (PubMed:25851604). The heterodimer with N6AMT1/HEMK2 catalyzes N5-methylation of ETF1 on 'Gln-185', using S-adenosyl L-met…	Enables protein heterodimerization activity and protein methyltransferase activity. Involved in macromolecule methylation and positive regulation of rRNA processing. Located in nucleoplasm and perinuclear region of cytoplasm. Part of protein-containing complex.
PSMC4	-0.250826	0.155	0.259	1.29e-47	2.98e-43	HGNC:9551	NM_006503	5704	P43686	proteasome 26S subunit, ATPase 4	protein-coding gene	AAA ATPases|Proteasome	The 26S proteasome is a multicatalytic proteinase complex with a highly ordered structure composed of 2 complexes, a 20S core and a 19S regulator. The 20S core is composed of 4 rings of 28 non-identical subunits; 2 rings are composed of 7 alpha subunits and 2 rings are composed of 7 beta subunits. The 19S regulator is composed of a base, which contains 6 ATPase subunits and 2 non-ATPase subunits,…	FUNCTION: Component of the 26S proteasome, a multiprotein complex involved in the ATP-dependent degradation of ubiquitinated proteins. This complex plays a key role in the maintenance of protein homeostasis by removing misfolded or damaged proteins, which could impair cellular functions, and by removing proteins whose functions are no longer required. Therefore, the proteasome participates in num…	Predicted to enable proteasome-activating activity. Predicted to be involved in proteasome-mediated ubiquitin-dependent protein catabolic process. Predicted to act upstream of or within blastocyst development. Located in cytosol and nucleoplasm. Part of proteasome complex.
HSPA4	-0.25047	0.13	0.234	1.15e-53	2.64e-49	HGNC:5237	NM_002154|NM_198431		P34932	heat shock protein family A (Hsp70) member 4	protein-coding gene	Heat shock 70kDa proteins			Predicted to enable ATP binding activity; ATP hydrolysis activity; and ATP-dependent protein folding chaperone. Involved in chaperone-mediated protein complex assembly and protein insertion into mitochondrial outer membrane. Located in cytosol and extracellular exosome. Implicated in Chagas disease. Biomarker of chronic obstructive pulmonary disease; rheumatoid arthritis; type 2 diabetes mellitus…
SLC38A1	-0.250453	0.499	0.593	7.75e-33	1.78e-28	HGNC:13447	NM_001077484	81539	Q9H2H9	solute carrier family 38 member 1	protein-coding gene	Solute carrier family 38	Amino acid transporters play essential roles in the uptake of nutrients, production of energy, chemical metabolism, detoxification, and neurotransmitter cycling. SLC38A1 is an important transporter of glutamine, an intermediate in the detoxification of ammonia and the production of urea. Glutamine serves as a precursor for the synaptic transmitter, glutamate (Gu et al., 2001.	FUNCTION: Symporter that cotransports short-chain neutral amino acids and sodium ions from the extraccellular to the intracellular side of the cell membrane (PubMed:10891391, PubMed:20599747). The transport is elctrogenic, pH dependent and driven by the Na(+) electrochemical gradient (PubMed:10891391). Participates in the astroglia-derived glutamine transport into GABAergic interneurons for neuro…	Predicted to enable L-glutamine transmembrane transporter activity and neutral amino acid:sodium symporter activity. Predicted to be involved in L-alpha-amino acid transmembrane transport and glutamine transport. Located in extracellular exosome. Part of plasma membrane. Implicated in hepatocellular carcinoma. Biomarker of hepatocellular carcinoma.
[truncated: 84 more rows]

## Sheet: A_MS_over_HC_TregFOXP3un <0.25
gene	avg_log2FC	pct.1	pct.2	p_val	p_val_adj	hgnc_id	refseq_accession	Gene_ID	uniprot_ids	gene_name	locus_group	gene_group	RefSeq_gene_summary	UniProt_function	Alliance_automated_description
MTRNR2L8	-2.36213	0.28	0.638	0	0	HGNC:37165	NG_077258		P0CJ75	MT-RNR2 like 8 (pseudogene)	pseudogene	MicroRNA protein coding host genes		FUNCTION: Plays a role as a neuroprotective and antiapoptotic factor. {ECO:0000250|UniProtKB:Q8IVG9}.	Predicted to enable receptor antagonist activity. Predicted to be involved in negative regulation of execution phase of apoptosis. Predicted to be located in cytoplasm and extracellular region.
[truncated: 391 more rows]

## Sheet: A_MS_over_HC_TregFOXP3unFC>.25
gene	p_val	avg_log2FC	pct.1	pct.2	p_val_adj	hgnc_id	refseq_accession	Gene_ID	uniprot_ids	gene_name	locus_group	gene_group	RefSeq_gene_summary	UniProt_function	Alliance_automated_description
[truncated: 84 more rows]
