# Supplementary material for: Targeting Impaired Type I Interferon–IL-27 Signaling Rescues T Regulatory Cell Suppressive Function in Relapsing-Remitting Multiple Sclerosis
Source: bioRxiv. 2025 Aug 28:2025.08.26.671836. Preprint. [Version 1] doi: 10.1101/2025.08.26.671836 (PMC12954510; doi:10.1101/2025.08.26.671836)
Supplement: Supplement 5 [file media-5.xlsx]

## Sheet: Annie_IL27_over_unstim_Treg_FOX
gene	avg_log2FC	pct.1	pct.2	p_val	p_val_adj	hgnc_id	refseq_accession	Gene_ID	uniprot_ids	gene_name	locus_group	gene_group	RefSeq_gene_summary	UniProt_function	Alliance_automated_description
IRF1	2.36905	0.869	0.517	0	0	HGNC:6116	NM_002198	3659	P10914	interferon regulatory factor 1	protein-coding gene	Interferon regulatory factors	The protein encoded by this gene is a transcriptional regulator and tumor suppressor, serving as an activator of genes involved in both innate and acquired immune responses. The encoded protein activates the transcription of genes involved in the body's response to viruses and bacteria, playing a role in cell proliferation, apoptosis, the immune response, and DNA damage response. This protein rep…	FUNCTION: Transcriptional regulator which displays a remarkable functional diversity in the regulation of cellular responses (PubMed:15226432, PubMed:15509808, PubMed:17516545, PubMed:17942705, PubMed:18497060, PubMed:19404407, PubMed:19851330, PubMed:22367195, PubMed:32385160). Regulates transcription of IFN and IFN-inducible genes, host response to viral and bacterial infections, regulation of …	Enables DNA-binding transcription activator activity, RNA polymerase II-specific and RNA polymerase II cis-regulatory region sequence-specific DNA binding activity. Involved in several processes, including cellular response to interferon-beta; cellular response to mechanical stimulus; and regulation of gene expression. Located in chromatin. Implicated in asthma; gastric adenocarcinoma; lung non-s…
GIMAP7	1.56403	0.743	0.396	1.32105e-292	3.04091e-288	HGNC:22404	NM_153236	168537	Q8NHV1	GTPase, IMAP family member 7	protein-coding gene	GTPases, IMAP	This gene encodes a protein belonging to the GTP-binding superfamily and to the immuno-associated nucleotide (IAN) subfamily of nucleotide-binding proteins. In humans, the IAN subfamily genes are located in a cluster at 7q36.1.	FUNCTION: The dimer has GTPase activity; the active site contains residues from both subunits. {ECO:0000269|PubMed:23454188}.	Enables GTP binding activity; GTPase activity; and protein homodimerization activity. Involved in GTP metabolic process. Located in Golgi apparatus and lipid droplet.
GBP5	1.42424	0.713	0.361	2.08534e-248	4.80025e-244	HGNC:19895	NM_052942	115362	Q96PP8	guanylate binding protein 5	protein-coding gene	Guanylate binding proteins	This gene belongs to the TRAFAC class dynamin-like GTPase superfamily. The encoded protein acts as an activator of NLRP3 inflammasome assembly and has a role in innate immunity and inflammation. Alternative splicing results in multiple transcript variants.	FUNCTION: Interferon (IFN)-inducible GTPase that plays important roles in innate immunity against a diverse range of bacterial, viral and protozoan pathogens (By similarity). Hydrolyzes GTP, but in contrast to other family members, does not produce GMP (PubMed:20180847). Following infection, recruited to the pathogen-containing vacuoles or vacuole-escaped bacteria and acts as a positive regulator…	Enables protein homodimerization activity. Involved in several processes, including positive regulation of NLRP3 inflammasome complex assembly; positive regulation of interleukin-1 beta production; and protein homotetramerization. Located in Golgi apparatus and perinuclear region of cytoplasm.
CREM	1.26521	0.596	0.301	4.28353e-166	9.86027e-162	HGNC:2352	NM_001881	1390	Q03060	cAMP responsive element modulator	protein-coding gene	Basic leucine zipper proteins	This gene encodes a bZIP transcription factor that binds to the cAMP responsive element found in many viral and cellular promoters. It is an important component of cAMP-mediated signal transduction during the spermatogenetic cycle, as well as other complex processes. Alternative promoter and translation initiation site usage allows this gene to exert spatial and temporal specificity to cAMP respo…	FUNCTION: Transcriptional regulator that binds the cAMP response element (CRE), a sequence present in many viral and cellular promoters. Isoforms are either transcriptional activators or repressors. Plays a role in spermatogenesis and is involved in spermatid maturation (PubMed:10373550). {ECO:0000269|PubMed:10373550}.; FUNCTION: [Isoform 6]: May play a role in the regulation of the circadian clo…	Enables DNA-binding transcription repressor activity, RNA polymerase II-specific and RNA polymerase II transcription regulatory region sequence-specific DNA binding activity. Involved in negative regulation of transcription by RNA polymerase II. Predicted to be located in nucleus. Predicted to be part of ATF4-CREB1 transcription factor complex and chromatin.
RGS1	1.19917	0.734	0.546	6.76238e-152	1.55663e-147	HGNC:9991	NM_002922	5996	Q08116	regulator of G protein signaling 1	protein-coding gene	Regulators of G-protein signaling	This gene encodes a member of the regulator of G-protein signalling family. This protein is located on the cytosolic side of the plasma membrane and contains a conserved, 120 amino acid motif called the RGS domain. The protein attenuates the signalling activity of G-proteins by binding to activated, GTP-bound G alpha subunits and acting as a GTPase activating protein (GAP), increasing the rate of…	FUNCTION: Regulates G protein-coupled receptor signaling cascades, including signaling downstream of the N-formylpeptide chemoattractant receptors and leukotriene receptors (PubMed:10480894). Inhibits B cell chemotaxis toward CXCL12 (By similarity). Inhibits signal transduction by increasing the GTPase activity of G protein alpha subunits thereby driving them into their inactive GDP-bound form (P…	Enables G-protein alpha-subunit binding activity and GTPase activator activity. Involved in leukotriene signaling pathway and positive regulation of GTPase activity. Located in cytosol. Is extrinsic component of cytoplasmic side of plasma membrane.
CCR7	1.18209	0.629	0.359	8.47461e-163	1.95077e-158	HGNC:1608	NM_001301714	1236	P32248	C-C motif chemokine receptor 7	protein-coding gene	CD molecules|C-C motif chemokine receptors	The protein encoded by this gene is a member of the G protein-coupled receptor family. This receptor was identified as a gene induced by the Epstein-Barr virus (EBV), and is thought to be a mediator of EBV effects on B lymphocytes. This receptor is expressed in various lymphoid tissues and activates B and T lymphocytes. It has been shown to control the migration of memory T cells to inflamed tiss…	FUNCTION: Receptor for the MIP-3-beta chemokine. Probable mediator of EBV effects on B-lymphocytes or of normal lymphocyte functions.	Enables C-C chemokine binding activity and C-C chemokine receptor activity. Involved in cellular response to cytokine stimulus; myeloid dendritic cell chemotaxis; and positive regulation of neutrophil chemotaxis. Located in cell surface; mitochondrion; and plasma membrane. Biomarker of pneumonia and pulmonary sarcoidosis.
GBP1	1.06046	0.377	0.047	4.31973e-220	9.94359e-216	HGNC:4182	NM_002053	2633	P32455	guanylate binding protein 1	protein-coding gene	Guanylate binding proteins	Guanylate binding protein expression is induced by interferon. Guanylate binding proteins are characterized by their ability to specifically bind guanine nucleotides (GMP, GDP, and GTP) and are distinguished from the GTP-binding proteins by the presence of 2 binding motifs rather than 3.	FUNCTION: Interferon (IFN)-inducible GTPase that plays important roles in innate immunity against a diverse range of bacterial, viral and protozoan pathogens (PubMed:16511497, PubMed:22106366, PubMed:29144452, PubMed:31268602, PubMed:32510692, PubMed:32581219, PubMed:37797010, PubMed:7512561). Hydrolyzes GTP to GMP in two consecutive cleavage reactions: GTP is first hydrolyzed to GDP and then to …	Enables several functions, including Hsp90 protein binding activity; cytoskeletal protein binding activity; and guanyl ribonucleotide binding activity. Involved in several processes, including cellular response to cytokine stimulus; negative regulation of interleukin-2 production; and regulation of signal transduction. Located in several cellular components, including Golgi apparatus; actin cytos…
RGCC	0.999101	0.55	0.26	6.97958e-134	1.60663e-129	HGNC:20369	NM_014059	28984	Q9H4X1	regulator of cell cycle	protein-coding gene		This gene is thought to regulate cell cycle progression. It is induced by p53 in response to DNA damage, or by sublytic levels of complement system proteins that result in activation of the cell cycle. The encoded protein localizes to the cytoplasm during interphase and to centrosomes during mitosis. The protein forms a complex with polo-like kinase 1. The protein also translocates to the nucleus…	FUNCTION: Modulates the activity of cell cycle-specific kinases. Enhances CDK1 activity. May contribute to the regulation of the cell cycle. May inhibit growth of glioma cells by promoting arrest of mitotic progression at the G2/M transition. Fibrogenic factor contributing to the pathogenesis of renal fibrosis through fibroblast activation. {ECO:0000269|PubMed:11687586, ECO:0000269|PubMed:1714643…	Enables R-SMAD binding activity; protein kinase activator activity; and protein kinase binding activity. Involved in several processes, including positive regulation of cellular component organization; regulation of gene expression; and regulation of mitotic cell cycle phase transition. Located in centrosome; cytoplasm; and nuclear lumen.
VMP1	0.944797	0.565	0.282	2.09539e-142	4.82337e-138	HGNC:29559	NM_030938	81671	Q96GC9	vacuole membrane protein 1	protein-coding gene	MicroRNA protein coding host genes	This gene encodes a transmembrane protein that plays a key regulatory role in the process of autophagy. The ectopic overexpression of the encoded protein in cultured cells triggers autophagy even under nutrient-rich conditions. This gene is overexpressed in pancreatitis affected acinar cells where the encoded protein mediates sequestration and degradation of potentially deleterious activated zymo…	FUNCTION: Phospholipid scramblase involved in lipid homeostasis and membrane dynamics processes (PubMed:33850023, PubMed:33929485). Has phospholipid scramblase activity toward cholesterol and phosphatidylserine, as well as phosphatidylethanolamine and phosphatidylcholine (PubMed:33850023, PubMed:33929485). Required for autophagosome formation: participates in early stages of autophagosome biogene…	Enables phospholipid scramblase activity. Involved in several processes, including lipoprotein transport; macroautophagy; and mitochondrion-endoplasmic reticulum membrane tethering. Located in endoplasmic reticulum membrane and nucleolus.
IFI16	0.910309	0.59	0.319	4.97552e-137	1.14532e-132	HGNC:5395	NM_005531	3428	Q16666	interferon gamma inducible protein 16	protein-coding gene	Pyrin domain containing|Pyrin and HIN domain family	This gene encodes a member of the HIN-200 (hematopoietic interferon-inducible nuclear antigens with 200 amino acid repeats) family of cytokines. The encoded protein contains domains involved in DNA binding, transcriptional regulation, and protein-protein interactions. The protein localizes to the nucleoplasm and nucleoli, and interacts with p53 and retinoblastoma-1. It modulates p53 function, and…	FUNCTION: Binds double-stranded DNA. Binds preferentially to supercoiled DNA and cruciform DNA structures. Seems to be involved in transcriptional regulation. May function as a transcriptional repressor. Could have a role in the regulation of hematopoietic differentiation through activation of unknown target genes. Controls cellular proliferation by modulating the functions of cell cycle regulato…	Enables double-stranded DNA binding activity and identical protein binding activity. Involved in several processes, including regulation of cysteine-type endopeptidase activity; regulation of gene expression; and regulation of innate immune response. Acts upstream of or within intrinsic apoptotic signaling pathway in response to DNA damage by p53 class mediator. Located in cytosol; nuclear speck;…
FAM177A1	0.903479	0.605	0.362	3.32199e-127	7.64689e-123	HGNC:19829	NM_173607	283635	Q8N128	family with sequence similarity 177 member A1	protein-coding gene		This gene encodes a member of a conserved protein family. Alternative splicing results in multiple transcript variants. This gene is thought to be associated with susceptibility to juvenile idiopathic arthritis.		No description available
SOCS1	0.899177	0.491	0.223	6.05223e-126	1.39316e-121	HGNC:19383	NM_003745	8651	O15524	suppressor of cytokine signaling 1	protein-coding gene	SH2 domain containing|Suppressors of cytokine signaling	This gene encodes a member of the STAT-induced STAT inhibitor (SSI), also known as suppressor of cytokine signaling (SOCS), family. SSI family members are cytokine-inducible negative regulators of cytokine signaling. The expression of this gene can be induced by a subset of cytokines, including IL2, IL3 erythropoietin (EPO), CSF2/GM-CSF, and interferon (IFN)-gamma. The protein encoded by this gen…	FUNCTION: Essential negative regulator of type I and type II interferon (IFN) signaling, as well as that of other cytokines, including IL2, IL4, IL6 and leukemia inhibitory factor (LIF) (PubMed:32499645, PubMed:33087723). Downregulates cytokine signaling by inhibiting the JAK/STAT signaling pathway. Acts by binding to JAK proteins and to IFNGR1 and inhibiting their kinase activity. In vitro, supp…	Enables insulin-like growth factor receptor binding activity and protein kinase binding activity. Involved in macrophage differentiation; negative regulation of tyrosine phosphorylation of STAT protein; and positive regulation of regulatory T cell differentiation. Located in cytoplasmic ribonucleoprotein granule and nucleoplasm. Implicated in acute myeloid leukemia; gastrointestinal system cancer…
CNOT6L	0.86312	0.711	0.443	8.34162e-154	1.92016e-149	HGNC:18042	NM_001286790		Q96LI5	CCR4-NOT transcription complex subunit 6 like	protein-coding gene	CCR4-NOT transcription complex		FUNCTION: Has 3'-5' poly(A) exoribonuclease activity for synthetic poly(A) RNA substrate. Catalytic component of the CCR4-NOT complex which is one of the major cellular mRNA deadenylases and is linked to various cellular processes including bulk mRNA degradation, miRNA-mediated repression, translational repression during translational initiation and general transcription regulation. Additional co…	Predicted to enable poly(A)-specific ribonuclease activity. Involved in positive regulation of cell population proliferation and positive regulation of cytoplasmic mRNA processing body assembly. Located in cytosol and nucleus. Part of CCR4-NOT complex.
BATF	0.848014	0.499	0.255	2.51111e-106	5.78033e-102	HGNC:958	NM_006399	10538	Q16520	basic leucine zipper ATF-like transcription factor	protein-coding gene	Basic leucine zipper proteins	The protein encoded by this gene is a nuclear basic leucine zipper protein that belongs to the AP-1/ATF superfamily of transcription factors. The leucine zipper of this protein mediates dimerization with members of the Jun family of proteins. This protein is thought to be a negative regulator of AP-1/ATF transcriptional events.	FUNCTION: AP-1 family transcription factor that controls the differentiation of lineage-specific cells in the immune system: specifically mediates the differentiation of T-helper 17 cells (Th17), follicular T-helper cells (TfH), CD8(+) dendritic cells and class-switch recombination (CSR) in B-cells. Acts via the formation of a heterodimer with JUNB that recognizes and binds DNA sequence 5'-TGA[CG…	Enables sequence-specific double-stranded DNA binding activity. Predicted to be involved in several processes, including defense response to protozoan; immune system development; and regulation of gene expression. Located in RNA polymerase II transcription regulator complex and nucleoplasm.
GBP2	0.846648	0.619	0.388	3.45671e-113	7.95701e-109	HGNC:4183	NM_004120	2634	P32456	guanylate binding protein 2	protein-coding gene	Guanylate binding proteins	This gene belongs to the guanine-binding protein (GBP) family, which includes interferon-induced proteins that can bind to guanine nucleotides (GMP, GDP and GTP). The encoded protein is a GTPase which hydrolyzes GTP, predominantly to GDP. The protein may play a role as a marker of squamous cell carcinomas.	FUNCTION: Interferon (IFN)-inducible GTPase that plays important roles in innate immunity against a diverse range of bacterial, viral and protozoan pathogens (PubMed:31091448). Hydrolyzes GTP to GMP in 2 consecutive cleavage reactions, but the major reaction product is GDP (PubMed:8706832). Following infection, recruited to the pathogen-containing vacuoles or vacuole-escaped bacteria and acts as …	Enables protein homodimerization activity. Involved in cellular response to cytokine stimulus and protein localization to nucleus. Located in several cellular components, including Golgi apparatus; nucleoplasm; and perinuclear region of cytoplasm.
GIMAP4	0.846615	0.424	0.171	3.19718e-118	7.35959e-114	HGNC:21872	NM_018326	55303	Q9NUV9	GTPase, IMAP family member 4	protein-coding gene	GTPases, IMAP	This gene encodes a protein belonging to the GTP-binding superfamily and to the immuno-associated nucleotide (IAN) subfamily of nucleotide-binding proteins. The encoded protein of this gene may be negatively regulated by T-cell acute lymphocytic leukemia 1 (TAL1). In humans, the IAN subfamily genes are located in a cluster at 7q36.1.	FUNCTION: During thymocyte development, may play a role in the regulation of apoptosis (By similarity). GTPase which exhibits a higher affinity for GDP than for GTP. {ECO:0000250, ECO:0000250|UniProtKB:Q99JY3}.	Predicted to enable GTP binding activity. Located in cytosol and intracellular membrane-bounded organelle.
SLFN5	0.837059	0.555	0.316	7.33422e-102	1.68826e-97	HGNC:28286	NM_144975		Q08AF3	schlafen family member 5	protein-coding gene	Schlafen family		FUNCTION: May have a role in hematopoietic cell differentiation. {ECO:0000250}.	Predicted to enable ATP binding activity. Predicted to be involved in cell differentiation. Predicted to be located in nucleus.
S100A11	0.821324	0.467	0.237	1.65287e-97	3.80475e-93	HGNC:10488	NM_005620	6282	P31949	S100 calcium binding protein A11	protein-coding gene	S100 calcium binding proteins|EF-hand domain containing	The protein encoded by this gene is a member of the S100 family of proteins containing 2 EF-hand calcium-binding motifs. S100 proteins are localized in the cytoplasm and/or nucleus of a wide range of cells, and involved in the regulation of a number of cellular processes such as cell cycle progression and differentiation. S100 genes include at least 13 members which are located as a cluster on ch…	FUNCTION: Facilitates the differentiation and the cornification of keratinocytes. {ECO:0000269|PubMed:18618420}.	Enables S100 protein binding activity; calcium-dependent protein binding activity; and protein homodimerization activity. Involved in positive regulation of smooth muscle cell migration. Located in cytoplasm; nucleus; and ruffle.
SAMSN1	0.761604	0.697	0.488	3.62111e-106	8.33544e-102	HGNC:10528	NM_001256370	64092	Q9NSI8	SAM domain, SH3 domain and nuclear localization signals 1	protein-coding gene	SAM and SH3 domain containing|Sterile alpha motif domain containing	SAMSN1 is a member of a novel gene family of putative adaptors and scaffold proteins containing SH3 and SAM (sterile alpha motif) domains (Claudio et al., 2001.	FUNCTION: Negative regulator of B-cell activation. Down-regulates cell proliferation (in vitro). Promotes RAC1-dependent membrane ruffle formation and reorganization of the actin cytoskeleton. Regulates cell spreading and cell polarization. Stimulates HDAC1 activity. Regulates LYN activity by modulating its tyrosine phosphorylation (By similarity). {ECO:0000250, ECO:0000269|PubMed:15381729}.	Enables phosphotyrosine residue binding activity. Predicted to be involved in negative regulation of B cell activation; negative regulation of adaptive immune response; and negative regulation of peptidyl-tyrosine phosphorylation. Located in nucleus.
IRF4	0.760103	0.287	0.049	4.28859e-138	9.87189e-134	HGNC:6119	NM_001195286	3662	Q15306	interferon regulatory factor 4	protein-coding gene	Interferon regulatory factors	The protein encoded by this gene belongs to the IRF (interferon regulatory factor) family of transcription factors, characterized by an unique tryptophan pentad repeat DNA-binding domain. The IRFs are important in the regulation of interferons in response to infection by virus, and in the regulation of interferon-inducible genes. This family member is lymphocyte specific and negatively regulates …	FUNCTION: Transcriptional activator. Binds to the interferon-stimulated response element (ISRE) of the MHC class I promoter. Binds the immunoglobulin lambda light chain enhancer, together with PU.1. Probably plays a role in ISRE-targeted signal transduction mechanisms specific to lymphoid cells. Involved in CD8(+) dendritic cell differentiation by forming a complex with the BATF-JUNB heterodimer …	Enables DNA-binding transcription activator activity, RNA polymerase II-specific and RNA polymerase II cis-regulatory region sequence-specific DNA binding activity. Involved in positive regulation of cytokine production and positive regulation of transcription by RNA polymerase II. Located in cytosol and nucleoplasm. Implicated in acute lymphoblastic leukemia; anaplastic large cell lymphoma; chro…
GIMAP1	0.755968	0.392	0.135	9.80892e-122	2.25791e-117	HGNC:23237	NM_130759	170575	Q8WWP7	GTPase, IMAP family member 1	protein-coding gene	GTPases, IMAP	This gene encodes a protein belonging to the GTP-binding superfamily and to the immuno-associated nucleotide (IAN) subfamily of nucleotide-binding proteins. In humans, the IAN subfamily genes are located in a cluster at 7q36.1. This gene is thought to be involved in the differentiation of T helper (Th) cells of the Th1 lineage, and the related mouse gene has been shown to be critical for the deve…	FUNCTION: May regulate lymphocyte survival. Required for normal levels of mature T-lymphocytes and mature B-cells (By similarity). {ECO:0000250}.	Predicted to enable GTP binding activity. Predicted to act upstream of or within B cell differentiation; CD4-positive, alpha-beta T cell differentiation; and CD8-positive, alpha-beta T cell differentiation. Located in endoplasmic reticulum.
SESN3	0.729242	0.633	0.438	3.87701e-82	8.92449e-78	HGNC:23060	NM_144665	143686	P58005	sestrin 3	protein-coding gene		This gene encodes a member of the sestrin family of stress-induced proteins. The encoded protein reduces the levels of intracellular reactive oxygen species induced by activated Ras downstream of RAC-alpha serine/threonine-protein kinase (Akt) and FoxO transcription factor. The protein is required for normal regulation of blood glucose, insulin resistance and plays a role in lipid storage in obes…	FUNCTION: May function as an intracellular leucine sensor that negatively regulates the TORC1 signaling pathway (PubMed:25263562). May also regulate the insulin-receptor signaling pathway through activation of TORC2 (By similarity). This metabolic regulator may also play a role in protection against oxidative and genotoxic stresses (By similarity). May prevent the accumulation of reactive oxygen …	Predicted to enable leucine binding activity and oxidoreductase activity, acting on peroxide as acceptor. Involved in cellular response to amino acid starvation; cellular response to glucose starvation; and negative regulation of TORC1 signaling. Located in cytoplasm. Colocalizes with GATOR2 complex.
CYTIP	0.722812	0.828	0.621	1.06659e-147	2.45519e-143	HGNC:9506	NM_004288	9595	O60759	cytohesin 1 interacting protein	protein-coding gene	PDZ domain containing	The protein encoded by this gene contains 2 leucine zipper domains and a putative C-terminal nuclear targeting signal, but does not have any hydrophobic regions. This protein is expressed weakly in resting NK and T cells. The encoded protein modulates the activation of ARF genes by CYTH1. This protein interacts with CYTH1 and SNX27 proteins and may act to sequester CYTH1 protein in the cytoplasm.	FUNCTION: By its binding to cytohesin-1 (CYTH1), it modifies activation of ARFs by CYTH1 and its precise function may be to sequester CYTH1 in the cytoplasm.	Acts upstream of or within regulation of cell adhesion. Located in cell cortex; cytosol; and nucleoplasm.
PDE4B	0.722388	0.52	0.296	3.0586e-89	7.0406e-85	HGNC:8781	NM_002600	5142	Q07343	phosphodiesterase 4B	protein-coding gene	Phosphodiesterases	This gene is a member of the type IV, cyclic AMP (cAMP)-specific, cyclic nucleotide phosphodiesterase (PDE) family. The encoded protein regulates the cellular concentrations of cyclic nucleotides and thereby play a role in signal transduction. Altered activity of this protein has been associated with schizophrenia and bipolar affective disorder. Alternative splicing and the use of alternative pro…	FUNCTION: Hydrolyzes the second messenger cAMP, which is a key regulator of many important physiological processes (PubMed:15260978). May be involved in mediating central nervous system effects of therapeutic agents ranging from antidepressants to antiasthmatic and anti-inflammatory agents. {ECO:0000269|PubMed:10846163, ECO:0000269|PubMed:15003452, ECO:0000269|PubMed:15260978}.	Enables 3',5'-cyclic-AMP phosphodiesterase activity and cAMP binding activity. Involved in T cell receptor signaling pathway; positive regulation of interferon-gamma production; and positive regulation of interleukin-2 production. Predicted to be located in Z disc. Predicted to be part of voltage-gated calcium channel complex. Predicted to be active in cytosol; nucleus; and perinuclear region of …
CCR6	0.708006	0.286	0.106	1.59834e-74	3.67921e-70	HGNC:1607	NM_001394582	1235	P51684	C-C motif chemokine receptor 6	protein-coding gene	CD molecules|C-C motif chemokine receptors	This gene encodes a member of the beta chemokine receptor family, which is predicted to be a seven transmembrane protein similar to G protein-coupled receptors. The gene is preferentially expressed by immature dendritic cells and memory T cells. The ligand of this receptor is macrophage inflammatory protein 3 alpha (MIP-3 alpha). This receptor has been shown to be important for B-lineage maturati…	FUNCTION: Receptor for the C-C type chemokine CCL20 (PubMed:9169459). Binds to CCL20 and subsequently transduces a signal by increasing the intracellular calcium ion levels (PubMed:20068036). Although CCL20 is its major ligand it can also act as a receptor for non-chemokine ligands such as beta-defensins (PubMed:25585877). Binds to defensin DEFB1 leading to increase in intracellular calcium ions …	Enables C-C chemokine binding activity and C-C chemokine receptor activity. Involved in calcium-mediated signaling; cell chemotaxis; and positive regulation of flagellated sperm motility involved in capacitation. Located in cell surface; sperm flagellum; and sperm plasma membrane. Biomarker of several diseases, including IgA glomerulonephritis; exanthem; primary cutaneous T-cell non-Hodgkin lymph…
IDI1	0.706854	0.668	0.437	2.38862e-101	5.49836e-97	HGNC:5387	NM_004508	3422	Q13907	isopentenyl-diphosphate delta isomerase 1	protein-coding gene		IDI1 encodes a peroxisomally-localized enzyme that catalyzes the interconversion of isopentenyl diphosphate (IPP) to its highly electrophilic isomer, dimethylallyl diphosphate (DMAPP), which are the substrates for the successive reaction that results in the synthesis of farnesyl diphosphate and, ultimately, cholesterol. It has been shown in peroxisomal deficiency diseases such as Zellweger syndro…	FUNCTION: Catalyzes the 1,3-allylic rearrangement of the homoallylic substrate isopentenyl (IPP) to its highly electrophilic allylic isomer, dimethylallyl diphosphate (DMAPP). {ECO:0000269|PubMed:8806705}.	Enables isopentenyl-diphosphate delta-isomerase activity; magnesium ion binding activity; and manganese ion binding activity. Involved in isoprenoid biosynthetic process. Located in peroxisome.
STAT1	0.70166	0.347	0.11	9.80488e-113	2.25699e-108	HGNC:11362	NM_007315	6772	P42224	signal transducer and activator of transcription 1	protein-coding gene	SH2 domain containing	The protein encoded by this gene is a member of the STAT protein family. In response to cytokines and growth factors, STAT family members are phosphorylated by the receptor associated kinases, and then form homo- or heterodimers that translocate to the cell nucleus where they act as transcription activators. The protein encoded by this gene can be activated by various ligands including interferon…	FUNCTION: Signal transducer and transcription activator that mediates cellular responses to interferons (IFNs), cytokine KITLG/SCF and other cytokines and other growth factors (PubMed:12764129, PubMed:12855578, PubMed:15322115, PubMed:23940278, PubMed:34508746, PubMed:35568036, PubMed:9724754). Following type I IFN (IFN-alpha and IFN-beta) binding to cell surface receptors, signaling via protein …	Enables several functions, including RNA polymerase II transcription regulatory region sequence-specific DNA binding activity; enzyme binding activity; and transcription coregulator binding activity. Involved in several processes, including cellular response to cytokine stimulus; macrophage derived foam cell differentiation; and positive regulation of macromolecule metabolic process. Located in s…
GIMAP5	0.689396	0.346	0.105	7.2329e-116	1.66494e-111	HGNC:18005	NM_018384	55340	Q96F15	GTPase, IMAP family member 5	protein-coding gene	GTPases, IMAP	This gene encodes a protein belonging to the GTP-binding superfamily and to the immuno-associated nucleotide (IAN) subfamily of nucleotide-binding proteins. In humans, the IAN subfamily genes are located in a cluster at 7q36.1. This gene encodes an antiapoptotic protein that functions in T-cell survival. Polymorphisms in this gene are associated with systemic lupus erythematosus. Read-through tra…	FUNCTION: Plays a role in T lymphocyte development and the optimal generation of CD4/CD8 double-positive thymocytes (By similarity). Inhibitor of GSK3A, possibly by sequestering GSK3A in cytoplasmic vesicles and impairing its translocation to the nucleus. Consequently, impairs GSK3A-dependent transcriptional program and regulation of the DNA damage response occurring during T cells proliferation …	Predicted to enable GTP binding activity. Predicted to be located in lysosomal membrane and multivesicular body membrane. Predicted to be integral component of membrane. Implicated in portal hypertension.
BIRC3	0.672858	0.816	0.667	3.45982e-100	7.96416e-96	HGNC:591	NM_001165	330	Q13489	baculoviral IAP repeat containing 3	protein-coding gene	Ring finger proteins|Baculoviral IAP repeat containing|Caspase recruitment domain containing	This gene encodes a member of the IAP family of proteins that inhibit apoptosis by binding to tumor necrosis factor receptor-associated factors TRAF1 and TRAF2, probably by interfering with activation of ICE-like proteases. The encoded protein inhibits apoptosis induced by serum deprivation but does not affect apoptosis resulting from exposure to menadione, a potent inducer of free radicals. It c…	FUNCTION: Multi-functional protein which regulates not only caspases and apoptosis, but also modulates inflammatory signaling and immunity, mitogenic kinase signaling and cell proliferation, as well as cell invasion and metastasis. Acts as an E3 ubiquitin-protein ligase regulating NF-kappa-B signaling and regulates both canonical and non-canonical NF-kappa-B signaling by acting in opposite direct…	Enables ubiquitin-protein transferase activity. Involved in positive regulation of protein ubiquitination; regulation of apoptotic process; and regulation of necroptotic process. Located in cytosol and nucleoplasm. Biomarker of renal cell carcinoma.
NFE2L2	0.639655	0.551	0.329	1.43484e-81	3.30285e-77	HGNC:7782	NM_006164	4780	Q16236	NFE2 like bZIP transcription factor 2	protein-coding gene	Basic leucine zipper proteins|MicroRNA protein coding host genes	This gene encodes a transcription factor which is a member of a small family of basic leucine zipper (bZIP) proteins. The encoded transcription factor regulates genes which contain antioxidant response elements (ARE) in their promoters; many of these genes encode proteins involved in response to injury and inflammation which includes the production of free radicals. Multiple transcript variants e…	FUNCTION: Transcription factor that plays a key role in the response to oxidative stress: binds to antioxidant response (ARE) elements present in the promoter region of many cytoprotective genes, such as phase 2 detoxifying enzymes, and promotes their expression, thereby neutralizing reactive electrophiles (PubMed:11035812, PubMed:19489739, PubMed:29018201, PubMed:31398338). In normal conditions,…	Enables several functions, including DNA-binding transcription factor activity; RNA polymerase II-specific DNA-binding transcription factor binding activity; and transcription cis-regulatory region binding activity. Involved in several processes, including negative regulation of cell death; positive regulation of macromolecule metabolic process; and proteasomal protein catabolic process. Located …
PRKCQ-AS1	0.629698	0.534	0.337	6.32406e-68	1.45574e-63	HGNC:44689	NR_036502			PRKCQ antisense RNA 1	non-coding RNA	Antisense RNAs			No description available
CD55	0.621321	0.424	0.215	2.45184e-80	5.6439e-76	HGNC:2665	NM_000574	1604	P08174	CD55 molecule (Cromer blood group)	protein-coding gene	Blood group antigens|CD molecules|Sushi domain containing|Complement system regulators and receptors	This gene encodes a glycoprotein involved in the regulation of the complement cascade. Binding of the encoded protein to complement proteins accelerates their decay, thereby disrupting the cascade and preventing damage to host cells. Antigens present on this protein constitute the Cromer blood group system (CROM). Alternative splicing results in multiple transcript variants. The predominant trans…	FUNCTION: This protein recognizes C4b and C3b fragments that condense with cell-surface hydroxyl or amino groups when nascent C4b and C3b are locally generated during C4 and c3 activation. Interaction of daf with cell-associated C4b and C3b polypeptides interferes with their ability to catalyze the conversion of C2 and factor B to enzymatically active C2a and Bb and thereby prevents the formation…	Enables lipid binding activity and virus receptor activity. Involved in several processes, including positive regulation of CD4-positive, alpha-beta T cell proliferation; positive regulation of T cell cytokine production; and regulation of lipopolysaccharide-mediated signaling pathway. Acts upstream of or within regulation of complement activation and regulation of complement-dependent cytotoxici…
POLR2J3	0.611099	0.488	0.274	3.18178e-75	7.32414e-71	HGNC:33853	NM_001097615	548644	Q9H1A7	RNA polymerase II subunit J3	protein-coding gene	RNA polymerase subunits	This gene is a member of the RNA polymerase II subunit 11 gene family, which includes three genes in a cluster on chromosome 7q22.1 and a pseudogene on chromosome 7p13. The founding member of this family, DNA directed RNA polymerase II polypeptide J, has been shown to encode a subunit of RNA polymerase II, the polymerase responsible for synthesizing messenger RNA in eukaryotes. This locus produce…	FUNCTION: DNA-dependent RNA polymerase catalyzes the transcription of DNA into RNA using the four ribonucleoside triphosphates as substrates. Component of RNA polymerase II which synthesizes mRNA precursors and many functional non-coding RNAs. Pol II is the central component of the basal RNA polymerase II transcription machinery. It is composed of mobile elements that move relative to each other.…	Predicted to enable DNA binding activity; RNA polymerase II activity; and protein dimerization activity. Predicted to contribute to DNA-directed 5'-3' RNA polymerase activity. Predicted to be involved in transcription by RNA polymerase II. Predicted to be located in nucleus. Predicted to be part of RNA polymerase II, core complex.
GBP4	0.610651	0.265	0.078	2.71977e-86	6.26063e-82	HGNC:20480	NM_052941	115361	Q96PP9	guanylate binding protein 4	protein-coding gene	Guanylate binding proteins	Guanylate-binding proteins, such as GBP4, are induced by interferon and hydrolyze GTP to both GDP and GMP (Vestal, 2005.	FUNCTION: Interferon (IFN)-inducible GTPase that plays important roles in innate immunity against a diverse range of bacterial, viral and protozoan pathogens (By similarity). Negatively regulates the antiviral response by inhibiting activation of IRF7 transcription factor (By similarity). {ECO:0000250|UniProtKB:A4UUI3}.	Enables protein homodimerization activity. Involved in cellular response to interferon-gamma. Located in several cellular components, including Golgi apparatus; cytosol; and perinuclear region of cytoplasm.
NDUFV2	0.6008	0.728	0.54	7.11637e-91	1.63812e-86	HGNC:7717	NM_021074	4729	P19404	NADH:ubiquinone oxidoreductase core subunit V2	protein-coding gene	NADH:ubiquinone oxidoreductase core subunits	The NADH-ubiquinone oxidoreductase complex (complex I) of the mitochondrial respiratory chain catalyzes the transfer of electrons from NADH to ubiquinone, and consists of at least 43 subunits. The complex is located in the inner mitochondrial membrane. This gene encodes the 24 kDa subunit of complex I, and is involved in electron transfer. Mutations in this gene are implicated in Parkinson's dise…	FUNCTION: Core subunit of the mitochondrial membrane respiratory chain NADH dehydrogenase (Complex I) which catalyzes electron transfer from NADH through the respiratory chain, using ubiquinone as an electron acceptor (Probable). Parts of the peripheral arm of the enzyme, where the electrons from NADH are accepted by flavin mononucleotide (FMN) and then passed along a chain of iron-sulfur cluster…	Contributes to NADH dehydrogenase (ubiquinone) activity. Involved in cardiac muscle tissue development; mitochondrial electron transport, NADH to ubiquinone; and nervous system development. Located in cytosol; mitochondrial inner membrane; and nucleoplasm. Part of mitochondrial respiratory chain complex I. Implicated in Parkinson's disease and nuclear type mitochondrial complex I deficiency 7.
PDCD4	0.596222	0.738	0.581	8.14201e-71	1.87421e-66	HGNC:8763	NM_014456	27250	Q53EL6	programmed cell death 4	protein-coding gene	MicroRNA protein coding host genes	This gene is a tumor suppressor and encodes a protein that binds to the eukaryotic translation initiation factor 4A1 and inhibits its function by preventing RNA binding. Alternative splicing results in multiple transcript variants.	FUNCTION: Inhibits translation initiation and cap-dependent translation. May excert its function by hindering the interaction between EIF4A1 and EIF4G. Inhibits the helicase activity of EIF4A. Modulates the activation of JUN kinase. Down-regulates the expression of MAP4K1, thus inhibiting events important in driving invasion, namely, MAPK85 activation and consequent JUN-dependent transcription. M…	Predicted to enable RNA binding activity. Involved in several processes, including negative regulation of cell differentiation; negative regulation of vascular associated smooth muscle cell proliferation; and positive regulation of apoptotic process. Located in cytosol and nucleus.
LMNA	0.594227	0.288	0.135	6.30631e-50	1.45165e-45	HGNC:6636	NM_170707	4000	P02545	lamin A/C	protein-coding gene	Lamins	The nuclear lamina consists of a two-dimensional matrix of proteins located next to the inner nuclear membrane. The lamin family of proteins make up the matrix and are highly conserved in evolution. During mitosis, the lamina matrix is reversibly disassembled as the lamin proteins are phosphorylated. Lamin proteins are thought to be involved in nuclear stability, chromatin structure and gene expr…	FUNCTION: [Lamin-A/C]: Lamins are intermediate filament proteins that assemble into a filamentous meshwork, and which constitute the major components of the nuclear lamina, a fibrous layer on the nucleoplasmic side of the inner nuclear membrane (PubMed:10080180, PubMed:10580070, PubMed:10587585, PubMed:10814726, PubMed:11799477, PubMed:12075506, PubMed:12927431, PubMed:15317753, PubMed:18551513, …	Enables identical protein binding activity. Involved in several processes, including DNA double-strand break attachment to nuclear envelope; cellular response to hypoxia; and regulation of telomere maintenance. Acts upstream of or within with a positive effect on cellular senescence. Located in several cellular components, including nucleus; perinuclear region of cytoplasm; and site of double-str…
SAMD9	0.587697	0.363	0.176	5.51801e-65	1.27019e-60	HGNC:1348	NM_017654	54809	Q5K651	sterile alpha motif domain containing 9	protein-coding gene	Sterile alpha motif domain containing	This gene encodes a sterile alpha motif domain-containing protein. The encoded protein localizes to the cytoplasm and may play a role in regulating cell proliferation and apoptosis. Mutations in this gene are the cause of normophosphatemic familial tumoral calcinosis. Alternate splicing results in multiple transcript variants that encode the same protein.	FUNCTION: Double-stranded nucleic acid binding that acts as an antiviral factor by playing an essential role in the formation of cytoplasmic antiviral granules (PubMed:25428864, PubMed:28157624). May play a role in the inflammatory response to tissue injury and the control of extra-osseous calcification, acting as a downstream target of TNF-alpha signaling. Involved in the regulation of EGR1, in …	Involved in endosomal vesicle fusion. Located in cytosol and intracellular membrane-bounded organelle. Implicated in normophosphatemic familial tumoral calcinosis.
SLC25A3	0.587262	0.819	0.634	5.81358e-110	1.33823e-105	HGNC:10989	NM_005888	5250	Q00325	solute carrier family 25 member 3	protein-coding gene	Small nucleolar RNA protein coding host genes|Solute carrier family 25	The protein encoded by this gene catalyzes the transport of phosphate into the mitochondrial matrix, either by proton cotransport or in exchange for hydroxyl ions. The protein contains three related segments arranged in tandem which are related to those found in other characterized members of the mitochondrial carrier family. Both the N-terminal and C-terminal regions of this protein protrude tow…	FUNCTION: Inorganic ion transporter that transports phosphate or copper ions across the mitochondrial inner membrane into the matrix compartment (By similarity) (PubMed:17273968, PubMed:29237729). Mediates proton-coupled symport of phosphate ions necessary for mitochondrial oxidative phosphorylation of ADP to ATP (By similarity) (PubMed:17273968). Transports copper ions probably in the form of an…	Predicted to enable inorganic phosphate transmembrane transporter activity. Predicted to be involved in phosphate ion transmembrane transport. Located in mitochondrion.
PPIL4	0.579871	0.38	0.168	5.26575e-81	1.21212e-76	HGNC:15702	NM_139126	85313	Q8WUA2	peptidylprolyl isomerase like 4	protein-coding gene	RNA binding motif containing|Cyclophilin peptidylprolyl isomerases	This gene is a member of the cyclophilin family of peptidylprolyl isomerases. The cyclophilins are a highly conserved family, members of which play an important role in protein folding, immunosuppression by cyclosporin A, and infection of HIV-1 virions.	FUNCTION: PPIases accelerate the folding of proteins. It catalyzes the cis-trans isomerization of proline imidic peptide bonds in oligopeptides (By similarity). {ECO:0000250}.	Enables RNA binding activity. Predicted to be involved in regulation of phosphorylation of RNA polymerase II C-terminal domain. Located in cytosol and nucleoplasm.
PABPC1	0.574341	0.976	0.925	3.10313e-167	7.14309e-163	HGNC:8554	NM_002568	26986	P11940	poly(A) binding protein cytoplasmic 1	protein-coding gene	RNA binding motif containing|MicroRNA protein coding host genes	This gene encodes a poly(A) binding protein. The protein shuttles between the nucleus and cytoplasm and binds to the 3' poly(A) tail of eukaryotic messenger RNAs via RNA-recognition motifs. The binding of this protein to poly(A) promotes ribosome recruitment and translation initiation; it is also required for poly(A) shortening which is the first step in mRNA decay. The gene is part of a small ge…	FUNCTION: Binds the poly(A) tail of mRNA, including that of its own transcript, and regulates processes of mRNA metabolism such as pre-mRNA splicing and mRNA stability (PubMed:11051545, PubMed:17212783, PubMed:25480299). Its function in translational initiation regulation can either be enhanced by PAIP1 or repressed by PAIP2 (PubMed:11051545, PubMed:20573744). Can probably bind to cytoplasmic RNA…	Enables RNA binding activity and protein C-terminus binding activity. Involved in negative regulation of mRNA catabolic process; positive regulation of cytoplasmic translation; and positive regulation of viral genome replication. Located in several cellular components, including cell leading edge; cytoplasmic stress granule; and mCRD-mediated mRNA stability complex. Part of catalytic step 2 splic…
HSPH1	0.573116	0.262	0.09	8.46353e-72	1.94822e-67	HGNC:16969	NM_001286503	10808	Q92598	heat shock protein family H (Hsp110) member 1	protein-coding gene	Heat shock 70kDa proteins	This gene encodes a member of the heat shock protein 70 family of proteins. The encoded protein functions as a nucleotide exchange factor for the molecular chaperone heat shock cognate 71 kDa protein (Hsc70). In addition, this protein plays a distinct but related role as a holdase that inhibits the aggregation of misfolded proteins, including the cystic fibrosis transmembrane conductance regulato…	FUNCTION: Acts as a nucleotide-exchange factor (NEF) for chaperone proteins HSPA1A and HSPA1B, promoting the release of ADP from HSPA1A/B thereby triggering client/substrate protein release (PubMed:24318877). Prevents the aggregation of denatured proteins in cells under severe stress, on which the ATP levels decrease markedly. Inhibits HSPA8/HSC70 ATPase and chaperone activities (By similarity). …	Enables adenyl-nucleotide exchange factor activity. Predicted to be involved in protein folding. Predicted to act upstream of or within several processes, including chaperone cofactor-dependent protein refolding; negative regulation of intracellular signal transduction; and positive regulation of nitrogen compound metabolic process. Located in cytosol and nucleoplasm. Part of protein-containing c…
APOL6	0.565398	0.428	0.242	2.6902e-62	6.19256e-58	HGNC:14870	NM_030641	80830	Q9BWW8	apolipoprotein L6	protein-coding gene	Apolipoproteins	This gene is a member of the apolipoprotein L gene family. The encoded protein is found in the cytoplasm, where it may affect the movement of lipids or allow the binding of lipids to organelles.	FUNCTION: May affect the movement of lipids in the cytoplasm or allow the binding of lipids to organelles.	Predicted to enable lipid binding activity. Predicted to be involved in lipid transport and lipoprotein metabolic process. Predicted to be located in cytoplasm; extracellular region; and membrane. Predicted to be integral component of membrane.
IFIT3	0.565335	0.17	0.018	3.6314e-92	8.35912e-88	HGNC:5411	NM_001549		O14879	interferon induced protein with tetratricopeptide repeats 3	protein-coding gene	Tetratricopeptide repeat domain containing		FUNCTION: IFN-induced antiviral protein which acts as an inhibitor of cellular as well as viral processes, cell migration, proliferation, signaling, and viral replication. Enhances MAVS-mediated host antiviral responses by serving as an adapter bridging TBK1 to MAVS which leads to the activation of TBK1 and phosphorylation of IRF3 and phosphorylated IRF3 translocates into nucleus to promote antiv…	Enables identical protein binding activity. Involved in negative regulation of apoptotic process; negative regulation of cell population proliferation; and response to virus. Located in cytosol and mitochondrion.
CD2	0.560371	0.781	0.681	2.48418e-55	5.71834e-51	HGNC:1639	NM_001767	914	P06729	CD2 molecule	protein-coding gene	CD molecules|V-set domain containing|C2-set domain containing|Ig-like cell adhesion molecule family	The protein encoded by this gene is a surface antigen found on all peripheral blood T-cells. The encoded protein interacts with LFA3 (CD58) on antigen presenting cells to optimize immune recognition. A locus control region (LCR) has been found in the 3' flanking sequence of this gene.	FUNCTION: CD2 interacts with lymphocyte function-associated antigen CD58 (LFA-3) and CD48/BCM1 to mediate adhesion between T-cells and other cell types. CD2 is implicated in the triggering of T-cells, the cytoplasmic domain is implicated in the signaling function.	Enables signaling receptor binding activity. Involved in several processes, including natural killer cell activation; natural killer cell mediated cytotoxicity; and positive regulation of cytokine production. Located in Golgi apparatus; external side of plasma membrane; and nucleoplasm.
SKIL	0.55716	0.242	0.068	3.36668e-81	7.74975e-77	HGNC:10897	NM_005414	6498	P12757	SKI like proto-oncogene	protein-coding gene	SKI transcriptional corepressors	The protein encoded by this gene is a component of the SMAD pathway, which regulates cell growth and differentiation through transforming growth factor-beta (TGFB). In the absence of ligand, the encoded protein binds to the promoter region of TGFB-responsive genes and recruits a nuclear repressor complex. TGFB signaling causes SMAD3 to enter the nucleus and degrade this protein, allowing these ge…	FUNCTION: May have regulatory role in cell division or differentiation in response to extracellular signals.	Enables several functions, including DNA-binding transcription repressor activity, RNA polymerase II-specific; SMAD binding activity; and identical protein binding activity. Involved in several processes, including negative regulation of transcription by RNA polymerase II; negative regulation of transforming growth factor beta receptor signaling pathway; and positive regulation of axonogenesis. L…
SMAP2	0.556539	0.629	0.429	1.19281e-69	2.74572e-65	HGNC:25082	NM_022733		Q8WU79	small ArfGAP2	protein-coding gene	ArfGAPs		FUNCTION: GTPase activating protein that acts on ARF1. Can also activate ARF6 (in vitro). May play a role in clathrin-dependent retrograde transport from early endosomes to the trans-Golgi network (By similarity). {ECO:0000250}.	Predicted to enable GTPase activator activity. Predicted to be involved in regulation of catalytic activity. Located in cytosol and nucleoplasm.
SOCS3	0.553747	0.493	0.333	4.80671e-50	1.10646e-45	HGNC:19391	NM_001378932	9021	O14543	suppressor of cytokine signaling 3	protein-coding gene	SH2 domain containing|Suppressors of cytokine signaling	This gene encodes a member of the STAT-induced STAT inhibitor (SSI), also known as suppressor of cytokine signaling (SOCS), family. SSI family members are cytokine-inducible negative regulators of cytokine signaling. The expression of this gene is induced by various cytokines, including IL6, IL10, and interferon (IFN)-gamma. The protein encoded by this gene can bind to JAK2 kinase, and inhibit th…	FUNCTION: SOCS family proteins form part of a classical negative feedback system that regulates cytokine signal transduction. SOCS3 is involved in negative regulation of cytokines that signal through the JAK/STAT pathway. Inhibits cytokine signal transduction by binding to tyrosine kinase receptors including IL6ST/gp130, LIF, erythropoietin, insulin, IL12, GCSF and leptin receptors. Binding to JA…	Predicted to enable 1-phosphatidylinositol-3-kinase regulator activity. Involved in negative regulation of tyrosine phosphorylation of STAT protein. Predicted to be located in cytosol. Predicted to be part of phosphatidylinositol 3-kinase complex. Implicated in atopic dermatitis 4. Biomarker of several diseases, including ductal carcinoma in situ; human immunodeficiency virus infectious disease; …
PIM1	0.552894	0.424	0.217	5.54784e-71	1.27706e-66	HGNC:8986	NM_001243186	5292	P11309	Pim-1 proto-oncogene, serine/threonine kinase	protein-coding gene		The protein encoded by this gene belongs to the Ser/Thr protein kinase family, and PIM subfamily. This gene is expressed primarily in B-lymphoid and myeloid cell lines, and is overexpressed in hematopoietic malignancies and in prostate cancer. It plays a role in signal transduction in blood cells, contributing to both cell proliferation and survival, and thus provides a selective advantage in tum…	FUNCTION: Proto-oncogene with serine/threonine kinase activity involved in cell survival and cell proliferation and thus providing a selective advantage in tumorigenesis (PubMed:15528381, PubMed:1825810, PubMed:31548394). Exerts its oncogenic activity through: the regulation of MYC transcriptional activity, the regulation of cell cycle progression and by phosphorylation and inhibition of proapopt…	Enables several functions, including ATP binding activity; manganese ion binding activity; and ribosomal small subunit binding activity. Involved in several processes, including positive regulation of cell population proliferation; positive regulation of cyclin-dependent protein serine/threonine kinase activity; and vitamin D receptor signaling pathway. Located in cytosol; nuclear lumen; and plas…
DYNLL1	0.55254	0.328	0.125	5.15255e-81	1.18607e-76	HGNC:15476	NM_003746	8655	P63167	dynein light chain LC8-type 1	protein-coding gene	Dynein 1 complex subunits|Dynein 2 complex subunits|Dyneins, axonemal outer arm complex subunits|Dyneins, axonemal inner arm I1/f complex subunits	Cytoplasmic dyneins are large enzyme complexes with a molecular mass of about 1,200 kD. They contain two force-producing heads formed primarily from dynein heavy chains, and stalks linking the heads to a basal domain, which contains a varying number of accessory intermediate chains. The complex is involved in intracellular transport and motility. The protein described in this record is a light ch…	FUNCTION: Acts as one of several non-catalytic accessory components of the cytoplasmic dynein 1 complex that are thought to be involved in linking dynein to cargos and to adapter proteins that regulate dynein function (By similarity). Cytoplasmic dynein 1 acts as a motor for the intracellular retrograde motility of vesicles and organelles along microtubules (By similarity). May play a role in cha…	Predicted to enable several functions, including dynein intermediate chain binding activity; dynein light intermediate chain binding activity; and protein C-terminus binding activity. Involved in negative regulation of phosphorylation. Located in several cellular components, including kinetochore; microtubule cytoskeleton; and nucleus. Part of cytoplasmic dynein complex. Colocalizes with COP9 sig…
UGP2	0.54735	0.389	0.201	3.28951e-62	7.57212e-58	HGNC:12527	NM_006759	7360	Q16851	UDP-glucose pyrophosphorylase 2	protein-coding gene		The enzyme encoded by this gene is an important intermediary in mammalian carbohydrate interconversions. It transfers a glucose moiety from glucose-1-phosphate to MgUTP and forms UDP-glucose and MgPPi. In liver and muscle tissue, UDP-glucose is a direct precursor of glycogen; in lactating mammary gland it is converted to UDP-galactose which is then converted to lactose. The eukaryotic enzyme has …	FUNCTION: UTP--glucose-1-phosphate uridylyltransferase catalyzing the conversion of glucose-1-phosphate into UDP-glucose, a crucial precursor for the production of glycogen. {ECO:0000269|PubMed:31820119, ECO:0000269|PubMed:8354390, ECO:0000269|PubMed:8631325}.	Enables UTP:glucose-1-phosphate uridylyltransferase activity and identical protein binding activity. Involved in UDP-glucose metabolic process; brain development; and glycogen biosynthetic process. Located in extracellular exosome and nucleus. Implicated in developmental and epileptic encephalopathy 83.
SYTL3	0.54705	0.31	0.126	1.78122e-70	4.10018e-66	HGNC:15587	NM_001009991	94120	Q4VX76	synaptotagmin like 3	protein-coding gene	Synaptotagmin like tandem C2 proteins	The protein encoded by this gene belongs to a family of peripheral membrane proteins that play a role in vesicular trafficking. This protein binds phospholipids in the presence of calcium ions. Alternatively spliced transcript variants encoding different isoforms have been found for this gene.	FUNCTION: May act as Rab effector protein and play a role in vesicle trafficking. Binds phospholipids in the presence of calcium ions (By similarity). {ECO:0000250}.	Predicted to enable neurexin family protein binding activity. Predicted to be involved in exocytosis. Predicted to be located in endomembrane system and membrane. Predicted to be extrinsic component of plasma membrane. Predicted to be active in exocytic vesicle and plasma membrane.
GSPT1	0.539759	0.548	0.353	2.35064e-65	5.41093e-61	HGNC:4621	NM_002094		P15170	G1 to S phase transition 1	protein-coding gene	SURF complex		FUNCTION: GTPase component of the eRF1-eRF3-GTP ternary complex, a ternary complex that mediates translation termination in response to the termination codons UAA, UAG and UGA (PubMed:15987998, PubMed:19417105, PubMed:2511002, PubMed:27863242). GSPT1/ERF3A mediates ETF1/ERF1 delivery to stop codons: The eRF1-eRF3-GTP complex binds to a stop codon in the ribosomal A-site (PubMed:27863242). GTP hyd…	Enables translation release factor activity. Involved in regulation of translational termination and translational termination. Acts upstream of or within protein methylation. Located in translation release factor complex.
NABP1	0.536987	0.382	0.201	2.52303e-59	5.80776e-55	HGNC:26232	NM_022837		Q96AH0	nucleic acid binding protein 1	protein-coding gene			FUNCTION: Component of the SOSS complex, a multiprotein complex that functions downstream of the MRN complex to promote DNA repair and G2/M checkpoint. In the SOSS complex, acts as a sensor of single-stranded DNA that binds to single-stranded DNA, in particular to polypyrimidines. The SOSS complex associates with DNA lesions and influences diverse endpoints in the cellular DNA damage response inc…	Predicted to enable single-stranded DNA binding activity. Involved in double-strand break repair via homologous recombination; mitotic G2/M transition checkpoint; and response to ionizing radiation. Located in cytosol; nucleoplasm; and site of double-strand break. Part of SOSS complex.
CAPZA1	0.536464	0.486	0.295	4.73959e-60	1.09101e-55	HGNC:1488	NM_006135	829	P52907	capping actin protein of muscle Z-line subunit alpha 1	protein-coding gene	Dynactin subunits	CAPZA1 is a member of the F-actin capping protein alpha subunit family. This gene encodes the alpha subunit of the barbed-end actin binding protein. The protein regulates growth of the actin filament by capping the barbed end of growing actin filaments.	FUNCTION: F-actin-capping proteins bind in a Ca(2+)-independent manner to the fast growing ends of actin filaments (barbed end) thereby blocking the exchange of subunits at these ends. Unlike other capping proteins (such as gelsolin and severin), these proteins do not sever actin filaments. May play a role in the formation of epithelial cell junctions (PubMed:22891260). Forms, with CAPZB, the bar…	Enables cadherin binding activity. Involved in cell junction assembly. Located in extracellular exosome. Part of WASH complex.
UBE2B	0.532073	0.863	0.743	5.21394e-85	1.2002e-80	HGNC:12473	NM_003337	7320	P63146	ubiquitin conjugating enzyme E2 B	protein-coding gene	Ubiquitin conjugating enzymes E2	The modification of proteins with ubiquitin is an important cellular mechanism for targeting abnormal or short-lived proteins for degradation. Ubiquitination involves at least three classes of enzymes: ubiquitin-activating enzymes, or E1s, ubiquitin-conjugating enzymes, or E2s, and ubiquitin-protein ligases, or E3s. This gene encodes a member of the E2 ubiquitin-conjugating enzyme family. This en…	FUNCTION: E2 ubiquitin-conjugating enzyme that accepts ubiquitin from the ubiquitin-activating enzyme E1 and transfers it to a E3 ubiquitin-protein ligase (PubMed:16337599, PubMed:17108083, PubMed:17130289, PubMed:1717990, PubMed:20061386). In vitro catalyzes 'Lys-11'-, as well as 'Lys-48'- and 'Lys-63'-linked polyubiquitination (PubMed:20061386). Together with the E3 enzyme BRE1 (RNF20 and/or RN…	Enables ubiquitin protein ligase binding activity and ubiquitin-protein transferase activity. Involved in several processes, including negative regulation of cAMP-mediated signaling; protein stabilization; and protein ubiquitination. Located in cytoplasm; nucleus; and replication fork. Part of HULC complex.
CHD1	0.528907	0.619	0.439	1.13952e-61	2.62306e-57	HGNC:1915	NM_001270	1105	O14646	chromodomain helicase DNA binding protein 1	protein-coding gene	SNF2 related family	The CHD family of proteins is characterized by the presence of chromo (chromatin organization modifier) domains and SNF2-related helicase/ATPase domains. CHD genes alter gene expression possibly by modification of chromatin structure thus altering access of the transcriptional apparatus to its chromosomal DNA template.	FUNCTION: ATP-dependent chromatin-remodeling factor which functions as substrate recognition component of the transcription regulatory histone acetylation (HAT) complex SAGA. Regulates polymerase II transcription. Also required for efficient transcription by RNA polymerase I, and more specifically the polymerase I transcription termination step. Regulates negatively DNA replication. Not only invo…	Enables methylated histone binding activity. Involved in chromatin remodeling and positive regulation by host of viral transcription. Part of cytoplasm and nucleus. Is active in nuclear chromosome. Implicated in castration-resistant prostate carcinoma and prostate cancer.
EIF4A3	0.527583	0.288	0.109	3.50413e-71	8.06615e-67	HGNC:18683	NM_014740	9775	P38919	eukaryotic translation initiation factor 4A3	protein-coding gene	DEAD-box helicases|Exon junction complex|SSU processome|Spliceosomal Bact complex|Spliceosomal P complex	This gene encodes a member of the DEAD box protein family. DEAD box proteins, characterized by the conserved motif Asp-Glu-Ala-Asp (DEAD), are putative RNA helicases. They are implicated in a number of cellular processes involving alteration of RNA secondary structure, such as translation initiation, nuclear and mitochondrial splicing, and ribosome and spliceosome assembly. Based on their distrib…	FUNCTION: ATP-dependent RNA helicase (PubMed:16170325). Involved in pre-mRNA splicing as component of the spliceosome (PubMed:11991638, PubMed:22961380, PubMed:28076346, PubMed:28502770, PubMed:29301961). Core component of the splicing-dependent multiprotein exon junction complex (EJC) deposited at splice junctions on mRNAs (PubMed:16170325, PubMed:16209946, PubMed:16314458, PubMed:16923391, PubM…	Enables ATP binding activity; RNA binding activity; and RNA helicase activity. Involved in embryonic cranial skeleton morphogenesis; mRNA splicing, via spliceosome; and regulation of gene expression. Located in cytoplasm and nucleoplasm. Part of U2-type catalytic step 1 spliceosome; catalytic step 2 spliceosome; and exon-exon junction complex. Implicated in intellectual disability. Biomarker of p…
CHD2	0.525199	0.69	0.565	3.71193e-54	8.54448e-50	HGNC:1917	NM_001271	1106	O14647	chromodomain helicase DNA binding protein 2	protein-coding gene	Helicases|SNF2 related family|MicroRNA protein coding host genes	The CHD family of proteins is characterized by the presence of chromo (chromatin organization modifier) domains and SNF2-related helicase/ATPase domains. CHD genes alter gene expression possibly by modification of chromatin structure thus altering access of the transcriptional apparatus to its chromosomal DNA template. Alternatively spliced transcript variants encoding distinct isoforms have been…	FUNCTION: DNA-binding helicase that specifically binds to the promoter of target genes, leading to chromatin remodeling, possibly by promoting deposition of histone H3.3. Involved in myogenesis via interaction with MYOD1: binds to myogenic gene regulatory sequences and mediates incorporation of histone H3.3 prior to the onset of myogenic gene expression, promoting their expression (By similarity)…	Enables RNA binding activity. Predicted to be involved in muscle organ development; nucleosome organization; and regulation of transcription by RNA polymerase II. Predicted to act upstream of or within cellular response to DNA damage stimulus and hematopoietic stem cell differentiation. Predicted to be active in chromatin and nucleus. Implicated in developmental and epileptic encephalopathy.
SMCHD1	0.524924	0.719	0.622	5.63937e-43	1.29813e-38	HGNC:29090	NM_015295	23347	A6NHR9	structural maintenance of chromosomes flexible hinge domain containing 1	protein-coding gene		This gene encodes a protein which contains a hinge region domain found in members of the SMC (structural maintenance of chromosomes) protein family.	FUNCTION: Non-canonical member of the structural maintenance of chromosomes (SMC) protein family that plays a key role in epigenetic silencing by regulating chromatin architecture (By similarity). Promotes heterochromatin formation in both autosomes and chromosome X, probably by mediating the merge of chromatin compartments (By similarity). Plays a key role in chromosome X inactivation in females…	Predicted to enable ATP hydrolysis activity and protein homodimerization activity. Involved in dosage compensation by inactivation of X chromosome; nose development; and regulation of double-strand break repair. Located in Barr body and site of double-strand break. Colocalizes with chromosome, telomeric region. Implicated in facioscapulohumeral muscular dystrophy 2.
TAP1	0.5248	0.339	0.144	3.37963e-73	7.77956e-69	HGNC:43	NM_000593	6890	Q03518	transporter 1, ATP binding cassette subfamily B member	protein-coding gene	ATP binding cassette subfamily B	The membrane-associated protein encoded by this gene is a member of the superfamily of ATP-binding cassette (ABC) transporters. ABC proteins transport various molecules across extra- and intra-cellular membranes. ABC genes are divided into seven distinct subfamilies (ABC1, MDR/TAP, MRP, ALD, OABP, GCN20, White). This protein is a member of the MDR/TAP subfamily. Members of the MDR/TAP subfamily a…	FUNCTION: ABC transporter associated with antigen processing. In complex with TAP2 mediates unidirectional translocation of peptide antigens from cytosol to endoplasmic reticulum (ER) for loading onto MHC class I (MHCI) molecules (PubMed:25377891, PubMed:25656091). Uses the chemical energy of ATP to export peptides against the concentration gradient (PubMed:25377891). During the transport cycle a…	Enables several functions, including ABC-type peptide antigen transporter activity; TAP2 binding activity; and adenyl ribonucleotide binding activity. Involved in antigen processing and presentation of endogenous peptide antigen via MHC class I; cytosol to endoplasmic reticulum transport; and peptide transport. Located in centriolar satellite and endoplasmic reticulum. Is integral component of en…
ZNF267	0.516447	0.475	0.296	8.64539e-55	1.99008e-50	HGNC:13060	NM_003414		Q14586	zinc finger protein 267	protein-coding gene	Zinc fingers C2H2-type		FUNCTION: May be involved in transcriptional regulation.	Predicted to enable DNA-binding transcription activator activity, RNA polymerase II-specific and RNA polymerase II cis-regulatory region sequence-specific DNA binding activity. Predicted to be involved in regulation of transcription by RNA polymerase II. Predicted to be active in nucleus.
IRF9	0.516389	0.366	0.17	5.47102e-69	1.25937e-64	HGNC:6131	NM_001385400	10379	Q00978	interferon regulatory factor 9	protein-coding gene	Interferon regulatory factors	This gene encodes a member of the interferon regulatory factor (IRF) family, a group of transcription factors with diverse roles, including virus-mediated activation of interferon, and modulation of cell growth, differentiation, apoptosis, and immune system activity. Members of the IRF family are characterized by a conserved N-terminal DNA-binding domain containing tryptophan (W) repeats. Mutatio…	FUNCTION: Transcription factor that plays an essential role in anti-viral immunity. It mediates signaling by type I IFNs (IFN-alpha and IFN-beta). Following type I IFN binding to cell surface receptors, Jak kinases (TYK2 and JAK1) are activated, leading to tyrosine phosphorylation of STAT1 and STAT2. IRF9/ISGF3G associates with the phosphorylated STAT1:STAT2 dimer to form a complex termed ISGF3 t…	Enables RNA polymerase II cis-regulatory region sequence-specific DNA binding activity. Involved in positive regulation of transcription by RNA polymerase II. Located in ISGF3 complex and cytosol. Implicated in immunodeficiency 65. Biomarker of hepatitis C.
SMAD7	0.512955	0.338	0.156	5.61786e-64	1.29317e-59	HGNC:6773	NM_005904	4092	O15105	SMAD family member 7	protein-coding gene	SMAD family	The protein encoded by this gene is a nuclear protein that binds the E3 ubiquitin ligase SMURF2. Upon binding, this complex translocates to the cytoplasm, where it interacts with TGF-beta receptor type-1 (TGFBR1), leading to the degradation of both the encoded protein and TGFBR1. Expression of this gene is induced by TGFBR1. Variations in this gene are a cause of susceptibility to colorectal canc…	FUNCTION: Antagonist of signaling by TGF-beta (transforming growth factor) type 1 receptor superfamily members; has been shown to inhibit TGF-beta (Transforming growth factor) and activin signaling by associating with their receptors thus preventing SMAD2 access (PubMed:21791611). Functions as an adapter to recruit SMURF2 to the TGF-beta receptor complex. Also acts by recruiting the PPP1R15A-PP1 …	Enables several functions, including I-SMAD binding activity; activin binding activity; and beta-catenin binding activity. Involved in several processes, including regulation of cellular protein metabolic process; regulation of transcription, DNA-templated; and regulation of transmembrane receptor protein serine/threonine kinase signaling pathway. Located in several cellular components, including…
MRPS18C	0.511922	0.281	0.08	1.73505e-92	3.99392e-88	HGNC:16633	NM_001297767	51023	Q9Y3D5	mitochondrial ribosomal protein S18C	protein-coding gene	Mitochondrial ribosomal proteins|Small subunit mitochondrial ribosomal proteins	Mammalian mitochondrial ribosomal proteins are encoded by nuclear genes and help in protein synthesis within the mitochondrion. Mitochondrial ribosomes (mitoribosomes) consist of a small 28S subunit and a large 39S subunit. They have an estimated 75% protein to rRNA composition compared to prokaryotic ribosomes, where this ratio is reversed. Another difference between mammalian mitoribosomes and …		Predicted to enable small ribosomal subunit rRNA binding activity. Predicted to be a structural constituent of ribosome. Predicted to be involved in translation. Part of mitochondrial small ribosomal subunit.
ISCU	0.510066	0.749	0.619	4.47915e-64	1.03106e-59	HGNC:29882	NM_014301	23479	Q9H1K1	iron-sulfur cluster assembly enzyme	protein-coding gene	Mitochondrial iron-sulfur assembly components	This gene encodes a component of the iron-sulfur (Fe-S) cluster scaffold. Fe-S clusters are cofactors that play a role in the function of a diverse set of enzymes, including those that regulate metabolism, iron homeostasis, and oxidative stress response. Alternative splicing results in transcript variants encoding different protein isoforms that localize either to the cytosol or to the mitochondr…	FUNCTION: [Isoform 1]: Mitochondrial scaffold protein, of the core iron-sulfur cluster (ISC) assembly complex, that provides the structural architecture on which the [2Fe-2S] clusters are assembled (PubMed:34824239). The core iron-sulfur cluster (ISC) assembly complex is involved in the de novo synthesis of a [2Fe-2S] cluster, the first step of the mitochondrial iron-sulfur protein biogenesis. Th…	Enables molecular adaptor activity. Involved in negative regulation of iron ion import across plasma membrane; positive regulation of aconitate hydratase activity; and positive regulation of mitochondrial electron transport, NADH to ubiquinone. Located in cytosol and mitochondrion.
TOP1	0.509706	0.447	0.27	4.6401e-52	1.06811e-47	HGNC:11986	NM_003286	7150	P11387	DNA topoisomerase I	protein-coding gene	Topoisomerases	This gene encodes a DNA topoisomerase, an enzyme that controls and alters the topologic states of DNA during transcription. This enzyme catalyzes the transient breaking and rejoining of a single strand of DNA which allows the strands to pass through one another, thus altering the topology of DNA. This gene is localized to chromosome 20 and has pseudogenes which reside on chromosomes 1 and 22.	FUNCTION: Releases the supercoiling and torsional tension of DNA introduced during the DNA replication and transcription by transiently cleaving and rejoining one strand of the DNA duplex. Introduces a single-strand break via transesterification at a target site in duplex DNA. The scissile phosphodiester is attacked by the catalytic tyrosine of the enzyme, resulting in the formation of a DNA-(3'-…	Enables several functions, including ATP binding activity; DNA binding activity; and DNA topoisomerase type I (single strand cut, ATP-independent) activity. Involved in several processes, including chromosome organization; circadian regulation of gene expression; and peptidyl-serine phosphorylation. Located in P-body; fibrillar center; and nucleoplasm. Part of protein-DNA complex. Colocalizes wit…
KANSL1	0.506569	0.521	0.34	2.76053e-57	6.35445e-53	HGNC:24565	NM_015443	284058	Q7Z3B3	KAT8 regulatory NSL complex subunit 1	protein-coding gene	NSL histone acetyltransferase complex	This gene encodes a nuclear protein that is a subunit of two protein complexes involved with histone acetylation, the MLL1 complex and the NSL1 complex. The corresponding protein in Drosophila interacts with K(lysine) acetyltransferase 8, which is also a subunit of both the MLL1 and NSL1 complexes.	FUNCTION: Non-catalytic component of the NSL histone acetyltransferase complex, a multiprotein complex that mediates histone H4 acetylation at 'Lys-5'- and 'Lys-8' (H4K5ac and H4K8ac) at transcription start sites and promotes transcription initiation (PubMed:20018852, PubMed:22547026, PubMed:33657400). The NSL complex also acts as a regulator of gene expression in mitochondria (PubMed:27768893). …	Predicted to enable histone acetyltransferase binding activity. Involved in histone H4 acetylation and positive regulation of histone H3-K4 methylation. Located in NSL complex. Part of MLL1 complex and histone acetyltransferase complex. Implicated in Koolen de Vries syndrome.
KDSR	0.504931	0.296	0.124	2.01919e-64	4.64797e-60	HGNC:4021	NM_002035	2531	Q06136	3-ketodihydrosphingosine reductase	protein-coding gene	Short chain dehydrogenase/reductase superfamily	The protein encoded by this gene catalyzes the reduction of 3-ketodihydrosphingosine to dihydrosphingosine. The putative active site residues of the encoded protein are found on the cytosolic side of the endoplasmic reticulum membrane. A chromosomal rearrangement involving this gene is a cause of follicular lymphoma, also known as type II chronic lymphatic leukemia. The mutation of a conserved re…	FUNCTION: Catalyzes the reduction of 3'-oxosphinganine (3-ketodihydrosphingosine/KDS) to sphinganine (dihydrosphingosine/DHS), the second step of de novo sphingolipid biosynthesis. {ECO:0000269|PubMed:19141869, ECO:0000269|PubMed:28575652, ECO:0000269|PubMed:28774589, ECO:0000269|PubMed:34373586, ECO:0000269|PubMed:36170811}.	Enables 3-dehydrosphinganine reductase activity. Acts upstream of or within 3-keto-sphinganine metabolic process. Located in endoplasmic reticulum. Implicated in erythrokeratodermia variabilis et progressiva 4 and follicular lymphoma.
SH2D1A	0.502991	0.34	0.194	3.42573e-43	7.88569e-39	HGNC:10820	NM_002351	4068	O60880	SH2 domain containing 1A	protein-coding gene	SH2 domain containing	This gene encodes a protein that plays a major role in the bidirectional stimulation of T and B cells. This protein contains an SH2 domain and a short tail. It associates with the signaling lymphocyte-activation molecule, thereby acting as an inhibitor of this transmembrane protein by blocking the recruitment of the SH2-domain-containing signal-transduction molecule SHP-2 to its docking site. Thi…	FUNCTION: Cytoplasmic adapter regulating receptors of the signaling lymphocytic activation molecule (SLAM) family such as SLAMF1, CD244, LY9, CD84, SLAMF6 and SLAMF7. In SLAM signaling seems to cooperate with SH2D1B/EAT-2. Initially it has been proposed that association with SLAMF1 prevents SLAMF1 binding to inhibitory effectors including INPP5D/SHIP1 and PTPN11/SHP-2 (PubMed:11806999). However, …	Involved in negative regulation of T cell receptor signaling pathway. Located in cytoplasm. Implicated in X-linked lymphoproliferative syndrome 1.
ANXA1	0.495149	0.225	0.15	3.14025e-15	7.22854e-11	HGNC:533	NM_000700	301	P04083	annexin A1	protein-coding gene	Annexins|Receptor ligands	This gene encodes a membrane-localized protein that binds phospholipids. This protein inhibits phospholipase A2 and has anti-inflammatory activity. Loss of function or expression of this gene has been detected in multiple tumors.	FUNCTION: Plays important roles in the innate immune response as effector of glucocorticoid-mediated responses and regulator of the inflammatory process. Has anti-inflammatory activity (PubMed:8425544). Plays a role in glucocorticoid-mediated down-regulation of the early phase of the inflammatory response (By similarity). Contributes to the adaptive immune response by enhancing signaling cascades…	Enables calcium-dependent phospholipid binding activity; calcium-dependent protein binding activity; and phospholipase A2 inhibitor activity. Involved in several processes, including leukocyte chemotaxis; regulation of T cell activation; and regulation of vesicle-mediated transport. Located in several cellular components, including cornified envelope; endosome; and extracellular exosome. Is extri…
MBP	0.493126	0.524	0.377	1.144e-42	2.63337e-38	HGNC:6925	NM_001025081	4155	P02686	myelin basic protein	protein-coding gene		The protein encoded by the classic MBP gene is a major constituent of the myelin sheath of oligodendrocytes and Schwann cells in the nervous system. However, MBP-related transcripts are also present in the bone marrow and the immune system. These mRNAs arise from the long MBP gene (otherwise called 'Golli-MBP') that contains 3 additional exons located upstream of the classic MBP exons. Alternativ…	FUNCTION: The classic group of MBP isoforms (isoform 4-isoform 14) are with PLP the most abundant protein components of the myelin membrane in the CNS. They have a role in both its formation and stabilization. The smaller isoforms might have an important role in remyelination of denuded axons in multiple sclerosis. The non-classic group of MBP isoforms (isoform 1-isoform 3/Golli-MBPs) may prefere…	Enables calmodulin binding activity. Involved in several processes, including maintenance of blood-brain barrier; negative regulation of heterotypic cell-cell adhesion; and positive regulation of macromolecule metabolic process. Located in myelin sheath. Part of protein-containing complex. Implicated in multiple sclerosis.
IVNS1ABP	0.492756	0.376	0.2	8.9664e-56	2.06398e-51	HGNC:16951	NM_006469		Q9Y6Y0	influenza virus NS1A binding protein	protein-coding gene	Kelch like|BTB domain containing		FUNCTION: Involved in many cell functions, including pre-mRNA splicing, the aryl hydrocarbon receptor (AHR) pathway, F-actin organization and protein ubiquitination. Plays a role in the dynamic organization of the actin skeleton as a stabilizer of actin filaments by association with F-actin through Kelch repeats (By similarity). Protects cells from cell death induced by actin destabilization (By …	Involved in RNA splicing; negative regulation of protein ubiquitination; and response to virus. Located in cytosol. Implicated in immunodeficiency 70.
ZC3HAV1	0.491977	0.451	0.277	1.15809e-50	2.66581e-46	HGNC:23721	NM_020119	56829	Q7Z2W4	zinc finger CCCH-type containing, antiviral 1	protein-coding gene	Zinc fingers CCCH-type|Poly(ADP-ribose) polymerases	This gene encodes a CCCH-type zinc finger protein that is thought to prevent infection by retroviruses. Studies of the rat homolog indicate that the protein may primarily function to inhibit viral gene expression and induce an innate immunity to viral infection. Alternative splicing occurs at this locus and two variants, each encoding distinct isoforms, are described.	FUNCTION: Antiviral protein which inhibits the replication of viruses by recruiting the cellular RNA degradation machineries to degrade the viral mRNAs. Binds to a ZAP-responsive element (ZRE) present in the target viral mRNA, recruits cellular poly(A)-specific ribonuclease PARN to remove the poly(A) tail, and the 3'-5' exoribonuclease complex exosome to degrade the RNA body from the 3'-end. It a…	Enables RNA binding activity and cadherin binding activity. Involved in several processes, including negative regulation of viral genome replication; positive regulation of intracellular signal transduction; and positive regulation of type I interferon production. Located in cytosol.
XRCC5	0.490526	0.51	0.319	7.77952e-59	1.79077e-54	HGNC:12833	NM_021141	7520	P13010	X-ray repair cross complementing 5	protein-coding gene		The protein encoded by this gene is the 80-kilodalton subunit of the Ku heterodimer protein which is also known as ATP-dependant DNA helicase II or DNA repair protein XRCC5. Ku is the DNA-binding component of the DNA-dependent protein kinase, and it functions together with the DNA ligase IV-XRCC4 complex in the repair of DNA double-strand break by non-homologous end joining and the completion of …	FUNCTION: Single-stranded DNA-dependent ATP-dependent helicase that plays a key role in DNA non-homologous end joining (NHEJ) by recruiting DNA-PK to DNA (PubMed:11493912, PubMed:12145306, PubMed:7957065, PubMed:8621488). Required for double-strand break repair and V(D)J recombination (PubMed:11493912, PubMed:12145306, PubMed:7957065, PubMed:8621488). Also has a role in chromosome translocation (…	Enables several functions, including nucleic acid binding activity; protein C-terminus binding activity; and ubiquitin protein ligase binding activity. Contributes to 5'-deoxyribose-5-phosphate lyase activity; DNA end binding activity; and double-stranded telomeric DNA binding activity. Involved in several processes, including cellular response to gamma radiation; regulation of telomere maintenan…
SAMHD1	0.485995	0.646	0.494	7.32855e-49	1.68696e-44	HGNC:15925	NM_015474	25939	Q9Y3Z3	SAM and HD domain containing deoxynucleoside triphosphate triphosphohydrolase 1	protein-coding gene	Sterile alpha motif domain containing	This gene may play a role in regulation of the innate immune response. The encoded protein is upregulated in response to viral infection and may be involved in mediation of tumor necrosis factor-alpha proinflammatory responses. Mutations in this gene have been associated with Aicardi-Goutieres syndrome.	FUNCTION: Protein that acts both as a host restriction factor involved in defense response to virus and as a regulator of DNA end resection at stalled replication forks (PubMed:19525956, PubMed:21613998, PubMed:21720370, PubMed:22056990, PubMed:23601106, PubMed:23602554, PubMed:24336198, PubMed:26294762, PubMed:26431200, PubMed:28229507, PubMed:28834754, PubMed:29670289). Has deoxynucleoside trip…	Enables several functions, including dGTP binding activity; dGTPase activity; and nucleic acid binding activity. Involved in several processes, including DNA metabolic process; protein homotetramerization; and purine deoxyribonucleoside triphosphate catabolic process. Located in nucleoplasm; site of double-strand break; and tetraspanin-enriched microdomain. Implicated in Aicardi-Goutieres syndrom…
PAK2	0.483722	0.567	0.407	1.08171e-49	2.48999e-45	HGNC:8591	NM_002577	5062	Q13177	p21 (RAC1) activated kinase 2	protein-coding gene		The p21 activated kinases (PAK) are critical effectors that link Rho GTPases to cytoskeleton reorganization and nuclear signaling. The PAK proteins are a family of serine/threonine kinases that serve as targets for the small GTP binding proteins, CDC42 and RAC1, and have been implicated in a wide range of biological activities. The protein encoded by this gene is activated by proteolytic cleavage…	FUNCTION: Serine/threonine protein kinase that plays a role in a variety of different signaling pathways including cytoskeleton regulation, cell motility, cell cycle progression, apoptosis or proliferation (PubMed:12853446, PubMed:16617111, PubMed:19273597, PubMed:19923322, PubMed:33693784, PubMed:7744004, PubMed:9171063). Acts as a downstream effector of the small GTPases CDC42 and RAC1 (PubMed:…	Enables several functions, including enzyme binding activity; identical protein binding activity; and protein tyrosine kinase activator activity. Involved in several processes, including cell-cell junction assembly; negative regulation of stress fiber assembly; and regulation of apoptotic process. Acts upstream of or within protein autophosphorylation. Located in cell-cell junction and cytosol. I…
USP14	0.483341	0.386	0.202	2.07043e-60	4.76592e-56	HGNC:12612	NM_005151	9097	P54578	ubiquitin specific peptidase 14	protein-coding gene	Ubiquitin specific peptidases	This gene encodes a member of the ubiquitin-specific processing (UBP) family of proteases that is a deubiquitinating enzyme (DUB) with His and Cys domains. This protein is located in the cytoplasm and cleaves the ubiquitin moiety from ubiquitin-fused precursors and ubiquitinylated proteins. Mice with a mutation that results in reduced expression of the ortholog of this protein are retarded for gr…	FUNCTION: Proteasome-associated deubiquitinase which releases ubiquitin from the proteasome targeted ubiquitinated proteins (PubMed:35145029). Ensures the regeneration of ubiquitin at the proteasome (PubMed:18162577, PubMed:28396413). Is a reversibly associated subunit of the proteasome and a large fraction of proteasome-free protein exists within the cell (PubMed:18162577). Required for the degr…	Enables cysteine-type deubiquitinase activity; endopeptidase inhibitor activity; and proteasome binding activity. Involved in negative regulation of ER-associated ubiquitin-dependent protein catabolic process; protein deubiquitination; and regulation of chemotaxis. Located in several cellular components, including cell surface; cytoplasmic vesicle; and cytosol.
RAPGEF6	0.479472	0.443	0.277	1.34797e-48	3.10289e-44	HGNC:20655	NM_016340		Q8TEU7	Rap guanine nucleotide exchange factor 6	protein-coding gene	PDZ domain containing		FUNCTION: Guanine nucleotide exchange factor (GEF) for Rap1A, Rap2A and M-Ras GTPases. Does not interact with cAMP. {ECO:0000269|PubMed:11524421, ECO:0000269|PubMed:12581858}.	Enables several functions, including GTP-dependent protein binding activity; guanyl-nucleotide exchange factor activity; and phosphatidic acid binding activity. Involved in microvillus assembly; positive regulation of GTPase activity; and protein localization to plasma membrane. Located in several cellular components, including apical plasma membrane; centrosome; and endocytic vesicle.
IL2RA	0.479362	0.332	0.196	2.43415e-36	5.60316e-32	HGNC:6008	NM_000417	3559	P01589	interleukin 2 receptor subunit alpha	protein-coding gene	CD molecules|Interleukin receptors|Sushi domain containing	The interleukin 2 (IL2) receptor alpha (IL2RA) and beta (IL2RB) chains, together with the common gamma chain (IL2RG), constitute the high-affinity IL2 receptor. Homodimeric alpha chains (IL2RA) result in low-affinity receptor, while homodimeric beta (IL2RB) chains produce a medium-affinity receptor. Normally an integral-membrane protein, soluble IL2RA has been isolated and determined to result fr…	FUNCTION: Receptor for interleukin-2. The receptor is involved in the regulation of immune tolerance by controlling regulatory T cells (TREGs) activity. TREGs suppress the activation and expansion of autoreactive T-cells. {ECO:0000269|PubMed:23416241, ECO:0000269|PubMed:24116927}.	Contributes to interleukin-2 receptor activity. Involved in regulation of T cell tolerance induction. Predicted to be located in plasma membrane. Predicted to be part of interleukin-2 receptor complex. Implicated in immunodeficiency 41; lymphopenia; multiple sclerosis; type 1 diabetes mellitus; and type 1 diabetes mellitus 10. Biomarker of COVID-19; Hantavirus hemorrhagic fever with renal syndrom…
IL7R	0.478796	0.719	0.61	8.93832e-48	2.05751e-43	HGNC:6024	NM_001410734		P16871	interleukin 7 receptor	protein-coding gene	CD molecules|Fibronectin type III domain containing|Interleukin receptors		FUNCTION: Receptor for interleukin-7. Also acts as a receptor for thymic stromal lymphopoietin (TSLP).	Enables cytokine receptor activity. Involved in positive regulation of cell population proliferation and positive regulation of receptor signaling pathway via STAT. Located in cytosol; nucleoplasm; and plasma membrane. Implicated in colon cancer; lung non-small cell carcinoma; severe combined immunodeficiency; severe combined immunodeficiency, autosomal recessive, T cell-negative, B cell-positive…
HELB	0.474958	0.333	0.172	1.42693e-51	3.28465e-47	HGNC:17196	NM_001370285	92797	Q8NG08	DNA helicase B	protein-coding gene	Helicases	This gene encodes a DNA-dependent ATPase which catalyzes the unwinding of DNA necessary for DNA replication, repair, recombination, and transcription. This gene is thought to function specifically during the S phase entry of the cell cycle. Alternative splicing results in multiple transcript variants.	FUNCTION: 5'-3' DNA helicase involved in DNA damage response by acting as an inhibitor of DNA end resection (PubMed:25617833, PubMed:26774285). Recruitment to single-stranded DNA (ssDNA) following DNA damage leads to inhibit the nucleases catalyzing resection, such as EXO1, BLM and DNA2, possibly via the 5'-3' ssDNA translocase activity of HELB (PubMed:26774285). As cells approach S phase, DNA en…	Enables 5'-3' DNA helicase activity and single-stranded DNA helicase activity. Involved in DNA replication, synthesis of RNA primer; cellular response to DNA damage stimulus; and regulation of DNA metabolic process. Located in several cellular components, including nucleoplasm; plasma membrane; and site of double-strand break. Colocalizes with DNA replication factor A complex.
SNX9	0.473747	0.461	0.286	4.91759e-52	1.13198e-47	HGNC:14973	NM_016224	51429	Q9Y5X1	sorting nexin 9	protein-coding gene	Sorting nexins|PX-BAR domain containing	This gene encodes a member of the sorting nexin family. Members of this family contain a phosphoinositide binding domain, and are involved in intracellular trafficking. The encoded protein does not contain a coiled coil region, like some family members, but does contain a SRC homology domain near its N-terminus. The encoded protein is reported to have a variety of interaction partners, including …	FUNCTION: Involved in endocytosis and intracellular vesicle trafficking, both during interphase and at the end of mitosis. Required for efficient progress through mitosis and cytokinesis. Required for normal formation of the cleavage furrow at the end of mitosis. Plays a role in endocytosis via clathrin-coated pits, but also clathrin-independent, actin-dependent fluid-phase endocytosis. Plays a r…	Enables several functions, including 1-phosphatidylinositol binding activity; Arp2/3 complex binding activity; and protein homodimerization activity. Involved in several processes, including cytoskeleton-dependent cytokinesis; plasma membrane tubulation; and positive regulation of cellular protein metabolic process. Located in several cellular components, including cytoplasmic vesicle membrane; c…
IPCEF1	0.470306	0.327	0.181	1.14936e-43	2.64572e-39	HGNC:21204	NM_001130699		Q8WWN9	interaction protein for cytohesin exchange factors 1	protein-coding gene	Pleckstrin homology domain containing		FUNCTION: Enhances the promotion of guanine-nucleotide exchange by PSCD2 on ARF6 in a concentration-dependent manner. {ECO:0000250}.	Predicted to enable peroxidase activity. Predicted to be involved in response to oxidative stress. Predicted to be located in cytoplasm and plasma membrane.
TIFA	0.469473	0.434	0.283	5.47318e-42	1.25987e-37	HGNC:19075	NM_052864	92610	Q96CG3	TRAF interacting protein with forkhead associated domain	protein-coding gene		This gene encodes an adapter protein involved in adaptive and innate immunity. This protein includes a forkhead-associated (FHA) domain that specifically binds to phosphorylated serine and threonine residues. In response to bacterial infection, the encoded host cell protein undergoes an intermolecular interaction between the FHA domain and a phosphorylated threonine that leads to protein oligomer…	FUNCTION: Adapter molecule that plays a key role in the activation of pro-inflammatory NF-kappa-B signaling following detection of bacterial pathogen-associated molecular pattern metabolites (PAMPs) (PubMed:12566447, PubMed:15492226, PubMed:26068852, PubMed:28222186, PubMed:28877472, PubMed:30111836). Promotes activation of an innate immune response by inducing the oligomerization and polyubiquit…	Involved in several processes, including cytoplasmic pattern recognition receptor signaling pathway; positive regulation of I-kappaB kinase/NF-kappaB signaling; and protein homooligomerization. Located in cytoplasm.
RSRP1	0.467767	0.703	0.526	3.6475e-59	8.39617e-55	HGNC:25234	NM_020317		Q9BUV0	arginine and serine rich protein 1	protein-coding gene			FUNCTION: Probably acts as a spliceosomal factor that contributes to spliceosome assembly and regulates the isoform switching of proteins such as PARP6. {ECO:0000269|PubMed:34042961}.	No description available
CRYBG1	0.467232	0.404	0.25	2.1599e-43	4.97188e-39	HGNC:356	NM_001371242		Q9Y4K1	crystallin beta-gamma domain containing 1	protein-coding gene	Beta-gamma crystallin domain containing		FUNCTION: May function as suppressor of malignant melanoma. It may exert its effects through interactions with the cytoskeleton.	Predicted to enable carbohydrate binding activity.
AP3M2	0.466024	0.443	0.289	1.66437e-42	3.83121e-38	HGNC:570	NM_001134296	10947	P53677	adaptor related protein complex 3 subunit mu 2	protein-coding gene	Adaptor related protein complex 3	This gene encodes a subunit of the heterotetrameric adaptor-related protein comlex 3 (AP-3), which belongs to the adaptor complexes medium subunits family. The AP-3 complex plays a role in protein trafficking to lysosomes and specialized organelles. Multiple alternatively spliced variants, encoding the same protein, have been identified.	FUNCTION: Part of the AP-3 complex, an adaptor-related complex which is not clathrin-associated. The complex is associated with the Golgi region as well as more peripheral structures. It facilitates the budding of vesicles from the Golgi membrane and may be directly involved in trafficking to lysosomes. In concert with the BLOC-1 complex, AP-3 is required to target cargos into vesicles assembled …	Predicted to be involved in anterograde synaptic vesicle transport and endocytosis. Predicted to be located in several cellular components, including Golgi apparatus; axon cytoplasm; and cytoplasmic vesicle membrane. Predicted to be part of AP-type membrane coat adaptor complex. Predicted to be active in cytoplasmic vesicle.
HNRNPF	0.462283	0.499	0.324	3.75691e-51	8.64803e-47	HGNC:5039	NM_001098204	3185	P52597	heterogeneous nuclear ribonucleoprotein F	protein-coding gene	RNA binding motif containing|Heterogeneous nuclear ribonucleoproteins	This gene belongs to the subfamily of ubiquitously expressed heterogeneous nuclear ribonucleoproteins (hnRNPs). The hnRNPs are RNA binding proteins that complex with heterogeneous nuclear RNA (hnRNA). These proteins are associated with pre-mRNAs in the nucleus and regulate alternative splicing, polyadenylation, and other aspects of mRNA metabolism and transport. While all of the hnRNPs are presen…	FUNCTION: Component of the heterogeneous nuclear ribonucleoprotein (hnRNP) complexes which provide the substrate for the processing events that pre-mRNAs undergo before becoming functional, translatable mRNAs in the cytoplasm. Plays a role in the regulation of alternative splicing events. Binds G-rich sequences in pre-mRNAs and keeps target RNA in an unfolded state. {ECO:0000269|PubMed:20526337}.	Enables single-stranded RNA binding activity. Involved in regulation of RNA splicing. Located in cytosol and nucleoplasm. Part of catalytic step 2 spliceosome.
LPAR6	0.462191	0.225	0.07	1.5601e-65	3.5912e-61	HGNC:15520	NM_005767	10161	P43657	lysophosphatidic acid receptor 6	protein-coding gene	Lysophosphatidic acid receptors	The protein encoded by this gene belongs to the family of G-protein coupled receptors, that are preferentially activated by adenosine and uridine nucleotides. This gene aligns with an internal intron of the retinoblastoma susceptibility gene in the reverse orientation. Alternative splicing results in multiple transcript variants.	FUNCTION: Binds to oleoyl-L-alpha-lysophosphatidic acid (LPA). Intracellular cAMP is involved in the receptor activation. Important for the maintenance of hair growth and texture. {ECO:0000269|PubMed:18297070}.	Predicted to enable lysophosphatidic acid receptor activity. Predicted to be involved in positive regulation of Rho protein signal transduction and positive regulation of cytosolic calcium ion concentration involved in phospholipase C-activating G protein-coupled signaling pathway. Predicted to act upstream of or within blastocyst hatching. Located in plasma membrane. Implicated in hypotrichosis …
JMJD1C	0.46211	0.581	0.425	1.7513e-43	4.03133e-39	HGNC:12313	NM_004241		Q15652	jumonji domain containing 1C	protein-coding gene	Lysine demethylases|MicroRNA protein coding host genes		FUNCTION: Probable histone demethylase that specifically demethylates 'Lys-9' of histone H3, thereby playing a central role in histone code. Demethylation of Lys residue generates formaldehyde and succinate. May be involved in hormone-dependent transcriptional activation, by participating in recruitment to androgen-receptor target genes (By similarity). {ECO:0000250}.	Predicted to enable chromatin DNA binding activity; histone H3-methyl-lysine-9 demethylase activity; and transcription coregulator activity. Predicted to be involved in histone H3-K9 demethylation and regulation of transcription by RNA polymerase II. Predicted to act upstream of or within epithelial cell morphogenesis; male germ-line stem cell population maintenance; and seminiferous tubule devel…
SRGN	0.45896	0.884	0.844	3.22424e-46	7.42187e-42	HGNC:9361	NM_002727	5552	P10124	serglycin	protein-coding gene	Proteoglycans	This gene encodes a protein best known as a hematopoietic cell granule proteoglycan. Proteoglycans stored in the secretory granules of many hematopoietic cells also contain a protease-resistant peptide core, which may be important for neutralizing hydrolytic enzymes. This encoded protein was found to be associated with the macromolecular complex of granzymes and perforin, which may serve as a med…	FUNCTION: Plays a role in formation of mast cell secretory granules and mediates storage of various compounds in secretory vesicles. Required for storage of some proteases in both connective tissue and mucosal mast cells and for storage of granzyme B in T-lymphocytes. Plays a role in localizing neutrophil elastase in azurophil granules of neutrophils. Mediates processing of MMP2. Plays a role in …	Involved in granzyme-mediated programmed cell death signaling pathway and negative regulation of bone mineralization. Located in Golgi apparatus and extracellular space.
CLEC2D	0.458761	0.536	0.38	1.46551e-43	3.37345e-39	HGNC:14351	NM_013269	29121	Q9UHP7	C-type lectin domain family 2 member D	protein-coding gene	C-type lectin domain containing	This gene encodes a member of the natural killer cell receptor C-type lectin family. The encoded protein inhibits osteoclast formation and contains a transmembrane domain near the N-terminus as well as the C-type lectin-like extracellular domain. Several alternatively spliced transcript variants have been identified for this gene.	FUNCTION: Receptor for KLRB1 that protects target cells against natural killer cell-mediated lysis (PubMed:16339513, PubMed:20843815). Inhibits osteoclast formation (PubMed:14753741, PubMed:15123656). Inhibits bone resorption (PubMed:14753741). Modulates the release of interferon-gamma (PubMed:15104121). Binds high molecular weight sulfated glycosaminoglycans (PubMed:15123656). {ECO:0000269|PubMe…	Predicted to enable natural killer cell lectin-like receptor binding activity. Predicted to be involved in cell surface receptor signaling pathway. Located in cell surface and endoplasmic reticulum.
AC092338.3	0.458305	0.361	0.198	4.30887e-50	9.91858e-46
C14orf119	0.454511	0.213	0.041	1.95684e-89	4.50444e-85	HGNC:20270	NM_017924		Q9NWQ9	chromosome 14 open reading frame 119	protein-coding gene				Located in cytosol and mitochondrion.
ARID5A	0.440086	0.496	0.327	2.39221e-47	5.50662e-43	HGNC:17361	NM_212481	10865	Q03989	AT-rich interaction domain 5A	protein-coding gene	AT-rich interaction domain containing	Members of the ARID protein family, including ARID5A, have diverse functions but all appear to play important roles in development, tissue-specific gene expression, and regulation of cell growth (Patsialou et al., 2005.	FUNCTION: DNA-binding protein that may regulate transcription and act as a repressor by binding to AT-rich stretches in the promoter region of target genes (PubMed:8649988). May positively regulate chondrocyte-specific transcription such as of COL2A1 in collaboration with SOX9 and positively regulate histone H3 acetylation at chondrocyte-specific genes. May stimulate early-stage chondrocyte diffe…	Enables several functions, including identical protein binding activity; nuclear receptor binding activity; and transcription corepressor activity. Involved in cellular response to estrogen stimulus and negative regulation of transcription by RNA polymerase II. Located in nucleolus and nucleoplasm.
ERGIC2	0.438247	0.302	0.137	9.80231e-57	2.25639e-52	HGNC:30208	NM_016570	51290	Q96RQ1	ERGIC and golgi 2	protein-coding gene		ERGIC2, or PTX1, is a ubiquitously expressed nuclear protein that is downregulated in prostate carcinoma (Kwok et al., 2001.	FUNCTION: Possible role in transport between endoplasmic reticulum and Golgi. {ECO:0000250}.	Involved in endoplasmic reticulum to Golgi vesicle-mediated transport and retrograde vesicle-mediated transport, Golgi to endoplasmic reticulum. Located in Golgi apparatus; nucleolus; and retrograte transporter complex, Golgi to ER.
CENPC	0.436552	0.644	0.51	3.05341e-38	7.02865e-34	HGNC:1854	NM_001362481	1060	Q03188	centromere protein C	protein-coding gene	Constitutive centromere associated network	Centromere protein C 1 is a centromere autoantigen and a component of the inner kinetochore plate. The protein is required for maintaining proper kinetochore size and a timely transition to anaphase. A putative pseudogene exists on chromosome 12.	FUNCTION: Component of the CENPA-NAC (nucleosome-associated) complex, a complex that plays a central role in assembly of kinetochore proteins, mitotic progression and chromosome segregation. The CENPA-NAC complex recruits the CENPA-CAD (nucleosome distal) complex and may be involved in incorporation of newly synthesized CENPA into centromeres. CENPC recruits DNA methylation and DNMT3B to both cen…	Enables identical protein binding activity. Involved in chromosome segregation; kinetochore assembly; and mitotic cell cycle. Located in chromosome, centromeric region; midbody; and nuclear body. Implicated in CREST syndrome and liver cirrhosis.
ADSS	0.435438	0.301	0.135	7.66078e-57	1.76343e-52
DCTN6	0.433223	0.395	0.231	1.26526e-47	2.9125e-43	HGNC:16964	NM_006571	10671	O00399	dynactin subunit 6	protein-coding gene	Dynactin subunits	The protein encoded by this gene contains an RGD (Arg-Gly-Asp) motif in the N-terminal region, which confers adhesive properties to macromolecular proteins like fibronectin. It shares a high degree of sequence similarity with the mouse homolog, which has been suggested to play a role in mitochondrial biogenesis. The exact biological function of this gene is not known.	FUNCTION: Part of the dynactin complex that activates the molecular motor dynein for ultra-processive transport along microtubules. {ECO:0000269|PubMed:23455152}.	Predicted to enable dynein complex binding activity. Predicted to be involved in mitotic spindle organization. Located in centrosome.
HBP1	0.433076	0.493	0.312	2.21303e-52	5.09417e-48	HGNC:23200	NM_012257		O60381	HMG-box transcription factor 1	protein-coding gene			FUNCTION: Transcriptional repressor that binds to the promoter region of target genes. Plays a role in the regulation of the cell cycle and of the Wnt pathway. Binds preferentially to the sequence 5'-TTCATTCATTCA-3'. Binding to the histone H1.0 promoter is enhanced by interaction with RB1. Disrupts the interaction between DNA and TCF4. {ECO:0000269|PubMed:10562551, ECO:0000269|PubMed:10958660, EC…	Predicted to enable DNA-binding transcription repressor activity, RNA polymerase II-specific and RNA polymerase II cis-regulatory region sequence-specific DNA binding activity. Predicted to be involved in negative regulation of lipid transport; negative regulation of reactive oxygen species biosynthetic process; and negative regulation of transcription by RNA polymerase II. Located in nuclear spe…
SC5D	0.427462	0.267	0.129	1.62903e-44	3.74987e-40	HGNC:10547	NM_001024956	6309	O75845	sterol-C5-desaturase	protein-coding gene	Fatty acid hydroxylase domain containing	This gene encodes an enzyme of cholesterol biosynthesis. The encoded protein catalyzes the conversion of lathosterol into 7-dehydrocholesterol. Mutations in this gene have been associated with lathosterolosis. Alternatively spliced transcript variants encoding the same protein have been described.	FUNCTION: Catalyzes the penultimate step of the biosynthesis of cholesterol, the dehydrogenation of lathosterol into 7-dehydrocholesterol (7-DHC). Cholesterol is the major sterol component in mammalian membranes and a precursor for bile acid and steroid hormone synthesis (PubMed:10786622, PubMed:38297129). In addition to its essential role in cholesterol biosynthesis, it also indirectly regulates…	Enables C-5 sterol desaturase activity. Predicted to be involved in cholesterol biosynthetic process via lathosterol. Predicted to be located in endoplasmic reticulum. Predicted to be integral component of membrane. Predicted to be active in endoplasmic reticulum membrane.
IKZF4	0.427268	0.187	0.044	6.20178e-69	1.42759e-64	HGNC:13179	NM_022465	64375	Q9H2S9	IKAROS family zinc finger 4	protein-coding gene	Zinc fingers C2H2-type	Members of the Ikaros (ZNFN1A1; MIM 603023) family of transcription factors, which includes Eos, are expressed in lymphocytes and are implicated in the control of lymphoid development.	FUNCTION: DNA-binding protein that binds to the 5'GGGAATRCC-3' Ikaros-binding sequence. Transcriptional repressor. Interacts with SPI1 and MITF to repress transcription of the CTSK and ACP5 promoters via recruitment of corepressors SIN3A and CTBP2. May be involved in the development of central and peripheral nervous systems. Essential for the inhibitory function of regulatory T-cells (Treg). Medi…	Enables protein domain specific binding activity and zinc ion binding activity. Involved in protein homooligomerization. Located in nuclear body. Part of protein-containing complex.
USP16	0.425815	0.602	0.45	1.19184e-43	2.74349e-39	HGNC:12614	NM_001001992	10600	Q9Y5T5	ubiquitin specific peptidase 16	protein-coding gene	Ubiquitin specific peptidases	This gene encodes a deubiquitinating enzyme that is phosphorylated at the onset of mitosis and then dephosphorylated at the metaphase/anaphase transition. It can deubiquitinate H2A, one of two major ubiquitinated proteins of chromatin, in vitro and a mutant form of the protein was shown to block cell division. Alternate transcriptional splice variants, encoding different isoforms, have been chara…	FUNCTION: Specifically deubiquitinates 'Lys-120' of histone H2A (H2AK119Ub), a specific tag for epigenetic transcriptional repression, thereby acting as a coactivator (PubMed:17914355). Deubiquitination of histone H2A is a prerequisite for subsequent phosphorylation at 'Ser-11' of histone H3 (H3S10ph), and is required for chromosome segregation when cells enter into mitosis (PubMed:17914355). In …	Enables several functions, including cysteine-type peptidase activity; ubiquitin binding activity; and zinc ion binding activity. Involved in several processes, including histone H2A K63-linked deubiquitination; positive regulation of macromolecule biosynthetic process; and protein homotetramerization. Located in nucleus.
SERPINB9	0.423597	0.27	0.117	1.28537e-52	2.95879e-48	HGNC:8955	NM_004155	5272	P50453	serpin family B member 9	protein-coding gene	Serpin peptidase inhibitors	This gene encodes a member of the serine protease inhibitor family which are also known as serpins. The encoded protein belongs to a subfamily of intracellular serpins. This protein inhibits the activity of the effector molecule granzyme B. Overexpression of this protein may prevent cytotoxic T-lymphocytes from eliminating certain tumor cells. A pseudogene of this gene is found on chromosome 6.	FUNCTION: Granzyme B inhibitor.	Enables cysteine-type endopeptidase inhibitor activity involved in apoptotic process; protease binding activity; and serine-type endopeptidase inhibitor activity. Involved in several processes, including cellular response to estrogen stimulus; negative regulation of endopeptidase activity; and protection from natural killer cell mediated cytotoxicity. Located in several cellular components, inclu…
ICOS	0.422404	0.407	0.26	3.64257e-36	8.38484e-32	HGNC:5351	NM_012092	29851	Q9Y6W8	inducible T cell costimulator	protein-coding gene	CD molecules	The protein encoded by this gene belongs to the CD28 and CTLA-4 cell-surface receptor family. It forms homodimers and plays an important role in cell-cell signaling, immune responses, and regulation of cell proliferation.	FUNCTION: Stimulatory receptor expressed in activated or antigen-experienced T-cells that plays an important role in the immune response (PubMed:9930702). Upon binding to its ligand ICOSL expressed on antigen presenting cells (APCs), delivers costimulatory signals that enhances all basic T-cell responses to a foreign antigen, namely proliferation, secretion of lymphokines including IL10, up-regul…	Predicted to be involved in T cell costimulation; T cell tolerance induction; and cell-cell adhesion. Predicted to be located in external side of plasma membrane. Predicted to be integral component of plasma membrane. Implicated in celiac disease; common variable immunodeficiency; and immunoglobulin alpha deficiency.
TRIM22	0.421798	0.412	0.266	3.9419e-37	9.07385e-33	HGNC:16379	NM_006074	10346	Q8IYM9	tripartite motif containing 22	protein-coding gene	Ring finger proteins|Tripartite motif family|Minor histocompatibility antigens	The protein encoded by this gene is a member of the tripartite motif (TRIM) family. The TRIM motif includes three zinc-binding domains, a RING, a B-box type 1 and a B-box type 2, and a coiled-coil region. This protein localizes to the cytoplasm and its expression is induced by interferon. The protein down-regulates transcription from the HIV-1 LTR promoter region, suggesting that function of this…	FUNCTION: Interferon-induced E3 ubiquitin ligase that plays important roles in innate and adaptive immunity (PubMed:25683609, PubMed:35777501). Restricts the replication of many viruses including HIV-1, encephalomyocarditis virus (EMCV), hepatitis B virus (HBV), hepatitis C virus (HCV) or Zika virus (ZIKV) (PubMed:25683609, PubMed:35777501, PubMed:36042495). Mechanistically, negatively regulates …	Enables several functions, including identical protein binding activity; protein kinase binding activity; and transcription coactivator activity. Involved in several processes, including positive regulation of I-kappaB kinase/NF-kappaB signaling; positive regulation of NF-kappaB transcription factor activity; and positive regulation of autophagy. Located in Golgi apparatus and nuclear body.
CCNH	0.419111	0.485	0.329	1.08977e-43	2.50855e-39	HGNC:1594	NM_001239	902	P51946	cyclin H	protein-coding gene	Cyclins|CDK activating kinase complex	The protein encoded by this gene belongs to the highly conserved cyclin family, whose members are characterized by a dramatic periodicity in protein abundance through the cell cycle. Cyclins function as regulators of CDK kinases. Different cyclins exhibit distinct expression and degradation patterns which contribute to the temporal coordination of each mitotic event. This cyclin forms a complex w…	FUNCTION: Regulates CDK7, the catalytic subunit of the CDK-activating kinase (CAK) enzymatic complex. CAK activates the cyclin-associated kinases CDK1, CDK2, CDK4 and CDK6 by threonine phosphorylation. CAK complexed to the core-TFIIH basal transcription factor activates RNA polymerase II by serine phosphorylation of the repetitive C-terminal domain (CTD) of its large subunit (POLR2A), allowing it…	Contributes to RNA polymerase II general transcription initiation factor activity. Involved in protein stabilization; regulation of G1/S transition of mitotic cell cycle; and transcription initiation from RNA polymerase II promoter. Located in nucleoplasm. Part of nucleus.
LINS1	0.417676	0.244	0.088	2.23509e-60	5.14494e-56	HGNC:30922	NM_018148		Q8NG48	lines homolog 1	protein-coding gene				Involved in cognition. Implicated in autosomal recessive non-syndromic intellectual disability.
RBPJ	0.416229	0.372	0.235	7.02939e-34	1.61809e-29	HGNC:5724	NM_015874	3516	Q06330	recombination signal binding protein for immunoglobulin kappa J region	protein-coding gene	PTF1 complex|IPT domain containing	The protein encoded by this gene is a transcriptional regulator important in the Notch signaling pathway. The encoded protein acts as a repressor when not bound to Notch proteins and an activator when bound to Notch proteins. It is thought to function by recruiting chromatin remodeling complexes containing histone deacetylase or histone acetylase proteins to Notch signaling pathway genes. Several…	FUNCTION: Transcriptional regulator that plays a central role in Notch signaling, a signaling pathway involved in cell-cell communication that regulates a broad spectrum of cell-fate determinations. Acts as a transcriptional repressor when it is not associated with Notch proteins. When associated with some NICD product of Notch proteins (Notch intracellular domain), it acts as a transcriptional a…	Enables DNA-binding transcription activator activity, RNA polymerase II-specific; RNA polymerase II cis-regulatory region sequence-specific DNA binding activity; and RNA polymerase II-specific DNA-binding transcription factor binding activity. Involved in Notch signaling involved in heart development and regulation of transcription by RNA polymerase II. Located in cytoplasm; nucleolus; and nucleo…
CUL3	0.413982	0.522	0.362	1.32823e-42	3.05746e-38	HGNC:2553	NM_001257197	8452	Q13618	cullin 3	protein-coding gene	Cullins	This gene encodes a member of the cullin protein family. The encoded protein plays a critical role in the polyubiquitination and subsequent degradation of specific protein substrates as the core component and scaffold protein of an E3 ubiquitin ligase complex. Complexes including the encoded protein may also play a role in late endosome maturation. Mutations in this gene are a cause of type 2E ps…	FUNCTION: Core component of multiple cullin-RING-based BCR (BTB-CUL3-RBX1) E3 ubiquitin-protein ligase complexes which mediate the ubiquitination and subsequent proteasomal degradation of target proteins. BCR complexes and ARIH1 collaborate in tandem to mediate ubiquitination of target proteins (PubMed:27565346). As a scaffold protein may contribute to catalysis through positioning of the substra…	Enables several functions, including Notch binding activity; POZ domain binding activity; and ubiquitin protein ligase binding activity. Contributes to ubiquitin-protein transferase activity. Involved in several processes, including COPII vesicle coating; positive regulation of cell cycle process; and protein ubiquitination. Acts upstream of or within anaphase-promoting complex-dependent cataboli…
GPBP1	0.411741	0.717	0.577	4.44025e-48	1.0221e-43	HGNC:29520	NM_022913	65056	Q86WP2	GC-rich promoter binding protein 1	protein-coding gene		This gene was originally isolated by subtractive hybridization of cDNAs expressed in atherosclerotic plaques with a thrombus, and was found to be expressed only in vascular smooth muscle cells. However, a shorter splice variant was found to be more ubiquitously expressed. This protein is suggested to play a role in the development of atherosclerosis. Studies in mice suggest that it may also funct…	FUNCTION: Functions as a GC-rich promoter-specific transactivating transcription factor. {ECO:0000250|UniProtKB:Q6NXH3}.	Predicted to enable DNA binding activity; DNA-binding transcription factor activity; and RNA binding activity. Predicted to be involved in regulation of transcription, DNA-templated. Predicted to act upstream of or within positive regulation of transcription by RNA polymerase II. Located in cytosol; intracellular membrane-bounded organelle; and plasma membrane.
SRPRA	0.409449	0.363	0.207	2.06135e-44	4.74503e-40	HGNC:11307	NM_003139	6734	P08240	SRP receptor subunit alpha	protein-coding gene		The gene encodes a subunit of the endoplasmic reticulum signal recognition particle receptor that, in conjunction with the signal recognition particle, is involved in the targeting and translocation of signal sequence tagged secretory and membrane proteins across the endoplasmic reticulum. Alternative splicing results in multiple transcript variants.	FUNCTION: Component of the signal recognition particle (SRP) complex receptor (SR) (PubMed:16439358). Ensures, in conjunction with the SRP complex, the correct targeting of the nascent secretory proteins to the endoplasmic reticulum membrane system (PubMed:16675701, PubMed:34020957). Forms a guanosine 5'-triphosphate (GTP)-dependent complex with the SRP subunit SRP54 (PubMed:34020957). SRP recept…	Enables RNA binding activity. Predicted to be involved in protein targeting to ER. Located in membrane.
RASGRP1	0.408338	0.413	0.29	3.86414e-30	8.89487e-26	HGNC:9878	NM_005739	10125	O95267	RAS guanyl releasing protein 1	protein-coding gene	EF-hand domain containing|RAS guanyl releasing proteins	This gene is a member of a family of genes characterized by the presence of a Ras superfamily guanine nucleotide exchange factor (GEF) domain. It functions as a diacylglycerol (DAG)-regulated nucleotide exchange factor specifically activating Ras through the exchange of bound GDP for GTP. It activates the Erk/MAP kinase cascade and regulates T-cells and B-cells development, homeostasis and differ…	FUNCTION: Functions as a calcium- and diacylglycerol (DAG)-regulated nucleotide exchange factor specifically activating Ras through the exchange of bound GDP for GTP (PubMed:15899849, PubMed:23908768, PubMed:27776107, PubMed:29155103). Activates the Erk/MAP kinase cascade (PubMed:15899849). Regulates T-cell/B-cell development, homeostasis and differentiation by coupling T-lymphocyte/B-lymphocyte …	Enables several functions, including cation binding activity; diacylglycerol binding activity; and guanyl-nucleotide exchange factor activity. Involved in several processes, including lymphocyte proliferation; positive regulation of cytokine production; and positive regulation of intracellular signal transduction. Located in cytosol and plasma membrane. Part of Golgi apparatus. Implicated in immu…
MAP3K2	0.408295	0.422	0.269	1.79657e-40	4.13553e-36	HGNC:6854	NM_006609	10746	Q9Y2U5	mitogen-activated protein kinase kinase kinase 2	protein-coding gene	Mitogen-activated protein kinase kinase kinases	The protein encoded by this gene is a member of serine/threonine protein kinase family. This kinase preferentially activates other kinases involved in the MAP kinase signaling pathway. This kinase has been shown to directly phosphorylate and activate Ikappa B kinases, and thus plays a role in NF-kappa B signaling pathway. This kinase has also been found to bind and activate protein kinase C-relat…	FUNCTION: Component of a protein kinase signal transduction cascade. Regulates the JNK and ERK5 pathways by phosphorylating and activating MAP2K5 and MAP2K7 (By similarity). Plays a role in caveolae kiss-and-run dynamics. {ECO:0000250, ECO:0000269|PubMed:10713157, ECO:0000269|PubMed:16001074}.	Enables protein kinase activity and protein kinase binding activity. Involved in cellular response to mechanical stimulus and positive regulation of transcription, DNA-templated. Located in cytosol and nucleoplasm.
LUC7L2	0.40811	0.425	0.263	7.22455e-45	1.66302e-40	HGNC:21608	NM_016019	51631	Q9Y383	LUC7 like 2, pre-mRNA splicing factor	protein-coding gene		This gene encodes a protein that contains a C2H2-type zinc finger, coiled-coil region and arginine, serine-rich (RS) domain. A similar protein in mouse interacts with sodium channel modifier 1, and the encoded protein may be involved in the recognition of non-consensus splice donor sites in association with the U1 snRNP spliceosomal subunit. Alternatively spliced transcript variants encoding mult…	FUNCTION: May bind to RNA via its Arg/Ser-rich domain.	Enables enzyme binding activity. Predicted to be involved in mRNA splice site selection. Predicted to be located in nuclear speck. Predicted to be part of U1 snRNP and U2-type prespliceosome.
N4BP2L2	0.407358	0.773	0.659	6.2089e-48	1.42923e-43	HGNC:26916	NM_014887		Q92802	NEDD4 binding protein 2 like 2	protein-coding gene				Enables enzyme binding activity. Involved in negative regulation of hematopoietic stem cell differentiation and positive regulation of hematopoietic stem cell proliferation. Located in nucleus. Part of transcription repressor complex.
IKZF1	0.407322	0.704	0.584	1.20603e-39	2.77616e-35	HGNC:13176	NM_006060	10320	Q13422	IKAROS family zinc finger 1	protein-coding gene	Zinc fingers C2H2-type|Protein phosphatase 1 regulatory subunits	This gene encodes a transcription factor that belongs to the family of zinc-finger DNA-binding proteins associated with chromatin remodeling. The expression of this protein is restricted to the fetal and adult hemo-lymphopoietic system, and it functions as a regulator of lymphocyte differentiation. Several alternatively spliced transcript variants encoding different isoforms have been described f…	FUNCTION: Transcription regulator of hematopoietic cell differentiation (PubMed:17934067). Binds gamma-satellite DNA (PubMed:17135265, PubMed:19141594). Plays a role in the development of lymphocytes, B- and T-cells. Binds and activates the enhancer (delta-A element) of the CD3-delta gene. Repressor of the TDT (fikzfterminal deoxynucleotidyltransferase) gene during thymocyte differentiation. Regu…	Enables DNA binding activity; identical protein binding activity; and protein domain specific binding activity. Involved in erythrocyte differentiation and lymphocyte differentiation. Located in cytosol; nucleoplasm; and pericentric heterochromatin. Part of protein-containing complex. Implicated in B-lymphoblastic leukemia/lymphoma; acute lymphoblastic leukemia; colorectal cancer; and common vari…
PNPLA8	0.406647	0.418	0.263	2.82959e-41	6.51344e-37	HGNC:28900	NM_015723	50640	Q9NP80	patatin like phospholipase domain containing 8	protein-coding gene	Patatin like phospholipase domain containing	This gene encodes a member of the patatin-like phospholipase domain containing protein family. Members of this family are phospholipases which catalyze the cleavage of fatty acids from membrane phospholipids. The product of this gene is a calcium-independent phospholipase. Mutations in this gene have been associated with mitochondrial myopathy with lactic acidosis. Multiple transcript variants en…	FUNCTION: Calcium-independent and membrane-bound phospholipase, that catalyzes the esterolytic cleavage of fatty acids from glycerophospholipids to yield free fatty acids and lysophospholipids, hence regulating membrane physical properties and the release of lipid second messengers and growth factors (PubMed:10744668, PubMed:10833412, PubMed:15695510, PubMed:15908428, PubMed:17213206, PubMed:1817…	Enables calcium-independent phospholipase A2 activity. Involved in several processes, including arachidonic acid secretion; glycerophospholipid metabolic process; and unsaturated fatty acid metabolic process. Located in peroxisomal membrane.
AC004687.1	0.406398	0.268	0.12	3.67629e-48	8.46246e-44
PPP1CB	0.40514	0.521	0.369	5.9905e-38	1.37895e-33	HGNC:9282	NM_002709	5500	P62140	protein phosphatase 1 catalytic subunit beta	protein-coding gene	Protein phosphatase catalytic subunits	The protein encoded by this gene is one of the three catalytic subunits of protein phosphatase 1 (PP1). PP1 is a serine/threonine specific protein phosphatase known to be involved in the regulation of a variety of cellular processes, such as cell division, glycogen metabolism, muscle contractility, protein synthesis, and HIV-1 viral transcription. Mouse studies suggest that PP1 functions as a sup…	FUNCTION: Protein phosphatase that associates with over 200 regulatory proteins to form highly specific holoenzymes which dephosphorylate hundreds of biological targets. Protein phosphatase (PP1) is essential for cell division, it participates in the regulation of glycogen metabolism, muscle contractility and protein synthesis. Involved in regulation of ionic conductances and long-term synaptic p…	Enables myosin-light-chain-phosphatase activity and protein kinase binding activity. Involved in regulation of cell adhesion and regulation of circadian rhythm. Located in cytosol; nucleoplasm; and plasma membrane. Part of PTW/PP1 phosphatase complex. Colocalizes with chromosome, telomeric region. Implicated in Noonan syndrome-like disorder with loose anagen hair 2.
GOLGA4	0.404631	0.49	0.353	2.21524e-32	5.09926e-28	HGNC:4427	NM_002078	2803	Q13439	golgin A4	protein-coding gene	Golgins	The Golgi apparatus, which participates in glycosylation and transport of proteins and lipids in the secretory pathway, consists of a series of stacked cisternae (flattened membrane sacs). Interactions between the Golgi and microtubules are thought to be important for the reorganization of the Golgi after it fragments during mitosis. This gene encodes one of the golgins, a family of proteins loca…	FUNCTION: Involved in vesicular trafficking at the Golgi apparatus level. May play a role in delivery of transport vesicles containing GPI-linked proteins from the trans-Golgi network through its interaction with MACF1. Involved in endosome-to-Golgi trafficking (PubMed:29084197). {ECO:0000269|PubMed:15265687, ECO:0000269|PubMed:29084197}.	Enables GTPase binding activity. Involved in Golgi to plasma membrane protein transport and positive regulation of axon extension. Located in Golgi apparatus and nucleoplasm.
FYN	0.404436	0.526	0.381	9.7135e-39	2.23595e-34	HGNC:4037	NM_001370529	2534	P06241	FYN proto-oncogene, Src family tyrosine kinase	protein-coding gene	SH2 domain containing|Src family tyrosine kinases	This gene is a member of the protein-tyrosine kinase oncogene family. It encodes a membrane-associated tyrosine kinase that has been implicated in the control of cell growth. The protein associates with the p85 subunit of phosphatidylinositol 3-kinase and interacts with the fyn-binding protein. Alternatively spliced transcript variants encoding distinct isoforms exist.	FUNCTION: Non-receptor tyrosine-protein kinase that plays a role in many biological processes including regulation of cell growth and survival, cell adhesion, integrin-mediated signaling, cytoskeletal remodeling, cell motility, immune response and axon guidance (PubMed:11536198, PubMed:15489916, PubMed:15557120, PubMed:16387660, PubMed:20100835, PubMed:7568038, PubMed:7822789). Inactive FYN is ph…	Enables several functions, including disordered domain specific binding activity; phospholipase binding activity; and signaling receptor binding activity. Involved in several processes, including T cell receptor signaling pathway; cellular response to amyloid-beta; and peptidyl-tyrosine phosphorylation. Located in cytosol; endosome; and plasma membrane. Colocalizes with membrane raft. Implicated …
EIF3A	0.403936	0.645	0.541	3.95676e-30	9.10806e-26	HGNC:3271	NM_003750		Q14152	eukaryotic translation initiation factor 3 subunit A	protein-coding gene	Eukaryotic translation initiation factor 3|Armadillo like helical domain containing|Small nucleolar RNA protein coding host genes		FUNCTION: RNA-binding component of the eukaryotic translation initiation factor 3 (eIF-3) complex, which is required for several steps in the initiation of protein synthesis (PubMed:17581632, PubMed:25849773). The eIF-3 complex associates with the 40S ribosome and facilitates the recruitment of eIF-1, eIF-1A, eIF-2:GTP:methionyl-tRNAi and eIF-5 to form the 43S pre-initiation complex (43S PIC). Th…	Enables RNA binding activity. Contributes to translation initiation factor activity. Involved in IRES-dependent viral translational initiation; formation of cytoplasmic translation initiation complex; and viral translational termination-reinitiation. Located in cytosol; nucleolus; and nucleoplasm. Part of eukaryotic translation initiation factor 3 complex.
DYNLT1	0.401683	0.522	0.383	1.67941e-35	3.86584e-31	HGNC:11697	NM_006519	6993	P63172	dynein light chain Tctex-type 1	protein-coding gene	Dynein 1 complex subunits|Dynein 2 complex subunits|Dyneins, axonemal outer arm complex subunits	This gene encodes a component of the motor complex, cytoplasmic dynein, which transports cellular cargo along microtubules in the cell. The encoded protein regulates the length of primary cilia which are sensory organelles found on the surface of cells. The protein encoded by this gene interacts with viral proteins, like the minor capsid protein L2 of human papillomavirus, and is required for dyn…	FUNCTION: Acts as one of several non-catalytic accessory components of the cytoplasmic dynein 1 complex that are thought to be involved in linking dynein to cargos and to adapter proteins that regulate dynein function. Cytoplasmic dynein 1 acts as a motor for the intracellular retrograde motility of vesicles and organelles along microtubules. Binds to transport cargos and is involved in apical ca…	Enables identical protein binding activity. Involved in intracellular transport of viral protein in host cell. Located in cytoplasmic microtubule; dynein complex; and secretory vesicle. Part of cytoplasmic dynein complex.
EVI2A	0.39877	0.37	0.221	2.01346e-39	4.63479e-35	HGNC:3499	NM_014210		P22794	ecotropic viral integration site 2A	protein-coding gene			FUNCTION: May complex with itself or/and other proteins within the membrane, to function as part of a cell-surface receptor.	Predicted to be located in membrane. Predicted to be integral component of membrane.
LINC-PINT	0.39841	0.741	0.643	2.83506e-36	6.52603e-32	HGNC:26885	NR_015431		A0A455ZAR2	long intergenic non-protein coding RNA, p53 induced transcript	non-coding RNA	MicroRNA non-coding host genes|Long non-coding RNAs with non-systematic symbols		FUNCTION: Enhances the binding of the PAF1 complex to target gene promoters and plays a role in negative regulation of transcription (PubMed:30367041). May function as an anchor to keep the PAF1 complex on target gene promoters, sequentially pausing RNA polymerase II-induced mRNA elongation (PubMed:30367041). Inhibits FOXM1-mediated transcription of PHB2 (PubMed:33754036). {ECO:0000269|PubMed:303…	Involved in negative regulation of transcription by RNA polymerase II. Located in nucleus.
IL6ST	0.397334	0.541	0.448	2.18608e-22	5.03214e-18	HGNC:6021	NM_002184	3572	P40189	interleukin 6 cytokine family signal transducer	protein-coding gene	CD molecules|Fibronectin type III domain containing|Interleukin receptors	The protein encoded by this gene is a signal transducer shared by many cytokines, including interleukin 6 (IL6), ciliary neurotrophic factor (CNTF), leukemia inhibitory factor (LIF), and oncostatin M (OSM). This protein functions as a part of the cytokine receptor complex. The activation of this protein is dependent upon the binding of cytokines to their receptors. vIL6, a protein related to IL6 …	FUNCTION: Signal-transducing molecule (PubMed:2261637). The receptor systems for IL6, LIF, OSM, CNTF, IL11, CTF1 and BSF3 can utilize IL6ST for initiating signal transmission. Binding of IL6 to IL6R induces IL6ST homodimerization and formation of a high-affinity receptor complex, which activates the intracellular JAK-MAPK and JAK-STAT3 signaling pathways (PubMed:19915009, PubMed:2261637, PubMed:2…	Enables several functions, including ciliary neurotrophic factor receptor activity; ciliary neurotrophic factor receptor binding activity; and scaffold protein binding activity. Contributes to cytokine receptor activity; interleukin-6 binding activity; and interleukin-6 receptor binding activity. Involved in several processes, including cytokine-mediated signaling pathway; positive regulation of …
TGFBR2	0.393819	0.352	0.235	2.25098e-28	5.18154e-24	HGNC:11773	NM_001024847	7048	P37173	transforming growth factor beta receptor 2	protein-coding gene	Type 2 receptor serine/threonine kinases	The protein encoded by this gene is a transmembrane protein that has a protein kinase domain, forms a heterodimeric complex with TGF-beta receptor type-1, and binds TGF-beta. This receptor/ligand complex phosphorylates proteins, which then enter the nucleus and regulate the transcription of genes related to cell proliferation, cell cycle arrest, wound healing, immunosuppression, and tumorigenesis…	FUNCTION: Transmembrane serine/threonine kinase forming with the TGF-beta type I serine/threonine kinase receptor, TGFBR1, the non-promiscuous receptor for the TGF-beta cytokines TGFB1, TGFB2 and TGFB3. Transduces the TGFB1, TGFB2 and TGFB3 signal from the cell surface to the cytoplasm and thus regulates a plethora of physiological and pathological processes including cell cycle arrest in epithel…	Enables several functions, including transforming growth factor beta binding activity; transforming growth factor beta receptor activity; and transforming growth factor beta receptor binding activity. Involved in several processes, including positive regulation of CD4-positive, alpha-beta T cell proliferation; positive regulation of pathway-restricted SMAD protein phosphorylation; and protein pho…
PCM1	0.393311	0.518	0.392	3.7963e-30	8.73869e-26	HGNC:8727	NM_006197	5108	Q15154	pericentriolar material 1	protein-coding gene		The protein encoded by this gene is a component of centriolar satellites, which are electron dense granules scattered around centrosomes. Inhibition studies show that this protein is essential for the correct localization of several centrosomal proteins, and for anchoring microtubules to the centrosome. Chromosomal aberrations involving this gene are associated with papillary thyroid carcinomas a…	FUNCTION: Required for centrosome assembly and function (PubMed:12403812, PubMed:15659651, PubMed:16943179). Essential for the correct localization of several centrosomal proteins including CEP250, CETN3, PCNT and NEK2 (PubMed:12403812, PubMed:15659651). Required to anchor microtubules to the centrosome (PubMed:12403812, PubMed:15659651). Also involved in cilium biogenesis by recruiting the BBSom…	Predicted to enable identical protein binding activity. Involved in several processes, including cilium assembly; microtubule cytoskeleton organization; and protein localization to centrosome. Located in several cellular components, including centriolar satellite; ciliary transition zone; and nucleus. Part of protein-containing complex. Colocalizes with centrosome.
OXNAD1	0.389638	0.438	0.304	1.30771e-32	3.01021e-28	HGNC:25128	NM_138381		Q96HP4	oxidoreductase NAD binding domain containing 1	protein-coding gene				Predicted to enable oxidoreductase activity.
ZNF791	0.38883	0.319	0.175	5.40839e-40	1.24496e-35	HGNC:26895	NM_153358		Q3KP31	zinc finger protein 791	protein-coding gene	Zinc fingers C2H2-type		FUNCTION: May be involved in transcriptional regulation.	Predicted to enable DNA-binding transcription factor activity, RNA polymerase II-specific and RNA polymerase II transcription regulatory region sequence-specific DNA binding activity. Predicted to be involved in regulation of transcription by RNA polymerase II. Predicted to be active in nucleus.
GK	0.388388	0.132	0.015	1.06854e-68	2.45967e-64	HGNC:4289	NM_000167	2710	P32189	glycerol kinase	protein-coding gene	Glycerol kinases	The protein encoded by this gene belongs to the FGGY kinase family. This protein is a key enzyme in the regulation of glycerol uptake and metabolism. It catalyzes the phosphorylation of glycerol by ATP, yielding ADP and glycerol-3-phosphate. Mutations in this gene are associated with glycerol kinase deficiency (GKD). Alternatively spliced transcript variants encoding different isoforms have been …	FUNCTION: Kinase that plays a key role in glycerol metabolism, catalyzing its phosphorylation to produce sn-glycerol 3-phosphate. Sn-glycerol 3-phosphate is a crucial intermediate in various metabolic pathways, such as the synthesis of glycerolipids and triglycerides, glycogenesis, glycolysis and gluconeogenesis. {ECO:0000269|PubMed:15845384, ECO:0000269|PubMed:37021775}.	Enables glycerol kinase activity. Involved in glycerol metabolic process; glycerol-3-phosphate biosynthetic process; and triglyceride metabolic process. Located in extracellular exosome. Implicated in glycerol kinase deficiency.
HCP5	0.388359	0.209	0.067	1.48419e-57	3.41645e-53	HGNC:21659	NR_040662		Q6MZN7	HLA complex P5	non-coding RNA	Long non-coding RNAs with non-systematic symbols			No description available
CD28	0.388308	0.451	0.319	3.48984e-30	8.03326e-26	HGNC:1653	NM_006139	940	P10747	CD28 molecule	protein-coding gene	CD molecules|V-set domain containing|Ig-like cell adhesion molecule family	The protein encoded by this gene is essential for T-cell proliferation and survival, cytokine production, and T-helper type-2 development. Several alternatively spliced transcript variants encoding different isoforms have been found for this gene.	FUNCTION: Receptor that plays a role in T-cell activation, proliferation, survival and the maintenance of immune homeostasis (PubMed:1650475, PubMed:7568038). Functions not only as an amplifier of TCR signals but delivers unique signals that control intracellular biochemical events that alter the gene expression program of T-cells (PubMed:24665965). Stimulation upon engagement of its cognate liga…	Enables protease binding activity. Involved in several processes, including positive regulation of cytokine production; positive regulation of mitotic nuclear division; and regulatory T cell differentiation. Located in external side of plasma membrane. Part of protein complex involved in cell adhesion. Implicated in multiple sclerosis and type 1 diabetes mellitus. Biomarker of several diseases, i…
TAGAP	0.387855	0.371	0.228	6.13609e-36	1.41247e-31	HGNC:15669	NM_054114	117289	Q8N103	T cell activation RhoGTPase activating protein	protein-coding gene	Rho GTPase activating proteins	This gene encodes a member of the Rho GTPase-activator protein superfamily. The encoded protein may function as a Rho GTPase-activating protein. Alterations in this gene may be associated with several diseases, including rheumatoid arthritis, celiac disease, and multiple sclerosis. Alternate splicing results in multiple transcript variants encoding distinct isoforms.	FUNCTION: May function as a GTPase-activating protein and may play important roles during T-cell activation. {ECO:0000269|PubMed:15177553}.	Predicted to enable GTPase activator activity. Predicted to be involved in regulation of small GTPase mediated signal transduction. Predicted to act upstream of or within defense response to virus. Predicted to be located in cytosol. Implicated in type 1 diabetes mellitus 21.
SLA	0.385078	0.342	0.212	2.0111e-33	4.62935e-29	HGNC:10902	NM_001045556		Q13239	Src like adaptor	protein-coding gene	SH2 domain containing|MicroRNA protein coding host genes		FUNCTION: Adapter protein, which negatively regulates T-cell receptor (TCR) signaling. Inhibits T-cell antigen-receptor induced activation of nuclear factor of activated T-cells. Involved in the negative regulation of positive selection and mitosis of T-cells. May act by linking signaling proteins such as ZAP70 with CBL, leading to a CBL dependent degradation of signaling proteins. {ECO:0000269|P…	Predicted to enable signaling receptor binding activity. Predicted to be involved in cell differentiation; innate immune response; and transmembrane receptor protein tyrosine kinase signaling pathway. Predicted to be located in cytosol. Predicted to be active in dendritic spine and focal adhesion. Predicted to be extrinsic component of cytoplasmic side of plasma membrane.
VPS35	0.384146	0.262	0.109	6.46376e-53	1.48789e-48	HGNC:13487	NM_018206	55737	Q96QK1	VPS35 retromer complex component	protein-coding gene	Armadillo like helical domain containing	This gene belongs to a group of vacuolar protein sorting (VPS) genes. The encoded protein is a component of a large multimeric complex, termed the retromer complex, involved in retrograde transport of proteins from endosomes to the trans-Golgi network. The close structural similarity between the yeast and human proteins that make up this complex suggests a similarity in function. Expression studi…	FUNCTION: Acts as a component of the retromer cargo-selective complex (CSC). The CSC is believed to be the core functional component of retromer or respective retromer complex variants acting to prevent missorting of selected transmembrane cargo proteins into the lysosomal degradation pathway. The recruitment of the CSC to the endosomal membrane involves RAB7A and SNX3. The CSC seems to associate…	Enables D1 dopamine receptor binding activity. Involved in several processes, including endosomal transport; regulation of protein metabolic process; and regulation of synapse organization. Located in cytoplasmic vesicle; cytosol; and lysosome. Part of retromer, cargo-selective complex. Colocalizes with mitochondrion. Implicated in Parkinson's disease and Parkinson's disease 17.
NOP58	0.383563	0.556	0.419	3.61994e-34	8.33275e-30	HGNC:29926	NM_015934	51602	Q9Y2X3	NOP58 ribonucleoprotein	protein-coding gene	U3 small nucleolar ribonucleoprotein|Small nucleolar RNA protein coding host genes	The protein encoded by this gene is a core component of box C/D small nucleolar ribonucleoproteins. Some box C/D small nucleolar RNAs (snoRNAs), such as U3, U8, and U14, are dependent upon the encoded protein for their synthesis. This protein is SUMOylated, which is necessary for high affinity binding to snoRNAs.	FUNCTION: Required for 60S ribosomal subunit biogenesis. Core component of box C/D small nucleolar ribonucleoprotein (snoRNP) particles. Required for the biogenesis of box C/D snoRNAs such as U3, U8 and U14 snoRNAs. Part of the small subunit (SSU) processome, first precursor of the small eukaryotic ribosomal subunit. During the assembly of the SSU processome in the nucleolus, many ribosome biogen…	Enables ATPase binding activity; TFIID-class transcription factor complex binding activity; and snoRNA binding activity. Involved in snoRNA localization. Located in Cajal body; cytosol; and fibrillar center. Part of box C/D RNP complex and pre-snoRNP complex.
NEAT1	0.381243	0.696	0.645	3.13151e-13	7.20842e-09	HGNC:30815	NR_028272	283131		nuclear paraspeckle assembly transcript 1	non-coding RNA	MicroRNA non-coding host genes|Long non-coding RNAs with non-systematic symbols	This gene produces a long non-coding RNA (lncRNA) transcribed from the multiple endocrine neoplasia locus. This lncRNA is retained in the nucleus where it forms the core structural component of the paraspeckle sub-organelles. It may act as a transcriptional regulator for numerous genes, including some genes involved in cancer progression.		Enables RISC complex binding activity and miRNA binding activity. Involved in negative regulation of miRNA-mediated gene silencing; positive regulation of inflammatory response; and positive regulation of synoviocyte proliferation. Predicted to be located in nuclear body. Predicted to be part of RISC complex. Biomarker of Huntington's disease.
SLC38A1	0.379415	0.589	0.45	1.89216e-34	4.35556e-30	HGNC:13447	NM_001077484	81539	Q9H2H9	solute carrier family 38 member 1	protein-coding gene	Solute carrier family 38	Amino acid transporters play essential roles in the uptake of nutrients, production of energy, chemical metabolism, detoxification, and neurotransmitter cycling. SLC38A1 is an important transporter of glutamine, an intermediate in the detoxification of ammonia and the production of urea. Glutamine serves as a precursor for the synaptic transmitter, glutamate (Gu et al., 2001.	FUNCTION: Symporter that cotransports short-chain neutral amino acids and sodium ions from the extraccellular to the intracellular side of the cell membrane (PubMed:10891391, PubMed:20599747). The transport is elctrogenic, pH dependent and driven by the Na(+) electrochemical gradient (PubMed:10891391). Participates in the astroglia-derived glutamine transport into GABAergic interneurons for neuro…	Predicted to enable L-glutamine transmembrane transporter activity and neutral amino acid:sodium symporter activity. Predicted to be involved in L-alpha-amino acid transmembrane transport and glutamine transport. Located in extracellular exosome. Part of plasma membrane. Implicated in hepatocellular carcinoma. Biomarker of hepatocellular carcinoma.
PTPRC	0.377762	0.902	0.847	1.01064e-39	2.32639e-35	HGNC:9666	NM_002838	5788	P08575	protein tyrosine phosphatase receptor type C	protein-coding gene	CD molecules|Fibronectin type III domain containing|Protein tyrosine phosphatases receptor type	The protein encoded by this gene is a member of the protein tyrosine phosphatase (PTP) family. PTPs are known to be signaling molecules that regulate a variety of cellular processes including cell growth, differentiation, mitosis, and oncogenic transformation. This PTP contains an extracellular domain, a single transmembrane segment and two tandem intracytoplasmic catalytic domains, and thus is c…	FUNCTION: Protein tyrosine-protein phosphatase required for T-cell activation through the antigen receptor (PubMed:35767951). Acts as a positive regulator of T-cell coactivation upon binding to DPP4. The first PTPase domain has enzymatic activity, while the second one seems to affect the substrate specificity of the first one. Upon T-cell activation, recruits and dephosphorylates SKAP1 and FYN. D…	Enables cytoskeletal protein binding activity; protein kinase binding activity; and protein tyrosine phosphatase activity. Involved in several processes, including hematopoietic or lymphoid organ development; positive regulation of cell population proliferation; and regulation of protein kinase activity. Located in bleb and external side of plasma membrane. Implicated in hepatitis C; multiple scl…
TUT4	0.376443	0.523	0.412	1.43612e-24	3.3058e-20	HGNC:28981	NM_001009881	23318	Q5TAX3	terminal uridylyl transferase 4	protein-coding gene	Zinc fingers CCHC-type|Non-canonical poly(A) polymerases|Terminal nucleotidyltransferases	ZCCHC11 is an RNA uridyltransferase (EC 2.7.7.52) that uses UTP to add uridines to the 3-prime end of substrate RNA molecules (Jones et al., 2009.	FUNCTION: Uridylyltransferase that mediates the terminal uridylation of mRNAs with short (less than 25 nucleotides) poly(A) tails, hence facilitating global mRNA decay (PubMed:25480299, PubMed:31036859). Essential for both oocyte maturation and fertility. Through 3' terminal uridylation of mRNA, sculpts, with TUT7, the maternal transcriptome by eliminating transcripts during oocyte growth (By sim…	Enables RNA uridylyltransferase activity. Involved in RNA metabolic process; negative regulation of transposition, RNA-mediated; and stem cell population maintenance. Located in cytoplasmic ribonucleoprotein granule; cytosol; and nucleolus. Implicated in liver benign neoplasm. Biomarker of breast cancer.
PDE3B	0.376266	0.45	0.312	1.66846e-31	3.84062e-27	HGNC:8779	NM_000922		Q13370	phosphodiesterase 3B	protein-coding gene	Phosphodiesterases		FUNCTION: Cyclic nucleotide phosphodiesterase with a dual-specificity for the second messengers cAMP and cGMP, which are key regulators of many important physiological process (PubMed:14592490, PubMed:21393242). Regulates angiogenesis by inhibiting the cAMP-dependent guanine nucleotide exchange factor RAPGEF3 and downstream phosphatidylinositol 3-kinase gamma-mediated signaling (PubMed:21393242).…	Enables 3',5'-cyclic-nucleotide phosphodiesterase activity. Involved in negative regulation of angiogenesis; negative regulation of cell adhesion; and negative regulation of lipid catabolic process. Located in membrane. Part of guanyl-nucleotide exchange factor complex.
LACTB	0.374644	0.193	0.065	1.90313e-50	4.38082e-46	HGNC:16468	NM_032857	114294	P83111	lactamase beta	protein-coding gene	Serine beta lactamase family	This gene encodes a mitochondrially-localized protein that has sequence similarity to prokaryotic beta-lactamases. Many of the residues responsible for beta-lactamase activity are not conserved in this protein, suggesting it may have a different enzymatic function. Increased expression of the related mouse gene was found to be associated with obesity. Alternative splicing results in multiple tran…	FUNCTION: Mitochondrial serine protease that acts as a regulator of mitochondrial lipid metabolism (PubMed:28329758). Acts by decreasing protein levels of PISD, a mitochondrial enzyme that converts phosphatidylserine (PtdSer) to phosphatidylethanolamine (PtdEtn), thereby affecting mitochondrial lipid metabolism (PubMed:28329758). It is unclear whether it acts directly by mediating proteolysis of …	Enables peptidase activity. Involved in proteolysis and regulation of lipid metabolic process. Located in cytosol and mitochondrion.
SRSF2	0.373432	0.6	0.482	6.70293e-30	1.54295e-25	HGNC:10783	NM_003016	6427	Q01130	serine and arginine rich splicing factor 2	protein-coding gene	RNA binding motif containing|Serine and arginine rich splicing factors|MicroRNA protein coding host genes	The protein encoded by this gene is a member of the serine/arginine (SR)-rich family of pre-mRNA splicing factors, which constitute part of the spliceosome. Each of these factors contains an RNA recognition motif (RRM) for binding RNA and an RS domain for binding other proteins. The RS domain is rich in serine and arginine residues and facilitates interaction between different SR splicing factors…	FUNCTION: Necessary for the splicing of pre-mRNA. It is required for formation of the earliest ATP-dependent splicing complex and interacts with spliceosomal components bound to both the 5'- and 3'-splice sites during spliceosome assembly. It also is required for ATP-dependent interactions of both U1 and U2 snRNPs with pre-mRNA. Interacts with other spliceosomal components, via the RS domains, to…	Enables RNA binding activity. Predicted to be involved in mRNA splicing, via spliceosome. Predicted to act upstream of or within regulation of alternative mRNA splicing, via spliceosome. Located in cytosol and nuclear speck. Implicated in acute myeloid leukemia; hepatocellular carcinoma; and myelodysplastic syndrome. Biomarker of clear cell renal cell carcinoma; hepatocellular carcinoma; and lung…
KMT2C	0.372747	0.349	0.228	8.77946e-29	2.02094e-24	HGNC:13726	NM_170606	58508	Q8NEZ4	lysine methyltransferase 2C	protein-coding gene	PHD finger proteins|Lysine methyltransferases|SET domain containing	This gene is a member of the myeloid/lymphoid or mixed-lineage leukemia (MLL) family and encodes a nuclear protein with an AT hook DNA-binding domain, a DHHC-type zinc finger, six PHD-type zinc fingers, a SET domain, a post-SET domain and a RING-type zinc finger. This protein is a member of the ASC-2/NCOA6 complex (ASCOM), which possesses histone methylation activity and is involved in transcript…	FUNCTION: Histone methyltransferase that catalyzes methyl group transfer from S-adenosyl-L-methionine to the epsilon-amino group of 'Lys-4' of histone H3 (H3K4) (PubMed:25561738). Part of chromatin remodeling machinery predominantly forms H3K4me1 methylation marks at active chromatin sites where transcription and DNA repair take place (PubMed:22266653, PubMed:24081332, PubMed:25561738). Likely pl…	Enables histone methyltransferase activity (H3-K4 specific). Involved in histone H3-K4 monomethylation. Located in nucleus. Part of MLL3/4 complex. Implicated in Kleefstra syndrome 2; carcinoma (multiple); and stomach cancer. Biomarker of laryngeal carcinoma; lung adenocarcinoma; nasopharynx carcinoma; prostate cancer; and stomach carcinoma.
SRSF11	0.372657	0.612	0.473	3.98217e-35	9.16655e-31	HGNC:10782	NM_004768	9295	Q05519	serine and arginine rich splicing factor 11	protein-coding gene	RNA binding motif containing|Serine and arginine rich splicing factors	This gene encodes 54-kD nuclear protein that contains an arginine/serine-rich region similar to segments found in pre-mRNA splicing factors. Although the function of this protein is not yet known, structure and immunolocalization data suggest that it may play a role in pre-mRNA processing. Alternative splicing results in multiple transcript variants encoding different proteins. In addition, a pse…	FUNCTION: May function in pre-mRNA splicing.	Enables identical protein binding activity. Predicted to be involved in RNA splicing and mRNA processing. Located in nuclear speck. Biomarker of autism spectrum disorder and myelodysplastic syndrome.
NDFIP1	0.372095	0.556	0.419	2.67276e-33	6.15241e-29	HGNC:17592	NM_030571	80762	Q9BT67	Nedd4 family interacting protein 1	protein-coding gene		The protein encoded by this gene belongs to a small group of evolutionarily conserved proteins with three transmembrane domains. It is a potential target for ubiquitination by the Nedd4 family of proteins. This protein is thought to be part of a family of integral Golgi membrane proteins.	FUNCTION: Activates HECT domain-containing E3 ubiquitin-protein ligases, including NEDD4 and ITCH, and consequently modulates the stability of their targets. As a result, controls many cellular processes. Prevents chronic T-helper cell-mediated inflammation by activating ITCH and thus controlling JUNB degradation (By similarity). Promotes pancreatic beta cell death through degradation of JUNB and…	Predicted to enable WW domain binding activity. Involved in several processes, including cellular iron ion homeostasis; negative regulation of transport; and positive regulation of protein ubiquitination. Located in perinuclear region of cytoplasm.
ITK	0.372031	0.41	0.275	2.33918e-31	5.38456e-27	HGNC:6171	NM_005546	3702	Q08881	IL2 inducible T cell kinase	protein-coding gene	Pleckstrin homology domain containing|SH2 domain containing|Tec family tyrosine kinases	This gene encodes an intracellular tyrosine kinase expressed in T-cells. The protein contains both SH2 and SH3 domains which are often found in intracellular kinases. It is thought to play a role in T-cell proliferation and differentiation.	FUNCTION: Tyrosine kinase that plays an essential role in regulation of the adaptive immune response. Regulates the development, function and differentiation of conventional T-cells and nonconventional NKT-cells. When antigen presenting cells (APC) activate T-cell receptor (TCR), a series of phosphorylation lead to the recruitment of ITK to the cell membrane, in the vicinity of the stimulated TCR…	Enables non-membrane spanning protein tyrosine kinase activity. Predicted to be involved in several processes, including T cell activation; activation of phospholipase C activity; and antigen receptor-mediated signaling pathway. Located in cytosol and plasma membrane. Implicated in lymphoproliferative syndrome 1.
DNAJA2	0.371494	0.438	0.28	3.74346e-39	8.61708e-35	HGNC:14884	NM_005880	10294	O60884	DnaJ heat shock protein family (Hsp40) member A2	protein-coding gene	DNAJ (HSP40) heat shock proteins	The protein encoded by this gene belongs to the evolutionarily conserved DNAJ/HSP40 family of proteins, which regulate molecular chaperone activity by stimulating ATPase activity. DNAJ proteins may have up to 3 distinct domains: a conserved 70-amino acid J domain, usually at the N terminus; a glycine/phenylalanine (G/F)-rich region; and a cysteine-rich domain containing 4 motifs resembling a zinc…	FUNCTION: Co-chaperone of Hsc70. Stimulates ATP hydrolysis and the folding of unfolded proteins mediated by HSPA1A/B (in vitro) (PubMed:24318877). {ECO:0000269|PubMed:24318877}.	Enables ATPase activator activity; chaperone binding activity; and unfolded protein binding activity. Involved in protein refolding. Located in cytosol.
UBXN4	0.369361	0.535	0.403	2.72136e-32	6.2643e-28	HGNC:14860	NM_014607	23190	Q92575	UBX domain protein 4	protein-coding gene	UBX domain containing	UBXD2 is an integral membrane protein of the endoplasmic reticulum (ER) that binds valosin-containing protein (VCP; MIM 601023) and promotes ER-associated protein degradation (ERAD) (Liang et al., 2006.	FUNCTION: Involved in endoplasmic reticulum-associated protein degradation (ERAD). Acts as a platform to recruit both UBQLN1 and VCP to the ER during ERAD (PubMed:19822669). {ECO:0000269|PubMed:16968747, ECO:0000269|PubMed:19822669}.	Involved in ubiquitin-dependent ERAD pathway. Located in cytosol and endoplasmic reticulum.
IFIT2	0.367549	0.132	0.041	8.07938e-37	1.85979e-32	HGNC:5409	NM_001547		P09913	interferon induced protein with tetratricopeptide repeats 2	protein-coding gene	Tetratricopeptide repeat domain containing		FUNCTION: IFN-induced antiviral protein which inhibits expression of viral messenger RNAs lacking 2'-O-methylation of the 5' cap. The ribose 2'-O-methylation would provide a molecular signature to distinguish between self and non-self mRNAs by the host during viral infection. Viruses evolved several ways to evade this restriction system such as encoding their own 2'-O-methylase for their mRNAs or…	Enables RNA binding activity. Involved in negative regulation of protein binding activity; positive regulation of apoptotic process; and response to virus. Located in endoplasmic reticulum.
SARS	0.365957	0.26	0.117	3.04714e-46	7.01421e-42
PAFAH1B1	0.365812	0.375	0.226	8.93125e-38	2.05588e-33	HGNC:8574	NM_000430	5048	P43034	platelet activating factor acetylhydrolase 1b regulatory subunit 1	protein-coding gene	WD repeat domain containing	This locus was identified as encoding a gene that when mutated or lost caused the lissencephaly associated with Miller-Dieker lissencephaly syndrome. This gene encodes the non-catalytic alpha subunit of the intracellular Ib isoform of platelet-activating factor acteylhydrolase, a heterotrimeric enzyme that specifically catalyzes the removal of the acetyl group at the SN-2 position of platelet-act…	FUNCTION: Regulatory subunit (beta subunit) of the cytosolic type I platelet-activating factor (PAF) acetylhydrolase (PAF-AH (I)), an enzyme that catalyzes the hydrolyze of the acetyl group at the sn-2 position of PAF and its analogs and participates in PAF inactivation. Regulates the PAF-AH (I) activity in a catalytic dimer composition-dependent manner (By similarity). Required for proper activa…	Enables dynein complex binding activity. Involved in several processes, including adult locomotory behavior; microtubule cytoskeleton organization; and nervous system development. Located in several cellular components, including kinetochore; microtubule cytoskeleton; and nuclear envelope. Part of microtubule associated complex. Implicated in lissencephaly and lissencephaly 1. Biomarker of hepato…
IFNGR1	0.365307	0.297	0.151	3.49332e-43	8.04128e-39	HGNC:5439	NM_000416	3459	P15260	interferon gamma receptor 1	protein-coding gene	CD molecules|Interferon receptors	This gene (IFNGR1) encodes the ligand-binding chain (alpha) of the gamma interferon receptor. Human interferon-gamma receptor is a heterodimer of IFNGR1 and IFNGR2. A genetic variation in IFNGR1 is associated with susceptibility to Helicobacter pylori infection. In addition, defects in IFNGR1 are a cause of mendelian susceptibility to mycobacterial disease, also known as familial disseminated aty…	FUNCTION: Receptor subunit for interferon gamma/INFG that plays crucial roles in antimicrobial, antiviral, and antitumor responses by activating effector immune cells and enhancing antigen presentation (PubMed:20015550). Associates with transmembrane accessory factor IFNGR2 to form a functional receptor (PubMed:10986460, PubMed:2971451, PubMed:7615558, PubMed:7617032, PubMed:7673114). Upon ligand…	Predicted to enable cytokine receptor activity. Predicted to be involved in several processes, including glial cell activation; negative regulation of amyloid-beta clearance; and positive regulation of macromolecule metabolic process. Predicted to act upstream of or within defense response to virus. Located in plasma membrane. Implicated in asthma; hepatitis B; immunodeficiency 27A; immunodeficie…
ABCF1	0.364982	0.347	0.229	2.61166e-28	6.01177e-24	HGNC:70	NM_001025091	23	Q8NE71	ATP binding cassette subfamily F member 1	protein-coding gene	ATP binding cassette subfamily F|MicroRNA protein coding host genes	The protein encoded by this gene is a member of the superfamily of ATP-binding cassette (ABC) transporters. ABC proteins transport various molecules across extra- and intra-cellular membranes. ABC genes are divided into seven distinct subfamilies (ABC1, MDR/TAP, MRP, ALD, OABP, GCN20, White). This protein is a member of the GCN20 subfamily. Unlike other members of the superfamily, this protein la…	FUNCTION: Isoform 2 is required for efficient Cap- and IRES-mediated mRNA translation initiation. Isoform 2 is not involved in the ribosome biogenesis. {ECO:0000269|PubMed:19570978}.	Enables ATP binding activity; ribosome binding activity; and translation activator activity. Involved in positive regulation of translation and translational initiation. Located in cytosol; nuclear envelope; and nucleoplasm. Part of polysomal ribosome.
RNF34	0.363587	0.213	0.074	1.04156e-53	2.39757e-49	HGNC:17297	NM_194271	80196	Q969K3	ring finger protein 34	protein-coding gene	Ring finger proteins	The protein encoded by this gene contains a RINF finger, a motif known to be involved in protein-protein and protein-DNA interactions. This protein interacts with DNAJA3/hTid-1, which is a DnaJ protein reported to function as a modulator of apoptosis. Overexpression of this gene in Hela cells was shown to confer the resistance to TNF-alpha induced apoptosis, suggesting an anti-apoptotic function …	FUNCTION: E3 ubiquitin-protein ligase that regulates several biological processes through the ubiquitin-mediated proteasomal degradation of various target proteins. Ubiquitinates the caspases CASP8 and CASP10, promoting their proteasomal degradation, to negatively regulate cell death downstream of death domain receptors in the extrinsic pathway of apoptosis (PubMed:15069192). May mediate 'Lys-48'…	Enables several functions, including p53 binding activity; ubiquitin protein ligase activity; and ubiquitin protein ligase binding activity. Involved in several processes, including cellular protein metabolic process; negative regulation of apoptotic process; and negative regulation of signal transduction by p53 class mediator. Located in cytoplasm; nuclear body; and plasma membrane.
IKZF3	0.363472	0.318	0.199	1.03932e-27	2.39242e-23	HGNC:13178	NM_012481	22806	Q9UKT9	IKAROS family zinc finger 3	protein-coding gene	Zinc fingers C2H2-type	This gene encodes a member of the Ikaros family of zinc-finger proteins. Three members of this protein family (Ikaros, Aiolos and Helios) are hematopoietic-specific transcription factors involved in the regulation of lymphocyte development. This gene product is a transcription factor that is important in the regulation of B lymphocyte proliferation and differentiation. Both Ikaros and Aiolos can …	FUNCTION: Transcription factor that plays an important role in the regulation of lymphocyte differentiation. Plays an essential role in regulation of B-cell differentiation, proliferation and maturation to an effector state. Involved in regulating BCL2 expression and controlling apoptosis in T-cells in an IL2-dependent manner. {ECO:0000269|PubMed:10369681, ECO:0000269|PubMed:34155405}.	Enables several functions, including DNA-binding transcription activator activity, RNA polymerase II-specific; histone deacetylase binding activity; and protein dimerization activity. Involved in regulation of apoptotic process. Located in cytosol and nucleoplasm. Implicated in primary immunodeficiency disease. Biomarker of lung non-small cell carcinoma and small cell carcinoma.
HERC1	0.362703	0.367	0.24	1.06921e-29	2.46122e-25	HGNC:4867	NM_003922	8925	Q15751	HECT and RLD domain containing E3 ubiquitin protein ligase family member 1	protein-coding gene	WD repeat domain containing|HECT and RLD domain containing E3 ubiquitin protein ligases	This gen encodes a member of the HERC protein family. This protein stimulates guanine nucleotide exchange on ARF1 and Rab proteins. This protein may be involved in membrane transport processes.	FUNCTION: Involved in membrane trafficking via some guanine nucleotide exchange factor (GEF) activity and its ability to bind clathrin. Acts as a GEF for Arf and Rab, by exchanging bound GDP for free GTP. Binds phosphatidylinositol 4,5-bisphosphate, which is required for GEF activity. May also act as a E3 ubiquitin-protein ligase which accepts ubiquitin from an E2 ubiquitin-conjugating enzyme in …	Predicted to enable guanyl-nucleotide exchange factor activity. Predicted to be involved in protein ubiquitination and regulation of catalytic activity. Predicted to act upstream of or within negative regulation of autophagy; neuromuscular process controlling balance; and neuron differentiation. Predicted to be located in Golgi apparatus.
LPIN2	0.362041	0.233	0.111	1.493e-37	3.43673e-33	HGNC:14450	NM_014646	9663	Q92539	lipin 2	protein-coding gene	Lipins	Mouse studies suggest that this gene functions during normal adipose tissue development and may play a role in human triglyceride metabolism. This gene represents a candidate gene for human lipodystrophy, characterized by loss of body fat, fatty liver, hypertriglyceridemia, and insulin resistance.	FUNCTION: Acts as a magnesium-dependent phosphatidate phosphatase enzyme which catalyzes the conversion of phosphatidic acid to diacylglycerol during triglyceride, phosphatidylcholine and phosphatidylethanolamine biosynthesis in the reticulum endoplasmic membrane. Plays important roles in controlling the metabolism of fatty acids at different levels. Acts also as a nuclear transcriptional coactiv…	Enables phosphatidate phosphatase activity. Predicted to be involved in several processes, including cellular response to insulin stimulus; fatty acid catabolic process; and triglyceride biosynthetic process. Predicted to be located in endoplasmic reticulum and membrane. Predicted to be active in cytosol; endoplasmic reticulum membrane; and nucleus.
PRPF4B	0.360722	0.702	0.591	1.22641e-28	2.82307e-24
ANXA2R	0.360298	0.311	0.176	8.39168e-36	1.93168e-31	HGNC:33463	NM_001014279		Q3ZCQ2	annexin A2 receptor	protein-coding gene			FUNCTION: May act as a receptor for annexin II on marrow stromal cells to induce osteoclast formation.	Predicted to enable signaling receptor activity.
HAUS3	0.360205	0.444	0.327	8.27494e-26	1.90481e-21	HGNC:28719	NM_024511	79441	Q68CZ6	HAUS augmin like complex subunit 3	protein-coding gene	HAUS augmin like complex	This gene encodes a component of the HAUS augmin-like protein complex, which plays a key role in cytokinesis and mitosis. Disruption of the encoded protein causes mitotic defects resulting from fragmentation of centrosomes and microtubule destabilization. This gene shares its 5' exons with some transcripts from overlapping GeneID: 353497, which encodes a DNA polymerase. Alternative splicing resul…	FUNCTION: Contributes to mitotic spindle assembly, maintenance of centrosome integrity and completion of cytokinesis as part of the HAUS augmin-like complex. {ECO:0000269|PubMed:19369198, ECO:0000269|PubMed:19427217}.	Involved in centrosome cycle and spindle assembly. Located in several cellular components, including intercellular bridge; microtubule cytoskeleton; and nucleoplasm. Part of HAUS complex.
PLEKHB2	0.359147	0.245	0.109	9.5962e-44	2.20895e-39	HGNC:19236	NM_017958		Q96CS7	pleckstrin homology domain containing B2	protein-coding gene	Pleckstrin homology domain containing		FUNCTION: Involved in retrograde transport of recycling endosomes. {ECO:0000269|PubMed:21911378, ECO:0000269|PubMed:22281740}.	Enables phosphatidylinositol-3,4,5-trisphosphate binding activity. Predicted to be involved in regulation of cell differentiation. Predicted to be located in recycling endosome membrane. Predicted to be integral component of membrane.
BUB3	0.355608	0.508	0.388	4.49387e-29	1.03444e-24	HGNC:1151	NM_001007793	9184	O43684	BUB3 mitotic checkpoint protein	protein-coding gene	WD repeat domain containing	This gene encodes a protein involved in spindle checkpoint function. The encoded protein contains four WD repeat domains and has sequence similarity with the yeast BUB3 protein. Alternate transcriptional splice variants, encoding different isoforms, have been characterized.	FUNCTION: Has a dual function in spindle-assembly checkpoint signaling and in promoting the establishment of correct kinetochore-microtubule (K-MT) attachments. Promotes the formation of stable end-on bipolar attachments. Necessary for kinetochore localization of BUB1. Regulates chromosome segregation during oocyte meiosis. The BUB1/BUB3 complex plays a role in the inhibition of anaphase-promotin…	Predicted to enable ubiquitin binding activity. Involved in attachment of spindle microtubules to kinetochore; negative regulation of ubiquitin-protein transferase activity; and protein localization to kinetochore. Located in kinetochore; mitotic checkpoint complex; and nucleoplasm.
HSPD1	0.354428	0.37	0.258	2.34819e-24	5.40531e-20	HGNC:5261	NM_002156	3329	P10809	heat shock protein family D (Hsp60) member 1	protein-coding gene	Chaperonins|Mitochondrial nucleoid associated proteins	This gene encodes a member of the chaperonin family. The encoded mitochondrial protein may function as a signaling molecule in the innate immune system. This protein is essential for the folding and assembly of newly imported proteins in the mitochondria. This gene is adjacent to a related family member and the region between the 2 genes functions as a bidirectional promoter. Several pseudogenes …	FUNCTION: Chaperonin implicated in mitochondrial protein import and macromolecular assembly. Together with Hsp10, facilitates the correct folding of imported proteins. May also prevent misfolding and promote the refolding and proper assembly of unfolded polypeptides generated under stress conditions in the mitochondrial matrix (PubMed:11422376, PubMed:1346131). The functional units of these chape…	Enables several functions, including apolipoprotein A-I binding activity; chaperone binding activity; and high-density lipoprotein particle binding activity. Involved in several processes, including B cell activation; positive regulation of cytokine production; and positive regulation of leukocyte activation. Acts upstream of or within T cell activation and positive regulation of interferon-gamma…
SDCBP	0.353911	0.654	0.527	2.80942e-33	6.46699e-29	HGNC:10662	NM_005625	6386	O00560	syndecan binding protein	protein-coding gene	PDZ domain containing	The protein encoded by this gene was initially identified as a molecule linking syndecan-mediated signaling to the cytoskeleton. The syntenin protein contains tandemly repeated PDZ domains that bind the cytoplasmic, C-terminal domains of a variety of transmembrane proteins. This protein may also affect cytoskeletal-membrane organization, cell adhesion, protein trafficking, and the activation of t…	FUNCTION: Multifunctional adapter protein involved in diverse array of functions including trafficking of transmembrane proteins, neuro and immunomodulation, exosome biogenesis, and tumorigenesis (PubMed:26291527). Positively regulates TGFB1-mediated SMAD2/3 activation and TGFB1-induced epithelial-to-mesenchymal transition (EMT) and cell migration in various cell types. May increase TGFB1 signali…	Enables several functions, including frizzled binding activity; phosphatidylinositol-4,5-bisphosphate binding activity; and protein heterodimerization activity. Involved in several processes, including negative regulation of nitrogen compound metabolic process; positive regulation of cellular component biogenesis; and positive regulation of transmembrane receptor protein serine/threonine kinase s…
EZR	0.352778	0.746	0.671	1.59868e-24	3.68001e-20	HGNC:12691	NM_003379	7430	P15311	ezrin	protein-coding gene	A-kinase anchoring proteins|FERM domain containing	The cytoplasmic peripheral membrane protein encoded by this gene functions as a protein-tyrosine kinase substrate in microvilli. As a member of the ERM protein family, this protein serves as an intermediate between the plasma membrane and the actin cytoskeleton. This protein plays a key role in cell surface structure adhesion, migration and organization, and it has been implicated in various huma…	FUNCTION: Probably involved in connections of major cytoskeletal structures to the plasma membrane. In epithelial cells, required for the formation of microvilli and membrane ruffles on the apical pole. Along with PLEKHG6, required for normal macropinocytosis. {ECO:0000269|PubMed:17881735, ECO:0000269|PubMed:18270268, ECO:0000269|PubMed:19111582}.	Enables several functions, including ATPase binding activity; cytoskeletal protein binding activity; and protein kinase A binding activity. Involved in several processes, including cytoskeleton organization; negative regulation of signal transduction; and plasma membrane bounded cell projection assembly. Located in several cellular components, including cytoplasmic side of apical plasma membrane;…
MAF	0.352434	0.295	0.23	2.19534e-11	5.05345e-07	HGNC:6776	NM_001031804	4094	O75444	MAF bZIP transcription factor	protein-coding gene	Large MAF bZIP transcription factor family	The protein encoded by this gene is a DNA-binding, leucine zipper-containing transcription factor that acts as a homodimer or as a heterodimer. Depending on the binding site and binding partner, the encoded protein can be a transcriptional activator or repressor. This protein plays a role in the regulation of several cellular processes, including embryonic lens fiber cell development, increased T…	FUNCTION: Acts as a transcriptional activator or repressor. Involved in embryonic lens fiber cell development. Recruits the transcriptional coactivators CREBBP and/or EP300 to crystallin promoters leading to up-regulation of crystallin gene during lens fiber cell differentiation. Activates the expression of IL4 in T helper 2 (Th2) cells. Increases T-cell susceptibility to apoptosis by interacting…	Enables identical protein binding activity and sequence-specific double-stranded DNA binding activity. Involved in megakaryocyte differentiation. Located in RNA polymerase II transcription regulator complex. Implicated in Ayme-Gripp syndrome; cataract; and cataract 21 multiple types.
RNF149	0.351894	0.364	0.249	2.46393e-25	5.67171e-21	HGNC:23137	NM_173647		Q8NC42	ring finger protein 149	protein-coding gene	Ring finger proteins		FUNCTION: E3 ubiquitin-protein ligase. Ubiquitinates BRAF, inducing its proteasomal degradation. {ECO:0000269|PubMed:22628551}.	Predicted to enable ubiquitin protein ligase activity. Predicted to be involved in ubiquitin-dependent protein catabolic process. Predicted to act upstream of or within cellular response to xenobiotic stimulus; negative regulation of MAPK cascade; and regulation of protein stability. Located in membrane.
TIMM10B	0.350071	0.274	0.133	1.64812e-42	3.79382e-38	HGNC:4022	NM_012192	26515	Q9Y5J6	translocase of inner mitochondrial membrane 10B	protein-coding gene	TIM22 complex	FXC1, or TIMM10B, belongs to a family of evolutionarily conserved proteins that are organized in heterooligomeric complexes in the mitochondrial intermembrane space. These proteins mediate the import and insertion of hydrophobic membrane proteins into the mitochondrial inner membrane.	FUNCTION: Component of the TIM22 complex, a complex that mediates the import and insertion of multi-pass transmembrane proteins into the mitochondrial inner membrane. The TIM22 complex forms a twin-pore translocase that uses the membrane potential as the external driving force. In the TIM22 complex, it may act as a docking point for the soluble 70 kDa complex that guides the target proteins in tr…	Predicted to enable protein transporter activity and unfolded protein binding activity. Predicted to be involved in protein insertion into mitochondrial inner membrane. Located in mitochondrial inner membrane and mitochondrial intermembrane space. Part of TIM22 mitochondrial import inner membrane insertion complex and mitochondrial intermembrane space protein transporter complex.
TNFRSF1B	0.347582	0.365	0.259	5.7245e-23	1.31772e-18	HGNC:11917	NM_001066	7133	P20333	TNF receptor superfamily member 1B	protein-coding gene	CD molecules|Tumor necrosis factor receptor superfamily|MicroRNA protein coding host genes	The protein encoded by this gene is a member of the TNF-receptor superfamily. This protein and TNF-receptor 1 form a heterocomplex that mediates the recruitment of two anti-apoptotic proteins, c-IAP1 and c-IAP2, which possess E3 ubiquitin ligase activity. The function of IAPs in TNF-receptor signalling is unknown, however, c-IAP1 is thought to potentiate TNF-induced apoptosis by the ubiquitinatio…	FUNCTION: Receptor with high affinity for TNFSF2/TNF-alpha and approximately 5-fold lower affinity for homotrimeric TNFSF1/lymphotoxin-alpha. The TRAF1/TRAF2 complex recruits the apoptotic suppressors BIRC2 and BIRC3 to TNFRSF1B/TNFR2. This receptor mediates most of the metabolic effects of TNF-alpha. Isoform 2 blocks TNF-alpha-induced apoptosis, which suggests that it regulates TNF-alpha functio…	Enables tumor necrosis factor binding activity and ubiquitin protein ligase binding activity. Involved in cellular response to lipopolysaccharide and positive regulation of membrane protein ectodomain proteolysis. Located in membrane raft. Implicated in several diseases, including Parkinsonism; acne; bone disease (multiple); glomerulonephritis (multiple); and lung disease (multiple). Biomarker of…
GPRIN3	0.345596	0.367	0.272	1.1959e-18	2.75284e-14	HGNC:27733	NM_198281		Q6ZVF9	GPRIN family member 3	protein-coding gene			FUNCTION: May be involved in neurite outgrowth. {ECO:0000250}.	Predicted to be involved in neuron projection development. Predicted to be active in plasma membrane.
GBP3	0.342547	0.164	0.042	5.32176e-55	1.22502e-50	HGNC:4184	NM_018284	2635	Q9H0R5	guanylate binding protein 3	protein-coding gene	Guanylate binding proteins	This gene encodes a member of the guanylate-binding protein (GBP) family. GBPs specifically bind guanine nucleotides (GMP, GDP, and GTP) and contain two of the three consensus motifs found in typical GTP-binding proteins. The encoded protein interacts with a member of the germinal center kinase family. Multiple transcript variants encoding different isoforms have been found for this gene.	FUNCTION: Interferon (IFN)-inducible GTPase that plays important roles in innate immunity against a diverse range of bacterial, viral and protozoan pathogens (PubMed:22106366). Hydrolyzes GTP very efficiently; GDP rather than GMP is the major reaction product (By similarity). Following infection, recruited to the pathogen-containing vacuoles or vacuole-escaped bacteria and acts as a positive regu…	Enables protein homodimerization activity. Involved in cellular response to interleukin-1 and cellular response to tumor necrosis factor. Located in cytosol.
RANBP2	0.341742	0.389	0.287	1.01772e-21	2.34268e-17	HGNC:9848	NM_006267	5903	P49792	RAN binding protein 2	protein-coding gene	Zinc fingers RANBP2-type|Tetratricopeptide repeat domain containing|Cyclophilin peptidylprolyl isomerases|Nucleoporins	RAN is a small GTP-binding protein of the RAS superfamily that is associated with the nuclear membrane and is thought to control a variety of cellular functions through its interactions with other proteins. This gene encodes a very large RAN-binding protein that immunolocalizes to the nuclear pore complex. The protein is a giant scaffold and mosaic cyclophilin-related nucleoporin implicated in th…	FUNCTION: E3 SUMO-protein ligase which facilitates SUMO1 and SUMO2 conjugation by UBE2I (PubMed:11792325, PubMed:12032081, PubMed:15378033, PubMed:15931224, PubMed:22194619). Involved in transport factor (Ran-GTP, karyopherin)-mediated protein import via the F-G repeat-containing domain which acts as a docking site for substrates (PubMed:7775481). Binds single-stranded RNA (in vitro) (PubMed:7775…	Enables SUMO ligase activity and small GTPase binding activity. Involved in NLS-bearing protein import into nucleus; centrosome localization; and protein sumoylation. Located in SUMO ligase complex; annulate lamellae; and nucleus. Part of nuclear pore cytoplasmic filaments and nuclear pore nuclear basket. Implicated in brain disease and inflammatory myofibroblastic tumor. Biomarker of multiple my…
NAMPT	0.341304	0.347	0.248	3.31287e-20	7.62591e-16	HGNC:30092	NM_182790		P43490	nicotinamide phosphoribosyltransferase	protein-coding gene			FUNCTION: Catalyzes the condensation of nicotinamide with 5-phosphoribosyl-1-pyrophosphate to yield nicotinamide mononucleotide, an intermediate in the biosynthesis of NAD. It is the rate limiting component in the mammalian NAD biosynthesis pathway. The secreted form behaves both as a cytokine with immunomodulating properties and an adipokine with anti-diabetic properties, it has no enzymatic act…	Enables identical protein binding activity. Involved in positive regulation of nitric-oxide synthase biosynthetic process and positive regulation of transcription by RNA polymerase II. Located in cell junction and nuclear speck. Implicated in transient cerebral ischemia. Biomarker of carotid artery disease; coronary artery disease; obesity; pulmonary hypertension; and type 2 diabetes mellitus.
PHF20L1	0.340427	0.272	0.145	4.9021e-35	1.12841e-30	HGNC:24280	NM_016018		A8MW92	PHD finger protein 20 like 1	protein-coding gene	PHD finger proteins|Tudor domain containing		FUNCTION: Is a negative regulator of proteasomal degradation of a set of methylated proteins, including DNMT1 and SOX2 (PubMed:24492612, PubMed:29358331). Involved in the maintainance of embryonic stem cells pluripotency, through the regulation of SOX2 levels (By similarity). {ECO:0000250|UniProtKB:Q8CCJ9, ECO:0000269|PubMed:24492612, ECO:0000269|PubMed:29358331}.	Predicted to enable metal ion binding activity. Predicted to be involved in histone acetylation and regulation of transcription by RNA polymerase II. Predicted to be located in nucleus. Predicted to be part of NSL complex.
ICAM2	0.340374	0.247	0.12	1.74421e-37	4.01499e-33	HGNC:5345	NM_000873	3384	P13598	intercellular adhesion molecule 2	protein-coding gene	CD molecules|Receptor ligands|Immunoglobulin like domain containing|Ig-like cell adhesion molecule family	The protein encoded by this gene is a member of the intercellular adhesion molecule (ICAM) family. All ICAM proteins are type I transmembrane glycoproteins, contain 2-9 immunoglobulin-like C2-type domains, and bind to the leukocyte adhesion LFA-1 protein. This protein may play a role in lymphocyte recirculation by blocking LFA-1-dependent cell adhesion. It mediates adhesive interactions important…	FUNCTION: ICAM proteins are ligands for the leukocyte adhesion protein LFA-1 (integrin alpha-L/beta-2). ICAM2 may play a role in lymphocyte recirculation by blocking LFA-1-dependent cell adhesion. It mediates adhesive interactions important for antigen-specific immune response, NK-cell mediated clearance, lymphocyte recirculation, and other cellular interactions important for immune response and …	Enables integrin binding activity. Predicted to be involved in cell adhesion. Located in cleavage furrow.
CAST	0.338609	0.726	0.645	1.86316e-22	4.2888e-18	HGNC:1515	NM_173062		P20810	calpastatin	protein-coding gene			FUNCTION: Specific inhibition of calpain (calcium-dependent cysteine protease). Plays a key role in postmortem tenderization of meat and have been proposed to be involved in muscle protein degradation in living tissue.	Enables calcium-dependent cysteine-type endopeptidase inhibitor activity. Involved in inhibition of cysteine-type endopeptidase activity and negative regulation of type B pancreatic cell apoptotic process. Located in cytosol; endoplasmic reticulum; and membrane. Implicated in Parkinson's disease; autoimmune disease (multiple); congenital myasthenic syndrome 1A; and vasculitis. Biomarker of Alzhei…
TMEM140	0.337985	0.144	0.024	3.26448e-63	7.5145e-59	HGNC:21870	NM_018295		Q9NV12	transmembrane protein 140	protein-coding gene				Predicted to be located in membrane. Predicted to be integral component of membrane.
G3BP2	0.337376	0.616	0.51	1.67784e-24	3.86221e-20	HGNC:30291	NM_012297		Q9UN86	G3BP stress granule assembly factor 2	protein-coding gene	RNA binding motif containing		FUNCTION: Scaffold protein that plays an essential role in cytoplasmic stress granule formation which acts as a platform for antiviral signaling (PubMed:23279204, PubMed:32302570, PubMed:32302571, PubMed:32302572). Plays an essential role in stress granule formation (PubMed:27022092, PubMed:32302570, PubMed:32302571, PubMed:32302572, PubMed:35977029). Stress granules are membraneless compartments…	Enables RNA binding activity. Involved in positive regulation of stress granule assembly and protein homooligomerization. Located in cytoplasmic stress granule and cytosol.
MRPL51	0.337047	0.237	0.108	4.24485e-41	9.77123e-37	HGNC:14044	NM_016497	51258	Q4U2R6	mitochondrial ribosomal protein L51	protein-coding gene	Mitochondrial ribosomal proteins|Large subunit mitochondrial ribosomal proteins	Mammalian mitochondrial ribosomal proteins are encoded by nuclear genes and help in protein synthesis within the mitochondrion. Mitochondrial ribosomes (mitoribosomes) consist of a small 28S subunit and a large 39S subunit. They have an estimated 75% protein to rRNA composition compared to prokaryotic ribosomes, where this ratio is reversed. Another difference between mammalian mitoribosomes and …		Predicted to be a structural constituent of ribosome. Predicted to be involved in mitochondrial translation. Located in mitochondrial ribosome. Part of mitochondrial large ribosomal subunit.
NCOR1	0.336415	0.405	0.276	6.33361e-28	1.45793e-23	HGNC:7672	NM_006311	9611	O75376	nuclear receptor corepressor 1	protein-coding gene	Myb/SANT domain containing|Protein phosphatase 1 regulatory subunits|NCoR/SMRT transcriptional repression complex subunits	This gene encodes a protein that mediates ligand-independent transcription repression of thyroid-hormone and retinoic-acid receptors by promoting chromatin condensation and preventing access of the transcription machinery. It is part of a complex which also includes histone deacetylases and transcriptional regulators similar to the yeast protein Sin3p. This gene is located between the Charcot-Mar…	FUNCTION: Mediates transcriptional repression by certain nuclear receptors (PubMed:20812024). Part of a complex which promotes histone deacetylation and the formation of repressive chromatin structures which may impede the access of basal transcription factors. Participates in the transcriptional repressor activity produced by BCL6. Recruited by ZBTB7A to the androgen response elements/ARE on tar…	Enables histone deacetylase binding activity; nuclear receptor binding activity; and transcription corepressor activity. Involved in several processes, including negative regulation of fatty acid metabolic process; negative regulation of nucleobase-containing compound metabolic process; and negative regulation of signal transduction. Located in several cellular components, including chromatin; mi…
RAB8B	0.334615	0.544	0.429	1.21753e-24	2.80263e-20	HGNC:30273	NM_016530	51762	Q92930	RAB8B, member RAS oncogene family	protein-coding gene	RAB, member RAS oncogene GTPases	RAB proteins, like RAB8B, are low molecular mass monomeric GTPases that localize on the cytoplasmic surfaces of distinct membrane-bound organelles. RAB proteins function in intracellular vesicle transport by aiding in the docking and/or fusion of vesicles with their target membranes (summary by Chen et al., 1997.	FUNCTION: The small GTPases Rab are key regulators of intracellular membrane trafficking, from the formation of transport vesicles to their fusion with membranes. Rabs cycle between an inactive GDP-bound form and an active GTP-bound form that is able to recruit to membranes different sets of downstream effectors directly responsible for vesicle formation, movement, tethering and fusion. That Rab …	Enables GDP binding activity and signaling receptor binding activity. Involved in antigen processing and presentation and protein import into peroxisome membrane. Located in nuclear body; peroxisomal membrane; and phagocytic vesicle.
MITD1	0.334415	0.232	0.092	9.34598e-49	2.15135e-44	HGNC:25207	NM_138798	129531	Q8WV92	microtubule interacting and trafficking domain containing 1	protein-coding gene		Abscission, the separation of daughter cells at the end of cytokinesis, is effected by endosomal sorting complexes required for transport III (ESCRT-III). The protein encoded by this gene functions as a homodimer, with the N-termini binding to a subset of ESCRT-III subunits and the C-termini binding to membranes. The encoded protein regulates ESCRT-III activity and is required for proper cytokine…	FUNCTION: Required for efficient abscission at the end of cytokinesis, together with components of the ESCRT-III complex. {ECO:0000269|PubMed:23015756, ECO:0000269|PubMed:23045692}.	Enables identical protein binding activity; phosphatidylinositol binding activity; and protein domain specific binding activity. Involved in midbody abscission and negative regulation of protein binding activity. Located in intracellular membrane-bounded organelle. Is extrinsic component of membrane. Colocalizes with midbody.
ZNF33A	0.333517	0.216	0.108	6.16536e-31	1.4192e-26	HGNC:13096	NM_006974		Q06730	zinc finger protein 33A	protein-coding gene	Zinc fingers C2H2-type		FUNCTION: May be involved in transcriptional regulation.	Predicted to enable DNA-binding transcription activator activity, RNA polymerase II-specific and RNA polymerase II cis-regulatory region sequence-specific DNA binding activity. Predicted to be involved in regulation of transcription by RNA polymerase II. Predicted to be active in nucleus.
CCPG1	0.33224	0.246	0.132	2.22968e-31	5.1325e-27	HGNC:24227	NM_004748		Q9ULG6	cell cycle progression 1	protein-coding gene	MicroRNA protein coding host genes		FUNCTION: Acts as an assembly platform for Rho protein signaling complexes. Limits guanine nucleotide exchange activity of MCF2L toward RHOA, which results in an inhibition of both its transcriptional activation ability and its transforming activity. Does not inhibit activity of MCF2L toward CDC42, or activity of MCF2 toward either RHOA or CDC42 (By similarity). May be involved in cell cycle regu…	Involved in positive regulation of cell cycle and positive regulation of cell population proliferation. Predicted to be integral component of membrane. Predicted to be active in membrane.
RANGAP1	0.329565	0.224	0.111	1.87311e-33	4.31171e-29	HGNC:9854	NM_002883	5905	P46060	Ran GTPase activating protein 1	protein-coding gene	MicroRNA protein coding host genes	This gene encodes a protein that associates with the nuclear pore complex and participates in the regulation of nuclear transport. The encoded protein interacts with Ras-related nuclear protein 1 (RAN) and regulates guanosine triphosphate (GTP)-binding and exchange. Alternative splicing results in multiple transcript variants.	FUNCTION: GTPase activator for RAN (PubMed:16428860, PubMed:8146159, PubMed:8896452). Converts cytoplasmic GTP-bound RAN to GDP-bound RAN, which is essential for RAN-mediated nuclear import and export (PubMed:27160050, PubMed:8896452). Mediates dissociation of cargo from nuclear export complexes containing XPO1, RAN and RANBP2 after nuclear export (PubMed:27160050). {ECO:0000269|PubMed:16428860, …	Enables GTPase activator activity; RNA binding activity; and small GTPase binding activity. Involved in activation of GTPase activity; negative regulation of protein export from nucleus; and protein sumoylation. Located in several cellular components, including SUMO ligase complex; aggresome; and nuclear membrane. Colocalizes with kinetochore.
METRNL	0.328951	0.105	0.023	5.67611e-39	1.30658e-34	HGNC:27584	NM_001004431		Q641Q3	meteorin like, glial cell differentiation regulator	protein-coding gene			FUNCTION: Hormone induced following exercise or cold exposure that promotes energy expenditure. Induced either in the skeletal muscle after exercise or in adipose tissue following cold exposure and is present in the circulation. Able to stimulate energy expenditure associated with the browning of the white fat depots and improves glucose tolerance. Does not promote an increase in a thermogenic ge…	Predicted to enable hormone activity. Predicted to be involved in several processes, including brown fat cell differentiation; energy homeostasis; and positive regulation of brown fat cell differentiation. Located in extracellular exosome.
TSHZ2	0.328699	0.193	0.094	1.2149e-28	2.79657e-24	HGNC:13010	NM_173485	128553	Q9NRE2	teashirt zinc finger homeobox 2	protein-coding gene	Zinc fingers C2H2-type|ZF class homeoboxes and pseudogenes	This gene is a member of the teashirt C2H2-type zinc-finger protein family of transcription factors. This gene encodes a protein with five C2H2-type zinc fingers, a homeobox DNA-binding domain and a coiled-coil domain. This nuclear protein is predicted to act as a transcriptional repressor. This gene is thought to play a role in the development and progression of breast and other types of cancer.…	FUNCTION: Probable transcriptional regulator involved in developmental processes. May act as a transcriptional repressor (Potential). {ECO:0000305}.	Predicted to enable DNA binding activity and DNA-binding transcription factor activity, RNA polymerase II-specific. Predicted to be involved in regulation of transcription by RNA polymerase II. Predicted to act upstream of or within regulation of gene expression. Predicted to be part of chromatin. Predicted to be active in nucleus.
BTG1	0.327939	0.993	0.992	2.47501e-75	5.69722e-71	HGNC:1130	NM_001731	694	P62324	BTG anti-proliferation factor 1	protein-coding gene	BTG/Tob family	This gene is a member of an anti-proliferative gene family that regulates cell growth and differentiation. Expression of this gene is highest in the G0/G1 phases of the cell cycle and downregulated when cells progressed through G1. The encoded protein interacts with several nuclear receptors, and functions as a coactivator of cell differentiation. This locus has been shown to be involved in a t(8…	FUNCTION: Anti-proliferative protein. {ECO:0000269|PubMed:1373383}.	Enables enzyme binding activity. Involved in positive regulation of angiogenesis; positive regulation of endothelial cell differentiation; and positive regulation of fibroblast apoptotic process. Acts upstream of or within negative regulation of cell population proliferation and positive regulation of myoblast differentiation. Located in cytoplasm and nucleus. Biomarker of acute myeloid leukemia.
LFNG	0.326929	0.166	0.056	2.96211e-42	6.81848e-38	HGNC:6560	NM_002304	3955	Q8NES3	LFNG O-fucosylpeptide 3-beta-N-acetylglucosaminyltransferase	protein-coding gene	Beta 3-glycosyltransferases|MicroRNA protein coding host genes	This gene is a member of the glycosyltransferase 31 gene family. Members of this gene family, which also includes the MFNG (GeneID: 4242) and RFNG (GeneID: 5986) genes, encode evolutionarily conserved glycosyltransferases that act in the Notch signaling pathway to define boundaries during embryonic development. While their genomic structure is distinct from other glycosyltransferases, these prote…	FUNCTION: Glycosyltransferase that initiates the elongation of O-linked fucose residues attached to EGF-like repeats in the extracellular domain of Notch molecules. Modulates NOTCH1 activity by modifying O-fucose residues at specific EGF-like domains resulting in inhibition of NOTCH1 activation by JAG1 and enhancement of NOTCH1 activation by DLL1 via an increase in its binding to DLL1 (By similar…	Enables O-fucosylpeptide 3-beta-N-acetylglucosaminyltransferase activity. Involved in regulation of somitogenesis. Located in extracellular vesicle. Implicated in spondylocostal dysostosis 3.
GOLGB1	0.325355	0.391	0.284	9.87964e-21	2.27419e-16	HGNC:4429	NM_004487		Q14789	golgin B1	protein-coding gene	Golgins		FUNCTION: May participate in forming intercisternal cross-bridges of the Golgi complex.	Enables RNA binding activity. Involved in protein localization to pericentriolar material. Located in Golgi apparatus and endoplasmic reticulum-Golgi intermediate compartment.
FTX	0.324995	0.295	0.181	1.14145e-26	2.6275e-22	HGNC:37190	NR_028379	100302692		FTX transcript, XIST regulator	non-coding RNA	Long non-coding RNAs with non-systematic symbols	This gene is located upstream of XIST, within the X-inactivation center (XIC). It produces a spliced long non-coding RNA that is thought to positively regulate the expression of XIST, which is essential for the initiation and spread of X-inactivation.		Predicted to be involved in positive regulation of gene expression. Predicted to act upstream of or within chromatin organization; regulation of DNA methylation; and regulation of dosage compensation by inactivation of X chromosome.
TMBIM6	0.324845	0.635	0.51	3.3815e-31	7.78388e-27	HGNC:11723	NM_003217		P55061	transmembrane BAX inhibitor motif containing 6	protein-coding gene	Transmembrane BAX inhibitor motif containing		FUNCTION: Suppressor of apoptosis (PubMed:21075086). Modulates unfolded protein response signaling (PubMed:21075086). Modulates ER calcium homeostasis by acting as a calcium-leak channel (PubMed:22128171). Negatively regulates autophagy and autophagosome formation, especially during periods of nutrient deprivation, and reduces cell survival during starvation (By similarity). {ECO:0000250|UniProtK…	Enables endoribonuclease inhibitor activity and ubiquitin protein ligase binding activity. Involved in several processes, including negative regulation of RNA metabolic process; negative regulation of intrinsic apoptotic signaling pathway; and response to L-glutamate. Acts upstream of or within negative regulation of calcium ion transport into cytosol. Located in endoplasmic reticulum membrane an…
MTHFD2	0.323416	0.191	0.084	1.29934e-34	2.99096e-30	HGNC:7434	NM_001410192		P13995	methylenetetrahydrofolate dehydrogenase (NADP+ dependent) 2, methenyltetrahydrofolate cyclohydrolase	protein-coding gene			FUNCTION: Although its dehydrogenase activity is NAD-specific, it can also utilize NADP at a reduced efficiency. {ECO:0000269|PubMed:16100107}.	Enables several functions, including magnesium ion binding activity; methenyltetrahydrofolate cyclohydrolase activity; and methylenetetrahydrofolate dehydrogenase [NAD(P)+] activity. Involved in tetrahydrofolate metabolic process. Located in mitochondrion.
SATB1	0.320098	0.284	0.171	2.49056e-27	5.73302e-23	HGNC:10541	NM_001131010	6304	Q01826	SATB homeobox 1	protein-coding gene	CUT class homeoboxes and pseudogenes	This gene encodes a matrix protein which binds nuclear matrix and scaffold-associating DNAs through a unique nuclear architecture. The protein recruits chromatin-remodeling factors in order to regulate chromatin structure and gene expression.	FUNCTION: Crucial silencing factor contributing to the initiation of X inactivation mediated by Xist RNA that occurs during embryogenesis and in lymphoma (By similarity). Binds to DNA at special AT-rich sequences, the consensus SATB1-binding sequence (CSBS), at nuclear matrix- or scaffold-associated regions. Thought to recognize the sugar-phosphate structure of double-stranded DNA. Transcriptiona…	Enables DNA-binding transcription repressor activity, RNA polymerase II-specific and RNA polymerase II transcription regulatory region sequence-specific DNA binding activity. Involved in negative regulation of transcription by RNA polymerase II. Located in PML body.
PFKFB3	0.319845	0.166	0.051	6.11561e-47	1.40775e-42	HGNC:8874	NM_004566	5209	Q16875	6-phosphofructo-2-kinase/fructose-2,6-biphosphatase 3	protein-coding gene	6-phosphofructo-2-kinases/fructose-2,6-biphosphatases|MicroRNA protein coding host genes	The protein encoded by this gene belongs to a family of bifunctional proteins that are involved in both the synthesis and degradation of fructose-2,6-bisphosphate, a regulatory molecule that controls glycolysis in eukaryotes. The encoded protein has a 6-phosphofructo-2-kinase activity that catalyzes the synthesis of fructose-2,6-bisphosphate (F2,6BP), and a fructose-2,6-biphosphatase activity tha…	FUNCTION: Catalyzes both the synthesis and degradation of fructose 2,6-bisphosphate. {ECO:0000269|PubMed:10077634, ECO:0000269|PubMed:17499765, ECO:0000305|PubMed:16316985}.	Enables 6-phosphofructo-2-kinase activity. Predicted to be involved in fructose 2,6-bisphosphate metabolic process. Located in nucleoplasm.
MSL3	0.318885	0.316	0.199	7.64332e-28	1.75941e-23	HGNC:7370	NM_006800	10943	Q8N5Y2	MSL complex subunit 3	protein-coding gene	MSL histone acetyltransferase complex	This gene encodes a nuclear protein that is similar to the product of the Drosophila male-specific lethal-3 gene. The Drosophila protein plays a critical role in a dosage-compensation pathway, which equalizes X-linked gene expression in males and females. Thus, the human protein is thought to play a similar function in chromatin remodeling and transcriptional regulation, and it has been found as …	FUNCTION: Non-catalytic component of the MSL histone acetyltransferase complex, a multiprotein complex that mediates the majority of histone H4 acetylation at 'Lys-16' (H4K16ac), an epigenetic mark that prevents chromatin compaction (PubMed:16227571, PubMed:16543150, PubMed:20018852, PubMed:20657587, PubMed:20943666, PubMed:21217699, PubMed:30224647, PubMed:33837287). The MSL complex is required …	Enables DNA binding activity; histone acetyltransferase activity (H4-K16 specific); and methylated histone binding activity. Involved in histone H4-K16 acetylation and regulation of transcription, DNA-templated. Located in MSL complex. Implicated in Basilicata-Akhtar syndrome.
GPR171	0.317338	0.112	0.03	1.17855e-35	2.71291e-31	HGNC:30057	NM_013308		O14626	G protein-coupled receptor 171	protein-coding gene	G protein-coupled receptors, Class A orphans		FUNCTION: G-protein coupled receptor for Big LEN, a 16-amino acid neuropeptide produced from the precursor protein, proSAAS (encoded by PCSK1N). Acts through a G(i)-alpha-mediated pathway in response to Big LEN. Big LEN-GPR171 system plays an important role in regulating feeding and metabolism. Also plays a role in modulating fear and anxiety-like behaviors in the basolateral amygdala. Big LEN-GP…	Predicted to enable G protein-coupled purinergic nucleotide receptor activity; neuropeptide binding activity; and neuropeptide receptor activity. Predicted to be involved in adenylate cyclase-modulating G protein-coupled receptor signaling pathway; regulation of feeding behavior; and regulation of sensory perception of pain. Predicted to act upstream of or within negative regulation of myeloid ce…
RSRC2	0.317318	0.712	0.605	2.20234e-27	5.06957e-23	HGNC:30559	NM_023012		Q7L4I2	arginine and serine rich coiled-coil 2	protein-coding gene				Enables RNA binding activity.
TM9SF3	0.317212	0.378	0.259	5.82087e-26	1.33991e-21	HGNC:21529	NM_020123		Q9HD45	transmembrane 9 superfamily member 3	protein-coding gene	Transmembrane 9 superfamily members			Predicted to be involved in protein localization to membrane. Predicted to be located in exocytic vesicle. Predicted to be active in membrane.
PUS3	0.316979	0.152	0.037	3.9674e-53	9.13257e-49	HGNC:25461	NM_031307	83480	Q9BZE2	pseudouridine synthase 3	protein-coding gene	Pseudouridine synthases	The protein encoded by this gene catalyzes the formation of tRNA pseudouridine from tRNA uridine at position 39 in the anticodon stem and loop of transfer RNAs. Two transcript variants encoding different isoforms have been found for this gene.	FUNCTION: Formation of pseudouridine at position 39 in the anticodon stem and loop of transfer RNAs. {ECO:0000269|PubMed:27055666}.	Enables pseudouridine synthase activity. Involved in tRNA pseudouridine synthesis. Predicted to be located in cytosol. Predicted to be active in cytoplasm and nucleus.
PCNX4	0.316756	0.135	0.042	1.33405e-37	3.07085e-33	HGNC:20349	NM_022495		Q63HM2	pecanex 4	protein-coding gene	Pecanex family			Predicted to be located in membrane. Predicted to be integral component of membrane.
ABCG1	0.316207	0.198	0.086	5.58485e-36	1.28558e-31	HGNC:73	NM_207174	9619	P45844	ATP binding cassette subfamily G member 1	protein-coding gene	ATP binding cassette subfamily G	The protein encoded by this gene is a member of the superfamily of ATP-binding cassette (ABC) transporters. ABC proteins transport various molecules across extra- and intra-cellular membranes. ABC genes are divided into seven distinct subfamilies (ABC1, MDR/TAP, MRP, ALD, OABP, GCN20, White). This protein is a member of the White subfamily. It is involved in macrophage cholesterol and phospholipi…	FUNCTION: Catalyzes the efflux of phospholipids such as sphingomyelin, cholesterol and its oxygenated derivatives like 7beta-hydroxycholesterol and this transport is coupled to hydrolysis of ATP (PubMed:17408620, PubMed:24576892). The lipid efflux is ALB-dependent (PubMed:16702602). Is an active component of the macrophage lipid export complex. Could also be involved in intracellular lipid transp…	Enables several functions, including adenyl ribonucleotide binding activity; protein dimerization activity; and sterol transporter activity. Involved in several processes, including glycoprotein transport; lipid homeostasis; and lipid transport. Located in external side of plasma membrane and mitochondrion.
THAP5	0.316171	0.19	0.069	1.30217e-44	2.99748e-40	HGNC:23188	NM_182529		Q7Z6K1	THAP domain containing 5	protein-coding gene	THAP domain containing		FUNCTION: Has sequence-specific DNA-binding activity and can function as transcriptional repressor (in vitro) (PubMed:21110952). May be a regulator of cell cycle: THAP5 overexpression in human cell lines causes cell cycle arrest at G2/M phase (PubMed:19502560). {ECO:0000269|PubMed:21110952, ECO:0000305|PubMed:19502560}.	Enables protease binding activity. Involved in negative regulation of cell cycle and negative regulation of transcription by RNA polymerase II. Located in chromatin and nucleoplasm.
GLIPR1	0.315903	0.245	0.145	3.49932e-24	8.05508e-20	HGNC:17001	NM_006851	11010	P48060	GLI pathogenesis related 1	protein-coding gene	GLIPR family	This gene encodes a protein with similarity to both the pathogenesis-related protein (PR) superfamily and the cysteine-rich secretory protein (CRISP) family. Increased expression of this gene is associated with myelomocytic differentiation in macrophage and decreased expression of this gene through gene methylation is associated with prostate cancer. The protein has proapoptotic activities in pro…		Located in membrane.
ZFAND6	0.315649	0.395	0.267	7.20556e-29	1.65865e-24	HGNC:30164	NM_019006		Q6FIF0	zinc finger AN1-type containing 6	protein-coding gene	Zinc fingers AN1-type|Zinc fingers A20-type		FUNCTION: Involved in regulation of TNF-alpha induced NF-kappa-B activation and apoptosis. Involved in modulation of 'Lys-48'-linked polyubiquitination status of TRAF2 and decreases association of TRAF2 with RIPK1. Required for PTS1 target sequence-dependent protein import into peroxisomes and PEX5 stability; may cooperate with PEX6. In vitro involved in PEX5 export from the cytosol to peroxisome…	Predicted to enable polyubiquitin modification-dependent protein binding activity. Involved in cellular response to tumor necrosis factor; negative regulation of apoptotic process; and regulation of I-kappaB kinase/NF-kappaB signaling. Predicted to be located in cytosol.
ZEB1	0.314572	0.46	0.346	5.43659e-22	1.25145e-17	HGNC:11642	NM_030751	6935	P37275	zinc finger E-box binding homeobox 1	protein-coding gene	Zinc fingers C2H2-type|ZF class homeoboxes and pseudogenes	This gene encodes a zinc finger transcription factor. The encoded protein likely plays a role in transcriptional repression of interleukin 2. Mutations in this gene have been associated with posterior polymorphous corneal dystrophy-3 and late-onset Fuchs endothelial corneal dystrophy. Alternatively spliced transcript variants encoding different isoforms have been described.	FUNCTION: Acts as a transcriptional repressor. Inhibits interleukin-2 (IL-2) gene expression. Enhances or represses the promoter activity of the ATP1A1 gene depending on the quantity of cDNA and on the cell type. Represses E-cadherin promoter and induces an epithelial-mesenchymal transition (EMT) by recruiting SMARCA4/BRG1. Represses BCL6 transcription in the presence of the corepressor CTBP1. Po…	Enables DNA-binding transcription repressor activity, RNA polymerase II-specific. Involved in negative regulation of endothelial cell differentiation and negative regulation of transcription by RNA polymerase II. Located in cytosol and nucleoplasm. Implicated in Fuchs' endothelial dystrophy and posterior polymorphous corneal dystrophy 3.
SMG1	0.314521	0.372	0.268	3.47035e-21	7.9884e-17	HGNC:30045	NM_015092	23049	Q96Q15	SMG1 nonsense mediated mRNA decay associated PI3K related kinase	protein-coding gene	Armadillo like helical domain containing|SMG1 complex|DECID complex	This gene encodes a protein involved in nonsense-mediated mRNA decay (NMD) as part of the mRNA surveillance complex. The protein has kinase activity and is thought to function in NMD by phosphorylating the regulator of nonsense transcripts 1 protein. Alternatively spliced transcript variants have been described, but their full-length nature has yet to be determined.	FUNCTION: Serine/threonine protein kinase involved in both mRNA surveillance and genotoxic stress response pathways. Recognizes the substrate consensus sequence [ST]-Q. Plays a central role in nonsense-mediated decay (NMD) of mRNAs containing premature stop codons by phosphorylating UPF1/RENT1. Recruited by release factors to stalled ribosomes together with SMG8 and SMG9 (forming the SMG1C protei…	Enables protein kinase C activity and telomeric DNA binding activity. Involved in several processes, including nuclear-transcribed mRNA catabolic process, nonsense-mediated decay; phosphatidylinositol phosphate biosynthetic process; and protein phosphorylation. Located in cytoplasm and nucleoplasm.
SMARCA5	0.312849	0.407	0.287	1.34937e-25	3.10612e-21	HGNC:11101	NM_003601	8467	O60264	SNF2 related chromatin remodeling ATPase 5	protein-coding gene	Myb/SANT domain containing|SNF2 related family|Chromatin accessibility complex|B-WICH chromatin-remodelling complex subunits|ACF complex|WICH complex|NoRC complex|RSF complex	The protein encoded by this gene is a member of the SWI/SNF family of proteins. Members of this family have helicase and ATPase activities and are thought to regulate transcription of certain genes by altering the chromatin structure around those genes. The protein encoded by this gene is a component of the chromatin remodeling and spacing factor RSF, a facilitator of the transcription of class I…	FUNCTION: Helicase that possesses intrinsic ATP-dependent nucleosome-remodeling activity (PubMed:12972596, PubMed:28801535). Catalytic subunit of ISWI chromatin-remodeling complexes, which form ordered nucleosome arrays on chromatin and facilitate access to DNA during DNA-templated processes such as DNA replication, transcription, and repair; this may require intact histone H4 tails (PubMed:10880…	Enables several functions, including ATP binding activity; ATP hydrolysis activity; and histone octamer slider activity. Contributes to histone binding activity. Involved in several processes, including negative regulation of mitotic chromosome condensation; nucleic acid metabolic process; and positive regulation of nucleobase-containing compound metabolic process. Located in chromosome; cytosol;…
RAP1B	0.312756	0.743	0.652	2.41713e-26	5.56399e-22	HGNC:9857	NM_001010942	5908	P61224	RAP1B, member of RAS oncogene family	protein-coding gene	RAS type GTPase family	This gene encodes a member of the RAS-like small GTP-binding protein superfamily. Members of this family regulate multiple cellular processes including cell adhesion and growth and differentiation. This protein localizes to cellular membranes and has been shown to regulate integrin-mediated cell signaling. This protein also plays a role in regulating outside-in signaling in platelets. Alternate s…	FUNCTION: GTP-binding protein that possesses intrinsic GTPase activity. Contributes to the polarizing activity of KRIT1 and CDH5 in the establishment and maintenance of correct endothelial cell polarity and vascular lumen. Required for the localization of phosphorylated PRKCZ, PARD3 and TIAM1 to the cell junction. Plays a role in the establishment of basal endothelial barrier function. {ECO:00002…	Enables GDP binding activity; GTP binding activity; and GTPase activity. Involved in several processes, including Rap protein signal transduction; cellular response to cAMP; and positive regulation of integrin activation. Located in cell-cell junction; cytosol; and lipid droplet.
CCND2	0.312754	0.394	0.291	1.45583e-20	3.35117e-16	HGNC:1583	NM_001759	894	P30279	cyclin D2	protein-coding gene	Cyclins	The protein encoded by this gene belongs to the highly conserved cyclin family, whose members are characterized by a dramatic periodicity in protein abundance through the cell cycle. Cyclins function as regulators of CDK kinases. Different cyclins exhibit distinct expression and degradation patterns which contribute to the temporal coordination of each mitotic event. This cyclin forms a complex w…	FUNCTION: Regulatory component of the cyclin D2-CDK4 (DC) complex that phosphorylates and inhibits members of the retinoblastoma (RB) protein family including RB1 and regulates the cell-cycle during G(1)/S transition (PubMed:18827403, PubMed:8114739). Phosphorylation of RB1 allows dissociation of the transcription factor E2F from the RB/E2F complex and the subsequent transcription of E2F target g…	Enables protein kinase binding activity. Involved in negative regulation of apoptotic process; positive regulation of cell cycle; and positive regulation of cell population proliferation. Located in several cellular components, including chromatin; cyclin D2-CDK4 complex; and nucleus. Part of cyclin-dependent protein kinase holoenzyme complex. Implicated in several diseases, including breast canc…
RPL31	0.31257	0.979	0.978	3.72266e-20	8.5692e-16	HGNC:10334	NM_001098577	6160	P62899	ribosomal protein L31	protein-coding gene	L ribosomal proteins	Ribosomes, the organelles that catalyze protein synthesis, consist of a small 40S subunit and a large 60S subunit. Together these subunits are composed of 4 RNA species and approximately 80 structurally distinct proteins. This gene encodes a ribosomal protein that is a component of the 60S subunit. The protein belongs to the L31E family of ribosomal proteins. It is located in the cytoplasm. Highe…	FUNCTION: Component of the large ribosomal subunit (PubMed:23636399, PubMed:32669547). The ribosome is a large ribonucleoprotein complex responsible for the synthesis of proteins in the cell (PubMed:23636399, PubMed:32669547). {ECO:0000269|PubMed:23636399, ECO:0000269|PubMed:32669547}.	A structural constituent of ribosome. Involved in cytoplasmic translation. Located in cytosolic ribosome. Part of cytosolic large ribosomal subunit and polysomal ribosome.
KAT6A	0.312549	0.499	0.391	1.31333e-21	3.02315e-17	HGNC:13013	NM_006766	7994	Q92794	lysine acetyltransferase 6A	protein-coding gene	Zinc fingers C2HC-type|PHD finger proteins|MYST type domain containing lysine acetyltransferases	This gene encodes a member of the MOZ, YBFR2, SAS2, TIP60 family of histone acetyltransferases. The protein is composed of a nuclear localization domain, a double C2H2 zinc finger domain that binds to acetylated histone tails, a histone acetyl-transferase domain, a glutamate/aspartate-rich region, and a serine- and methionine-rich transactivation domain. It is part of a complex that acetylates ly…	FUNCTION: Histone acetyltransferase that acetylates lysine residues in histone H3 and histone H4 (in vitro). Component of the MOZ/MORF complex which has a histone H3 acetyltransferase activity. May act as a transcriptional coactivator for RUNX1 and RUNX2. Acetylates p53/TP53 at 'Lys-120' and 'Lys-382' and controls its transcriptional activity via association with PML. {ECO:0000269|PubMed:11742995…	Enables several functions, including histone acetyltransferase activity; transcription coactivator activity; and zinc ion binding activity. Involved in several processes, including cellular senescence; histone H3 acetylation; and regulation of transcription, DNA-templated. Located in cytosol and nuclear lumen. Implicated in Arboleda-Tham syndrome and acute myeloid leukemia.
RRM1	0.312497	0.201	0.086	9.56377e-37	2.20148e-32	HGNC:10451	NM_001033	6240	P23921	ribonucleotide reductase catalytic subunit M1	protein-coding gene		This gene encodes the large and catalytic subunit of ribonucleotide reductase, an enzyme essential for the conversion of ribonucleotides into deoxyribonucleotides. A pool of available deoxyribonucleotides is important for DNA replication during S phase of the cell cycle as well as multiple DNA repair processes. Alternative splicing results in multiple transcript variants.	FUNCTION: Provides the precursors necessary for DNA synthesis. Catalyzes the biosynthesis of deoxyribonucleotides from the corresponding ribonucleotides.	Enables identical protein binding activity and ribonucleoside-diphosphate reductase activity. Involved in DNA metabolic process; nucleoside phosphate metabolic process; and positive regulation of cell cycle process. Located in ribonucleoside-diphosphate reductase complex. Biomarker of lung non-small cell carcinoma.
WSB1	0.311397	0.435	0.318	3.11561e-23	7.17182e-19	HGNC:19221	NM_015626	26118	Q9Y6I7	WD repeat and SOCS box containing 1	protein-coding gene	WD repeat domain containing	This gene encodes a member of the WD-protein subfamily. This protein shares a high sequence identity to mouse and chick proteins. It contains several WD-repeats spanning most of the protein and an SOCS box in the C-terminus. Alternatively spliced transcript variants encoding distinct isoforms have been found for this gene.	FUNCTION: Probable substrate-recognition component of a SCF-like ECS (Elongin-Cullin-SOCS-box protein) E3 ubiquitin ligase complex which mediates the ubiquitination and subsequent proteasomal degradation of target proteins. Recognizes type II iodothyronine deiodinase/DIO2. Confers constitutive instability to HIPK2 through proteasomal degradation. {ECO:0000269|PubMed:15601820, ECO:0000269|PubMed:1…	Predicted to enable kinase activity and ubiquitin protein ligase activity. Predicted to be involved in protein polyubiquitination. Predicted to act upstream of or within protein aggregate center assembly. Predicted to be located in cytosol.
COPB1	0.310721	0.301	0.174	1.52809e-31	3.51751e-27	HGNC:2231	NM_016451	1315	P53618	COPI coat complex subunit beta 1	protein-coding gene	Clathrin/coatomer adaptor, adaptin-like, N-terminal domain containing|COPI coat complex	This gene encodes a protein subunit of the coatomer complex associated with non-clathrin coated vesicles. The coatomer complex, also known as the coat protein complex 1, forms in the cytoplasm and is recruited to the Golgi by activated guanosine triphosphatases. Once at the Golgi membrane, the coatomer complex may assist in the movement of protein and lipid components back to the endoplasmic reti…	FUNCTION: The coatomer is a cytosolic protein complex that binds to dilysine motifs and reversibly associates with Golgi non-clathrin-coated vesicles, which further mediate biosynthetic protein transport from the ER, via the Golgi up to the trans Golgi network. Coatomer complex is required for budding from Golgi membranes, and is essential for the retrograde Golgi-to-ER transport of dilysine-tagg…	Predicted to enable structural molecule activity. Predicted to be involved in endoplasmic reticulum to Golgi vesicle-mediated transport and intra-Golgi vesicle-mediated transport. Located in Golgi apparatus and cytosol.
ATP2B1	0.310416	0.441	0.348	3.26152e-16	7.5077e-12	HGNC:814	NM_001682	490	P20020	ATPase plasma membrane Ca2+ transporting 1	protein-coding gene	ATPases Ca2+ transporting	The protein encoded by this gene belongs to the family of P-type primary ion transport ATPases characterized by the formation of an aspartyl phosphate intermediate during the reaction cycle. These enzymes remove bivalent calcium ions from eukaryotic cells against very large concentration gradients and play a critical role in intracellular calcium homeostasis. The mammalian plasma membrane calcium…	FUNCTION: Catalyzes the hydrolysis of ATP coupled with the transport of calcium from the cytoplasm to the extracellular space thereby maintaining intracellular calcium homeostasis (PubMed:35358416). Plays a role in blood pressure regulation through regulation of intracellular calcium concentration and nitric oxide production leading to regulation of vascular smooth muscle cells vasoconstriction. …	Enables ATP hydrolysis activity and P-type calcium transporter activity involved in regulation of presynaptic cytosolic calcium ion concentration. Involved in several processes, including calcium ion export across plasma membrane; negative regulation of cytosolic calcium ion concentration; and regulation of cytosolic calcium ion concentration. Located in nucleoplasm and plasma membrane. Is active…
RPS10	0.309781	0.989	0.979	2.59562e-75	5.97485e-71	HGNC:10383	NM_001014	6204	P46783	ribosomal protein S10	protein-coding gene	S ribosomal proteins	Ribosomes, the organelles that catalyze protein synthesis, consist of a small 40S subunit and a large 60S subunit. Together these subunits are composed of 4 RNA species and approximately 80 structurally distinct proteins. This gene encodes a ribosomal protein that is a component of the 40S subunit. The protein belongs to the S10E family of ribosomal proteins. It is located in the cytoplasm. Varia…	FUNCTION: Component of the 40S ribosomal subunit (PubMed:23636399). The ribosome is a large ribonucleoprotein complex responsible for the synthesis of proteins in the cell (PubMed:23636399). {ECO:0000269|PubMed:23636399}.	A structural constituent of ribosome. Predicted to be involved in cytoplasmic translation. Located in cytosolic ribosome and nucleolus. Part of cytosolic small ribosomal subunit. Implicated in Diamond-Blackfan anemia 9.
DENND4A	0.30946	0.301	0.197	2.01259e-23	4.63278e-19	HGNC:24321	NM_005848	10260	Q7Z401	DENN domain containing 4A	protein-coding gene	DENN domain containing|MicroRNA protein coding host genes	This gene encodes a DENN domain-containing protein that may function as a guanine nucleotide exchange factor that specifically activates ras-related protein Rab-10. This protein also contains a interferon stimulated response element-binding domain and may be involved in regulating the v-myc avian myelocytomatosis viral (MYC) oncogene. Alternate splicing results in multiple transcript variants. A …	FUNCTION: Probable guanine nucleotide exchange factor (GEF) which may activate RAB10. Promotes the exchange of GDP to GTP, converting inactive GDP-bound Rab proteins into their active GTP-bound form. According to PubMed:8056341, it may bind to ISRE-like element (interferon-stimulated response element) of MYC P2 promoter. {ECO:0000269|PubMed:20937701, ECO:0000269|PubMed:8056341}.	Enables guanyl-nucleotide exchange factor activity. Predicted to be involved in regulation of Rab protein signal transduction. Predicted to be located in cytosol. Predicted to be active in cytoplasmic vesicle.
DNAJB6	0.309446	0.653	0.555	2.96008e-24	6.81381e-20	HGNC:14888	NM_058246	10049	O75190	DnaJ heat shock protein family (Hsp40) member B6	protein-coding gene	DNAJ (HSP40) heat shock proteins	This gene encodes a member of the DNAJ protein family. DNAJ family members are characterized by a highly conserved amino acid stretch called the 'J-domain' and function as one of the two major classes of molecular chaperones involved in a wide range of cellular events, such as protein folding and oligomeric protein complex assembly. This family member may also play a role in polyglutamine aggrega…	FUNCTION: Has a stimulatory effect on the ATPase activity of HSP70 in a dose-dependent and time-dependent manner and hence acts as a co-chaperone of HSP70 (PubMed:10954706, PubMed:28233300). Plays an indispensable role in the organization of KRT8/KRT18 filaments (PubMed:10954706). Acts as an endogenous molecular chaperone for neuronal proteins including huntingtin (PubMed:11896048, PubMed:2236678…	Enables several functions, including ATPase activator activity; chaperone binding activity; and unfolded protein binding activity. Involved in several processes, including intermediate filament organization; negative regulation of cysteine-type endopeptidase activity involved in apoptotic process; and negative regulation of inclusion body assembly. Located in several cellular components, includin…
BLOC1S6	0.308775	0.355	0.258	1.79107e-19	4.12286e-15	HGNC:8549	NM_012388	26258	Q9UL45	biogenesis of lysosomal organelles complex 1 subunit 6	protein-coding gene	Biogenesis of lysosomal organelles complex 1 subunits	The protein encoded by this gene may play a role in intracellular vesicle trafficking. It interacts with Syntaxin 13 which mediates intracellular membrane fusion. Mutations in this gene cause symptoms associated with Hermansky-Pudlak syndrome-9. Alternative splicing results in multiple transcript variants. A pseudogene related to this gene is located on the X chromosome.	FUNCTION: Component of the BLOC-1 complex, a complex that is required for normal biogenesis of lysosome-related organelles (LRO), such as platelet dense granules and melanosomes. In concert with the AP-3 complex, the BLOC-1 complex is required to target membrane protein cargos into vesicles assembled at cell bodies for delivery into neurites and nerve terminals. The BLOC-1 complex, in association…	Enables actin filament binding activity and protein homodimerization activity. Involved in several processes, including endosome to melanosome transport; melanosome transport; and positive regulation of pigment cell differentiation. Located in transport vesicle. Is extrinsic component of membrane. Part of BLOC-1 complex. Colocalizes with SNARE complex. Implicated in Hermansky-Pudlak syndrome 9.
SELENOK	0.308457	0.831	0.73	3.75131e-34	8.63514e-30	HGNC:30394	NM_021237	58515	Q9Y6D0	selenoprotein K	protein-coding gene	Selenoproteins	The protein encoded by this gene belongs to the selenoprotein K family. It is a transmembrane protein that is localized in the endoplasmic reticulum (ER), and is involved in ER-associated degradation (ERAD) of misfolded, glycosylated proteins. It also has a role in the protection of cells from ER stress-induced apoptosis. Knockout studies in mice show the importance of this gene in promoting Ca(2…	FUNCTION: Required for Ca(2+) flux in immune cells and plays a role in T-cell proliferation and in T-cell and neutrophil migration (By similarity). Involved in endoplasmic reticulum-associated degradation (ERAD) of soluble glycosylated proteins (PubMed:22016385). Required for palmitoylation and cell surface expression of CD36 and involved in macrophage uptake of low-density lipoprotein and in foa…	Enables identical protein binding activity. Involved in intrinsic apoptotic signaling pathway in response to endoplasmic reticulum stress; protein palmitoylation; and response to oxidative stress. Located in endoplasmic reticulum membrane.
HM13	0.307083	0.234	0.124	4.34216e-30	9.99523e-26	HGNC:16435	NM_178580	81502	Q8TCT9	histocompatibility minor 13	protein-coding gene	Peptidase family A22	The protein encoded by this gene, which localizes to the endoplasmic reticulum, catalyzes intramembrane proteolysis of some signal peptides after they have been cleaved from a preprotein. This activity is required to generate signal sequence-derived human lymphocyte antigen-E epitopes that are recognized by the immune system, and to process hepatitis C virus core protein. The encoded protein is a…	FUNCTION: Catalyzes intramembrane proteolysis of some signal peptides after they have been cleaved from a preprotein, resulting in the release of the fragment from the ER membrane into the cytoplasm. Required to generate lymphocyte cell surface (HLA-E) epitopes derived from MHC class I signal peptides (PubMed:11714810). May be necessary for the removal of the signal peptide that remains attached …	Enables aspartic endopeptidase activity, intramembrane cleaving; protein homodimerization activity; and ubiquitin protein ligase binding activity. Involved in membrane protein proteolysis involved in retrograde protein transport, ER to cytosol. Located in rough endoplasmic reticulum. Is integral component of cytoplasmic side of endoplasmic reticulum membrane and integral component of lumenal side…
TMOD3	0.306995	0.31	0.207	6.81635e-22	1.56906e-17	HGNC:11873	NM_014547		Q9NYL9	tropomodulin 3	protein-coding gene	Tropomodulins		FUNCTION: Blocks the elongation and depolymerization of the actin filaments at the pointed end. The Tmod/TM complex contributes to the formation of the short actin protofilament, which in turn defines the geometry of the membrane skeleton (By similarity). {ECO:0000250}.	Enables cadherin binding activity involved in cell-cell adhesion. Predicted to be involved in actin filament organization; muscle contraction; and myofibril assembly. Predicted to act upstream of or within actin cytoskeleton organization; erythrocyte development; and positive regulation of mitotic cell cycle phase transition. Located in adherens junction.
TIGIT	0.306647	0.35	0.276	3.93257e-13	9.05238e-09	HGNC:26838	NM_173799	201633	Q495A1	T cell immunoreceptor with Ig and ITIM domains	protein-coding gene	V-set domain containing	This gene encodes a member of the PVR (poliovirus receptor) family of immunoglobin proteins. The product of this gene is expressed on several classes of T cells including follicular B helper T cells (TFH). The protein has been shown to bind PVR with high affinity; this binding is thought to assist interactions between TFH and dendritic cells to regulate T cell dependent B cell responses.	FUNCTION: Inhibitory receptor that plays a role in the modulation of immune responses. Suppresses T-cell activation by promoting the generation of mature immunoregulatory dendritic cells (PubMed:19011627). Upon binding to its ligands PVR/CD155 or NECTIN2/CD112, which are expressed on antigen-presenting cells, sends inhibitory signals to the T-cell or NK cell. Mechanistically, interaction with lig…	Enables identical protein binding activity and signaling receptor binding activity. Involved in negative regulation of interleukin-12 production and positive regulation of interleukin-10 production. Acts upstream of or within negative regulation of T cell activation. Located in cell surface.
STAG2	0.305774	0.485	0.363	7.2445e-23	1.66761e-18	HGNC:11355	NM_006603	10735	Q8N3U4	STAG2 cohesin complex component	protein-coding gene	Cohesin complex|Armadillo like helical domain containing|STAG family cohesin complex components	The protein encoded by this gene is a subunit of the cohesin complex, which regulates the separation of sister chromatids during cell division. Targeted inactivation of this gene results in chromatid cohesion defects and aneuploidy, suggesting that genetic disruption of cohesin is a cause of aneuploidy in human cancer. Alternatively spliced transcript variants encoding different isoforms have bee…	FUNCTION: Component of cohesin complex, a complex required for the cohesion of sister chromatids after DNA replication. The cohesin complex apparently forms a large proteinaceous ring within which sister chromatids can be trapped. At anaphase, the complex is cleaved and dissociates from chromatin, allowing sister chromatids to segregate. The cohesin complex may also play a role in spindle pole as…	Predicted to enable chromatin binding activity. Involved in mitotic spindle assembly and sister chromatid cohesion. Located in chromatin; mitotic spindle pole; and nuclear lumen. Part of cohesin complex. Implicated in Mullegama-Klein-Martinez syndrome and holoprosencephaly.
PURA	0.305473	0.232	0.114	3.53895e-33	8.14631e-29	HGNC:9701	NM_005859	5813	Q00577	purine rich element binding protein A	protein-coding gene		This gene product is a sequence-specific, single-stranded DNA-binding protein. It binds preferentially to the single strand of the purine-rich element termed PUR, which is present at origins of replication and in gene flanking regions in a variety of eukaryotes from yeasts through humans. Thus, it is implicated in the control of both DNA replication and transcription. Deletion of this gene has be…	FUNCTION: This is a probable transcription activator that specifically binds the purine-rich single strand of the PUR element located upstream of the MYC gene (PubMed:1448097, PubMed:20976240). May play a role in the initiation of DNA replication and in recombination. {ECO:0000269|PubMed:1448097, ECO:0000269|PubMed:20976240}.	Enables double-stranded telomeric DNA binding activity. Involved in DNA unwinding involved in DNA replication and negative regulation of transcription by RNA polymerase II. Located in nucleus. Implicated in autosomal dominant non-syndromic intellectual disability 31.
BRD1	0.304329	0.248	0.129	2.79927e-32	6.44364e-28	HGNC:1102	NM_014577		O95696	bromodomain containing 1	protein-coding gene	PHD finger proteins|PWWP domain containing|Bromodomain containing		FUNCTION: Scaffold subunit of various histone acetyltransferase (HAT) complexes, such as the MOZ/MORF and HBO1 complexes, that acts as a regulator of hematopoiesis (PubMed:16387653, PubMed:21753189, PubMed:21880731). Plays a key role in HBO1 complex by directing KAT7/HBO1 specificity towards histone H3 'Lys-14' acetylation (H3K14ac), thereby promoting erythroid differentiation (PubMed:21753189). …	Enables histone binding activity. Involved in histone H3 acetylation. Located in nuclear speck. Part of MOZ/MORF histone acetyltransferase complex and histone H3-K14 acetyltransferase complex. Implicated in bipolar disorder and schizophrenia.
PPM1K	0.303999	0.3	0.182	5.30661e-27	1.22153e-22	HGNC:25415	NM_152542	152926	Q8N3J5	protein phosphatase, Mg2+/Mn2+ dependent 1K	protein-coding gene	Protein phosphatases, Mg2+/Mn2+ dependent	This gene encodes a member of the PPM family of Mn2+/Mg2+-dependent protein phosphatases. The encoded protein, essential for cell survival and development, is targeted to the mitochondria where it plays a key role in regulation of the mitochondrial permeability transition pore.	FUNCTION: Serine/threonine-protein phosphatase component of macronutrients metabolism. Forms a functional kinase and phosphatase pair with BCKDK, serving as a metabolic regulatory node that coordinates branched-chain amino acids (BCAAs) with glucose and lipid metabolism via two distinct phosphoprotein targets: mitochondrial BCKDHA subunit of the branched-chain alpha-ketoacid dehydrogenase (BCKDH)…	Predicted to enable protein serine/threonine phosphatase activity. Predicted to be involved in peptidyl-threonine dephosphorylation. Located in mitochondrion. Implicated in maple syrup urine disease.
ANKRD12	0.303983	0.877	0.832	5.65336e-29	1.30135e-24	HGNC:29135	NM_015208	23253	Q6UB98	ankyrin repeat domain 12	protein-coding gene	Ankyrin repeat domain containing	This gene encodes a member of the ankyrin repeats-containing cofactor family. These proteins may inhibit the transcriptional activity of nuclear receptors through the recruitment of histone deacetylases. The encoded protein interacts with p160 coactivators and also represses transcription mediated by the coactivator alteration/deficiency in activation 3 (ADA3). Alternatively spliced transcript va…	FUNCTION: May recruit HDACs to the p160 coactivators/nuclear receptor complex to inhibit ligand-dependent transactivation.	Located in cytosol and nucleoplasm.
SERPINB1	0.303211	0.382	0.262	2.5831e-25	5.94604e-21	HGNC:3311	NM_030666	1992	P30740	serpin family B member 1	protein-coding gene	Serpin peptidase inhibitors	The protein encoded by this gene is a member of the serpin family of proteinase inhibitors. Members of this family maintain homeostasis by neutralizing overexpressed proteinase activity through their function as suicide substrates. This protein inhibits the neutrophil-derived proteinases neutrophil elastase, cathepsin G, and proteinase-3 and thus protects tissues from damage at inflammatory sites…	FUNCTION: Neutrophil serine protease inhibitor that plays an essential role in the regulation of the innate immune response, inflammation and cellular homeostasis (PubMed:30692621). Acts primarily to protect the cell from proteases released in the cytoplasm during stress or infection. These proteases are important in killing microbes but when released from granules, these potent enzymes also dest…	Enables peptidase inhibitor activity. Involved in negative regulation of endopeptidase activity; negative regulation of interleukin-1 beta production; and type B pancreatic cell proliferation. Located in cytoplasmic ribonucleoprotein granule and extracellular region.
OAZ1	0.302649	0.76	0.695	1.2046e-21	2.77286e-17	HGNC:8095	NM_004152	4946	P54368	ornithine decarboxylase antizyme 1	protein-coding gene		The protein encoded by this gene belongs to the ornithine decarboxylase antizyme family, which plays a role in cell growth and proliferation by regulating intracellular polyamine levels. Expression of antizymes requires +1 ribosomal frameshifting, which is enhanced by high levels of polyamines. Antizymes in turn bind to and inhibit ornithine decarboxylase (ODC), the key enzyme in polyamine biosyn…	FUNCTION: Ornithine decarboxylase (ODC) antizyme protein that negatively regulates ODC activity and intracellular polyamine biosynthesis and uptake in response to increased intracellular polyamine levels. Binds to ODC monomers, inhibiting the assembly of the functional ODC homodimer, and targets the monomers for ubiquitin-independent proteolytic destruction by the 26S proteasome (PubMed:17900240,…	Enables ornithine decarboxylase inhibitor activity. Involved in positive regulation of protein catabolic process. Predicted to be located in cytosol. Predicted to be active in cytoplasm and nucleus.
VCPIP1	0.302417	0.283	0.172	1.7679e-25	4.06953e-21	HGNC:30897	NM_025054		Q96JH7	valosin containing protein interacting protein 1	protein-coding gene	OTU domain containing		FUNCTION: Deubiquitinating enzyme involved in DNA repair and reassembly of the Golgi apparatus and the endoplasmic reticulum following mitosis (PubMed:32649882). Necessary for VCP-mediated reassembly of Golgi stacks after mitosis (By similarity). Plays a role in VCP-mediated formation of transitional endoplasmic reticulum (tER) (By similarity). Mediates dissociation of the ternary complex contain…	Enables cysteine-type deubiquitinase activity. Involved in protein deubiquitination; protein-DNA covalent cross-linking repair; and regulation of protein localization to chromatin. Located in cytoplasm and nucleus.
FAM107B	0.302053	0.772	0.699	1.44298e-24	3.3216e-20	HGNC:23726	NM_031453		Q9H098	family with sequence similarity 107 member B	protein-coding gene				Predicted to act upstream of or within sensory perception of sound.
GPR132	0.301533	0.152	0.042	7.56048e-48	1.74035e-43	HGNC:17482	NM_013345	29933	Q9UNW8	G protein-coupled receptor 132	protein-coding gene	G protein-coupled receptors, Class A orphans	This gene encodes a member of the guanine nucleotide-binding protein (G protein)-coupled receptor (GPCR) superfamily. The receptors are seven-pass transmembrane proteins that respond to extracellular cues and activate intracellular signal transduction pathways. This protein was reported to be a receptor for lysophosphatidylcholine action, but PubMedID: 15653487 retracts this finding and instead s…	FUNCTION: May be a receptor for oxidized free fatty acids derived from linoleic and arachidonic acids such as 9-hydroxyoctadecadienoic acid (9-HODE). Activates a G alpha protein, most likely G alpha(q). May be involved in apoptosis. Functions at the G2/M checkpoint to delay mitosis. May function as a sensor that monitors the oxidative states and mediates appropriate cellular responses such as sec…	Predicted to enable G protein-coupled receptor activity. Predicted to be involved in G1/S transition of mitotic cell cycle and negative regulation of G2/M transition of mitotic cell cycle. Predicted to be located in plasma membrane.
ARPP19	0.301504	0.401	0.275	3.59087e-27	8.26582e-23	HGNC:16967	NM_006628	10776	P56211	cAMP regulated phosphoprotein 19	protein-coding gene		The 19-kD cAMP-regulated phosphoprotein plays a role in regulating mitosis by inhibiting protein phosphatase-2A (PP2A; see MIM 176915) (summary by Gharbi-Ayachi et al., 2010.	FUNCTION: Protein phosphatase inhibitor that specifically inhibits protein phosphatase 2A (PP2A) during mitosis. When phosphorylated at Ser-62 during mitosis, specifically interacts with PPP2R2D (PR55-delta) and inhibits its activity, leading to inactivation of PP2A, an essential condition to keep cyclin-B1-CDK1 activity high during M phase. May indirectly enhance GAP-43 expression. {ECO:0000269|…	Enables potassium channel regulator activity and signaling receptor binding activity. Involved in G2/M transition of mitotic cell cycle and positive regulation of gluconeogenesis. Predicted to be located in nucleoplasm. Predicted to be active in cytoplasm.
SAMD9L	0.301441	0.129	0.046	1.12507e-30	2.58979e-26	HGNC:1349	NM_152703	219285	Q8IVG5	sterile alpha motif domain containing 9 like	protein-coding gene	Sterile alpha motif domain containing	This gene encodes a cytoplasmic protein that acts as a tumor suppressor but also plays a key role in cell proliferation and the innate immune response to viral infection. The encoded protein contains an N-terminal sterile alpha motif domain. Naturally occurring mutations in this gene are associated with myeloid disorders such as juvenile myelomonocytic leukemia, acute myeloid leukemia, and myelod…	FUNCTION: May be involved in endosome fusion. Mediates down-regulation of growth factor signaling via internalization of growth factor receptors. {ECO:0000250|UniProtKB:Q69Z37}.	Predicted to act upstream of or within several processes, including common myeloid progenitor cell proliferation; endosomal vesicle fusion; and hematopoietic or lymphoid organ development. Predicted to be located in early endosome. Predicted to be active in cytoplasm.
RYBP	0.3013	0.258	0.155	6.6994e-24	1.54213e-19	HGNC:10480	NM_012234		Q8N488	RING1 and YY1 binding protein	protein-coding gene	Zinc fingers RANBP2-type		FUNCTION: Component of a Polycomb group (PcG) multiprotein PRC1-like complex, a complex class required to maintain the transcriptionally repressive state of many genes, including Hox genes, throughout development. PcG PRC1-like complex acts via chromatin remodeling and modification of histones; it mediates monoubiquitination of histone H2A 'Lys-119', rendering chromatin heritably changed in its e…	Predicted to enable DNA binding activity and transcription coregulator activity. Involved in several processes, including histone H2A monoubiquitination; negative regulation of proteasomal ubiquitin-dependent protein catabolic process; and positive regulation of transcription, DNA-templated. Located in nucleoplasm. Colocalizes with PcG protein complex.
SNAPC1	0.300427	0.146	0.047	5.27618e-39	1.21452e-34	HGNC:11134	NM_003082		Q16533	small nuclear RNA activating complex polypeptide 1	protein-coding gene	SNAP complex		FUNCTION: Part of the SNAPc complex required for the transcription of both RNA polymerase II and III small-nuclear RNA genes. Binds to the proximal sequence element (PSE), a non-TATA-box basal promoter element common to these 2 types of genes. Recruits TBP and BRF2 to the U6 snRNA TATA box. {ECO:0000269|PubMed:12621023}.	Predicted to enable sequence-specific DNA binding activity. Predicted to be involved in snRNA transcription by RNA polymerase II and snRNA transcription by RNA polymerase III. Located in nucleolus and nucleoplasm.
RAB11FIP1	0.299853	0.341	0.263	2.31257e-14	5.3233e-10	HGNC:30265	NM_025151	80223	Q6WKZ4	RAB11 family interacting protein 1	protein-coding gene	C2 domain containing|RAB11 binding domain containing	This gene encodes one of the Rab11-family interacting proteins (Rab11-FIPs), which play a role in the Rab-11 mediated recycling of vesicles. The encoded protein may be involved in endocytic sorting, trafficking of proteins including integrin subunits and epidermal growth factor receptor (EGFR), and transport between the recycling endosome and the trans-Golgi network. Alternative splicing results …	FUNCTION: A Rab11 effector protein involved in the endosomal recycling process. Also involved in controlling membrane trafficking along the phagocytic pathway and in phagocytosis. {ECO:0000269|PubMed:11786538, ECO:0000269|PubMed:15181150, ECO:0000269|PubMed:15355514, ECO:0000269|PubMed:16920206}.	Predicted to enable small GTPase binding activity. Involved in negative regulation of adiponectin secretion. Located in cytosol and intracellular membrane-bounded organelle.
MFAP1	0.299788	0.222	0.109	4.15002e-32	9.55293e-28	HGNC:7032	NM_005926		P55081	microfibril associated protein 1	protein-coding gene	Spliceosomal B complex		FUNCTION: Involved in pre-mRNA splicing as a component of the spliceosome. {ECO:0000269|PubMed:28781166}.	Enables RNA binding activity. Involved in mRNA splicing, via spliceosome. Located in centrosome; microfibril; and nucleoplasm. Part of U2-type precatalytic spliceosome.
GLOD4	0.298279	0.303	0.189	1.28164e-25	2.95021e-21	HGNC:14111	NM_016080		Q9HC38	glyoxalase domain containing 4	protein-coding gene	Glyoxalase domain containing			Enables cadherin binding activity. Located in extracellular exosome.
CCSER2	0.298215	0.368	0.266	5.07355e-20	1.16788e-15	HGNC:29197	NM_018999		Q9H7U1	coiled-coil serine rich protein 2	protein-coding gene			FUNCTION: Microtubule-binding protein which might play a role in microtubule bundling. {ECO:0000250|UniProtKB:Q3UHI0}.	Predicted to enable microtubule binding activity. Predicted to be involved in microtubule bundle formation. Predicted to be located in cytoplasm and cytoskeleton. Predicted to be active in microtubule cytoskeleton.
ECI2	0.297619	0.16	0.057	2.46824e-38	5.68163e-34	HGNC:14601	NM_006117	10455	O75521	enoyl-CoA delta isomerase 2	protein-coding gene		This gene encodes a member of the hydratase/isomerase superfamily. The protein encoded is a key mitochondrial enzyme involved in beta-oxidation of unsaturated fatty acids. It catalyzes the transformation of 3-cis and 3-trans-enoyl-CoA esters arising during the stepwise degradation of cis-, mono-, and polyunsaturated fatty acids to the 2-trans-enoyl-CoA intermediates. Alternatively spliced transcr…	FUNCTION: Able to isomerize both 3-cis and 3-trans double bonds into the 2-trans form in a range of enoyl-CoA species. Has a preference for 3-trans substrates. {ECO:0000269|PubMed:10419495}.	Enables delta(3)-delta(2)-enoyl-CoA isomerase activity. Involved in fatty acid catabolic process. Located in mitochondrion and peroxisomal matrix.
UCP2	0.297456	0.385	0.284	1.39099e-17	3.20192e-13	HGNC:12518	NM_003355	7351	P55851	uncoupling protein 2	protein-coding gene	Solute carrier family 25	Mitochondrial uncoupling proteins (UCP) are members of the larger family of mitochondrial anion carrier proteins (MACP). UCPs separate oxidative phosphorylation from ATP synthesis with energy dissipated as heat, also referred to as the mitochondrial proton leak. UCPs facilitate the transfer of anions from the inner to the outer mitochondrial membrane and the return transfer of protons from the ou…	FUNCTION: Antiporter that exports dicarboxylate intermediates of the Krebs cycle in exchange for phosphate plus a proton across the inner membrane of mitochondria, a process driven by mitochondrial motive force with an overall impact on glycolysis, glutaminolysis and glutathione-dependent redox balance. Continuous export of oxaloacetate and related four-carbon dicarboxylates from mitochondrial ma…	Predicted to enable oxidative phosphorylation uncoupler activity. Involved in response to hypoxia. Located in mitochondrion. Implicated in carotid artery disease; diabetic neuropathy; end stage renal disease; hypertension; and obesity. Biomarker of Huntington's disease and non-alcoholic fatty liver disease.
ALG13	0.296351	0.355	0.245	1.77048e-22	4.07546e-18	HGNC:30881	NM_018466	79868	Q9NP73	ALG13 UDP-N-acetylglucosaminyltransferase subunit	protein-coding gene	UDP-N-acetylglucosaminyltransferase subunits|OTU domain containing|Tudor domain containing	The protein encoded by this gene is a subunit of a bipartite UDP-N-acetylglucosamine transferase. It heterodimerizes with asparagine-linked glycosylation 14 homolog to form a functional UDP-GlcNAc glycosyltransferase that catalyzes the second sugar addition of the highly conserved oligosaccharide precursor in endoplasmic reticulum N-linked glycosylation. Multiple transcript variants encoding diff…	FUNCTION: Catalytic subunit of the UDP-N-acetylglucosamine transferase complex that operates in the biosynthetic pathway of dolichol-linked oligosaccharides, the glycan precursors employed in protein asparagine (N)-glycosylation. The assembly of dolichol-linked oligosaccharides begins on the cytosolic side of the endoplasmic reticulum membrane and finishes in its lumen. The sequential addition of…	Enables RNA binding activity. Predicted to be involved in dolichol-linked oligosaccharide biosynthetic process and proteolysis. Predicted to act upstream of or within negative regulation of TORC1 signaling; negative regulation of neuron death; and regulation of synaptic plasticity. Predicted to be located in cytoplasm. Implicated in developmental and epileptic encephalopathy 36.
UFL1	0.295679	0.29	0.18	5.16534e-25	1.18901e-20	HGNC:23039	NM_015323		O94874	UFM1 specific ligase 1	protein-coding gene			FUNCTION: E3 protein ligase that mediates ufmylation, the covalent attachment of the ubiquitin-like modifier UFM1 to lysine residues on target proteins, and which plays a key role in various processes, such as ribosome recycling, response to DNA damage, interferon response or reticulophagy (also called ER-phagy) (PubMed:20018847, PubMed:20164180, PubMed:20228063, PubMed:25219498, PubMed:27351204,…	Enables UFM1 ligase activity and protein kinase binding activity. Involved in several processes, including cellular protein modification process; regulation of signal transduction; and reticulophagy. Acts upstream of or within several processes, including positive regulation of cell population proliferation; regulation of proteasomal ubiquitin-dependent protein catabolic process; and response to …
CCDC47	0.295632	0.226	0.108	1.56353e-34	3.59909e-30	HGNC:24856	NM_020198		Q96A33	coiled-coil domain containing 47	protein-coding gene			FUNCTION: Component of the multi-pass translocon (MPT) complex that mediates insertion of multi-pass membrane proteins into the lipid bilayer of membranes (PubMed:32814900, PubMed:32820719, PubMed:36261522). The MPT complex takes over after the SEC61 complex: following membrane insertion of the first few transmembrane segments of proteins by the SEC61 complex, the MPT complex occludes the lateral…	Enables protein folding chaperone and ribosome binding activity. Involved in ERAD pathway; endoplasmic reticulum calcium ion homeostasis; and protein insertion into ER membrane. Located in chaperone complex and endoplasmic reticulum membrane. Is integral component of endoplasmic reticulum membrane.
XRN1	0.295028	0.357	0.267	1.22716e-16	2.8248e-12	HGNC:30654	NM_019001	54464	Q8IZH2	5'-3' exoribonuclease 1	protein-coding gene		This gene encodes a member of the 5'-3' exonuclease family. The encoded protein may be involved in replication-dependent histone mRNA degradation, and interacts directly with the enhancer of mRNA-decapping protein 4. In addition to mRNA metabolism, a similar protein in yeast has been implicated in a variety of nuclear and cytoplasmic functions, including homologous recombination, meiosis, telomer…	FUNCTION: Major 5'-3' exoribonuclease involved in mRNA decay. Required for the 5'-3'-processing of the G4 tetraplex-containing DNA and RNA substrates. The kinetic of hydrolysis is faster for G4 RNA tetraplex than for G4 DNA tetraplex and monomeric RNA tetraplex. Binds to RNA and DNA (By similarity). Plays a role in replication-dependent histone mRNA degradation. May act as a tumor suppressor prot…	Enables 5'-3' exoribonuclease activity. Involved in histone mRNA catabolic process; nuclear mRNA surveillance; and rRNA catabolic process. Located in cytosol and plasma membrane. Implicated in Alzheimer's disease.
EIF3J	0.294572	0.428	0.327	4.20469e-18	9.67878e-14	HGNC:3270	NM_003758	8669	O75822	eukaryotic translation initiation factor 3 subunit J	protein-coding gene	Eukaryotic translation initiation factor 3	This gene encodes a core subunit of the eukaryotic initiation factor 3 complex, which participates in the initiation of translation by aiding in the recruitment of protein and mRNA components to the 40S ribosome. There are pseudogenes for this gene on chromosomes 1, 3, and 9. Alternative splicing results in multiple transcript variants encoding different isoforms.	FUNCTION: Component of the eukaryotic translation initiation factor 3 (eIF-3) complex, which is required for several steps in the initiation of protein synthesis (PubMed:25849773, PubMed:27462815). The eIF-3 complex associates with the 40S ribosome and facilitates the recruitment of eIF-1, eIF-1A, eIF-2:GTP:methionyl-tRNAi and eIF-5 to form the 43S pre-initiation complex (43S PIC). The eIF-3 comp…	Enables identical protein binding activity. Predicted to be involved in translational initiation. Located in cytosol. Part of eukaryotic translation initiation factor 3 complex.
NANS	0.294548	0.186	0.09	1.22725e-28	2.82501e-24	HGNC:19237	NM_018946	54187	Q9NR45	N-acetylneuraminate synthase	protein-coding gene		This gene encodes an enzyme that functions in the biosynthetic pathways of sialic acids. In vitro, the encoded protein uses N-acetylmannosamine 6-phosphate and mannose 6-phosphate as substrates to generate phosphorylated forms of N-acetylneuraminic acid (Neu5Ac) and 2-keto-3-deoxy-D-glycero-D-galacto-nononic acid (KDN), respectively; however, it exhibits much higher activity toward the Neu5Ac pho…	FUNCTION: Produces N-acetylneuraminic acid (Neu5Ac) and 2-keto-3-deoxy-D-glycero-D-galacto-nononic acid (KDN) (PubMed:10749855, PubMed:27213289). Can also use N-acetylmannosamine 6-phosphate and mannose 6-phosphate as substrates to generate phosphorylated forms of Neu5Ac and KDN, respectively (PubMed:10749855). {ECO:0000269|PubMed:10749855, ECO:0000269|PubMed:27213289}.	Predicted to enable N-acylneuraminate-9-phosphate synthase activity. Predicted to be involved in glycosylation. Located in extracellular exosome. Implicated in spondyloepimetaphyseal dysplasia, Genevieve-type.
LIMS1	0.293934	0.226	0.162	7.83859e-12	1.80436e-07	HGNC:6616	NM_004987	3987	P48059	LIM zinc finger domain containing 1	protein-coding gene	LIMS zinc finger family|LIM domain containing	The protein encoded by this gene is an adaptor protein which contains five LIM domains, or double zinc fingers. The protein is likely involved in integrin signaling through its LIM domain-mediated interaction with integrin-linked kinase, found in focal adhesion plaques. It is also thought to act as a bridge linking integrin-linked kinase to NCK adaptor protein 2, which is involved in growth facto…	FUNCTION: Within the IPP (ILK-PINCH-PARVIN) complex, binds to F-actin, promoting F-actin bundling, a process required to generate force for actin cytoskeleton reorganization and subsequent dynamic cell adhesion events such as cell spreading and migration. {ECO:0000269|PubMed:30367047}.	Enables protein kinase binding activity and zinc ion binding activity. Involved in several processes, including positive regulation of NIK/NF-kappaB signaling; positive regulation of cell-substrate adhesion; and regulation of gene expression. Located in cell-cell junction and perinuclear region of cytoplasm. Colocalizes with focal adhesion.
TXK	0.292842	0.24	0.148	9.35543e-21	2.15353e-16	HGNC:12434	NM_003328		P42681	TXK tyrosine kinase	protein-coding gene	SH2 domain containing|Tec family tyrosine kinases		FUNCTION: Non-receptor tyrosine kinase that plays a redundant role with ITK in regulation of the adaptive immune response. Regulates the development, function and differentiation of conventional T-cells and nonconventional NKT-cells. When antigen presenting cells (APC) activate T-cell receptor (TCR), a series of phosphorylation leads to the recruitment of TXK to the cell membrane, where it is pho…	Predicted to enable non-membrane spanning protein tyrosine kinase activity. Involved in positive regulation of interferon-gamma-mediated signaling pathway; positive regulation of macromolecule metabolic process; and protein autophosphorylation. Located in cytoplasm and nucleus.
USP47	0.292592	0.345	0.238	4.04774e-22	9.31749e-18	HGNC:20076	NM_017944		Q96K76	ubiquitin specific peptidase 47	protein-coding gene	Ubiquitin specific peptidases		FUNCTION: Ubiquitin-specific protease that specifically deubiquitinates monoubiquitinated DNA polymerase beta (POLB), stabilizing POLB thereby playing a role in base-excision repair (BER). Acts as a regulator of cell growth and genome integrity. May also indirectly regulate CDC25A expression at a transcriptional level. {ECO:0000269|PubMed:19966869, ECO:0000269|PubMed:21362556}.	Enables WD40-repeat domain binding activity and cysteine-type deubiquitinase activity. Involved in several processes, including monoubiquitinated protein deubiquitination; negative regulation of G2/M transition of mitotic cell cycle; and negative regulation of nitrogen compound metabolic process. Located in cytoplasm. Part of SCF ubiquitin ligase complex.
SRSF4	0.292571	0.38	0.273	1.57451e-21	3.62436e-17	HGNC:10786	NM_005626	6429	Q08170	serine and arginine rich splicing factor 4	protein-coding gene	RNA binding motif containing|Serine and arginine rich splicing factors	This gene encodes a member of the arginine/serine-rich splicing factor family. The encoded protein likely functions in mRNA processing.	FUNCTION: Plays a role in alternative splice site selection during pre-mRNA splicing. Represses the splicing of MAPT/Tau exon 10. {ECO:0000269|PubMed:15009664}.	Enables RNA binding activity. Involved in negative regulation of mRNA splicing, via spliceosome. Located in nuclear speck. Biomarker of Down syndrome; acute myeloid leukemia; clear cell renal cell carcinoma; and colon adenocarcinoma.
HIF1A	0.291714	0.341	0.237	1.39581e-21	3.21302e-17	HGNC:4910	NM_001530	3091	Q16665	hypoxia inducible factor 1 subunit alpha	protein-coding gene	Basic helix-loop-helix proteins|PAS domain containing	This gene encodes the alpha subunit of transcription factor hypoxia-inducible factor-1 (HIF-1), which is a heterodimer composed of an alpha and a beta subunit. HIF-1 functions as a master regulator of cellular and systemic homeostatic response to hypoxia by activating transcription of many genes, including those involved in energy metabolism, angiogenesis, apoptosis, and other genes whose protein…	FUNCTION: Functions as a master transcriptional regulator of the adaptive response to hypoxia (PubMed:11292861, PubMed:11566883, PubMed:15465032, PubMed:16973622, PubMed:17610843, PubMed:18658046, PubMed:20624928, PubMed:22009797, PubMed:30125331, PubMed:9887100). Under hypoxic conditions, activates the transcription of over 40 genes, including erythropoietin, glucose transporters, glycolytic enz…	Enables several functions, including DNA-binding transcription activator activity, RNA polymerase II-specific; Hsp90 protein binding activity; and enzyme binding activity. Contributes to DNA-binding transcription factor activity, RNA polymerase II-specific and sequence-specific DNA binding activity. Involved in several processes, including oxygen homeostasis; regulation of gene expression; and va…
DDX18	0.291252	0.625	0.534	1.89309e-19	4.3577e-15	HGNC:2741	NM_006773	8886	Q9NVP1	DEAD-box helicase 18	protein-coding gene	DEAD-box helicases|SSU processome	DEAD box proteins, characterized by the conserved motif Asp-Glu-Ala-Asp (DEAD), are putative RNA helicases. They are implicated in a number of cellular processes involving alteration of RNA secondary structure such as translation initiation, nuclear and mitochondrial splicing, and ribosome and spliceosome assembly. Based on their distribution patterns, some members of this family are believed to …	FUNCTION: Probable RNA-dependent helicase.	Enables RNA binding activity. Predicted to be involved in maturation of LSU-rRNA from tricistronic rRNA transcript (SSU-rRNA, 5.8S rRNA, LSU-rRNA). Located in chromosome and nucleolus.
HABP4	0.291193	0.224	0.11	1.31328e-32	3.02303e-28	HGNC:17062	NM_014282		Q5JVS0	hyaluronan binding protein 4	protein-coding gene			FUNCTION: Ribosome-binding protein that promotes ribosome hibernation, a process during which ribosomes are stabilized in an inactive state and preserved from proteasomal degradation (By similarity). Acts via its association with EEF2/eEF2 factor at the A-site of the ribosome, promoting ribosome stabilization in an inactive state compatible with storage (By similarity). Plays a key role in riboso…	Enables SUMO binding activity. Involved in PML body organization; negative regulation of DNA binding activity; and positive regulation of gene expression. Located in several cellular components, including cytoplasmic stress granule; nuclear lumen; and nuclear membrane.
TPM4	0.290083	0.388	0.302	1.11119e-14	2.55784e-10	HGNC:12013	NM_003290	7171	P67936	tropomyosin 4	protein-coding gene	Tropomyosins	This gene encodes a member of the tropomyosin family of actin-binding proteins involved in the contractile system of striated and smooth muscles and the cytoskeleton of non-muscle cells. Tropomyosins are dimers of coiled-coil proteins that polymerize end-to-end along the major groove in most actin filaments. They provide stability to the filaments and regulate access of other actin-binding protei…	FUNCTION: Binds to actin filaments in muscle and non-muscle cells. Plays a central role, in association with the troponin complex, in the calcium dependent regulation of vertebrate striated muscle contraction. Smooth muscle contraction is regulated by interaction with caldesmon. In non-muscle cells is implicated in stabilizing cytoskeleton actin filaments (By similarity). Binds calcium (PubMed:18…	Predicted to enable actin filament binding activity; protein heterodimerization activity; and protein homodimerization activity. Involved in osteoblast differentiation. Located in stress fiber.
DDX17	0.289086	0.571	0.453	2.13048e-22	4.90415e-18	HGNC:2740	NM_030881		Q92841	DEAD-box helicase 17	protein-coding gene	DEAD-box helicases		FUNCTION: As an RNA helicase, unwinds RNA and alters RNA structures through ATP binding and hydrolysis. Involved in multiple cellular processes, including pre-mRNA splicing, alternative splicing, ribosomal RNA processing and miRNA processing, as well as transcription regulation. Regulates the alternative splicing of exons exhibiting specific features (PubMed:12138182, PubMed:22266867, PubMed:2302…	Enables transcription coactivator activity. Involved in several processes, including RNA metabolic process; intracellular steroid hormone receptor signaling pathway; and regulation of RNA metabolic process. Located in nuclear speck.
SLC2A3	0.287358	0.444	0.353	4.24553e-17	9.77279e-13	HGNC:11007	NM_006931		P11169	solute carrier family 2 member 3	protein-coding gene	Solute carrier family 2		FUNCTION: Facilitative glucose transporter (PubMed:26176916, PubMed:32860739, PubMed:9477959). Can also mediate the uptake of various other monosaccharides across the cell membrane (PubMed:26176916, PubMed:9477959). Mediates the uptake of glucose, 2-deoxyglucose, galactose, mannose, xylose and fucose, and probably also dehydroascorbate (PubMed:26176916, PubMed:9477959). Does not mediate fructose …	Enables dehydroascorbic acid transmembrane transporter activity; glucose binding activity; and hexose transmembrane transporter activity. Involved in galactose transmembrane transport; glucose import across plasma membrane; and transport across blood-brain barrier. Is integral component of plasma membrane. Biomarker of Alzheimer's disease; acanthosis nigricans; diabetes mellitus; and type 2 diabe…
CWC22	0.287267	0.236	0.125	4.54953e-29	1.04726e-24	HGNC:29322	NM_020943		Q9HCG8	CWC22 spliceosome associated protein homolog	protein-coding gene	NTC associated proteins|Spliceosomal Bact complex|Spliceosomal C complex|Spliceosomal P complex|MIF4G domain containing proteins		FUNCTION: Required for pre-mRNA splicing as component of the spliceosome (PubMed:11991638, PubMed:12226669, PubMed:22961380, PubMed:28076346, PubMed:28502770, PubMed:29301961, PubMed:29360106). As a component of the minor spliceosome, involved in the splicing of U12-type introns in pre-mRNAs (Probable). Promotes exon-junction complex (EJC) assembly (PubMed:22959432, PubMed:22961380). Hinders EIF4…	Enables RNA binding activity. Involved in mRNA splicing, via spliceosome. Located in cytosol and nuclear speck. Part of U2-type catalytic step 1 spliceosome; U2-type catalytic step 2 spliceosome; and U2-type precatalytic spliceosome.
MED21	0.286472	0.288	0.18	2.24352e-24	5.16436e-20	HGNC:11473	NM_004264	9412	Q13503	mediator complex subunit 21	protein-coding gene	Mediator complex	This gene encodes a member of the mediator complex subunit 21 family. The encoded protein interacts with the human RNA polymerase II holoenzyme and is involved in transcriptional regulation of RNA polymerase II transcribed genes. A pseudogene of this gene is located on chromosome 8. Alternative splicing results in multiple transcript variants.	FUNCTION: Component of the Mediator complex, a coactivator involved in the regulated transcription of nearly all RNA polymerase II-dependent genes. Mediator functions as a bridge to convey information from gene-specific regulatory proteins to the basal RNA polymerase II transcription machinery. Mediator is recruited to promoters by direct interactions with regulatory proteins and serves as a scaf…	Enables transcription coactivator activity. Acts upstream of or within positive regulation of transcription by RNA polymerase II. Located in core mediator complex. Part of mediator complex.
GJB6	0.2855	0.195	0.103	8.789e-24	2.02314e-19	HGNC:4288	NM_001110219	10804	O95452	gap junction protein beta 6	protein-coding gene	Gap junction proteins	Gap junctions allow the transport of ions and metabolites between the cytoplasm of adjacent cells. They are formed by two hemichannels, made up of six connexin proteins assembled in groups. Each connexin protein has four transmembrane segments, two extracellular loops, a cytoplasmic loop formed between the two inner transmembrane segments, and the N- and C-terminus both being in the cytoplasm. Th…	FUNCTION: One gap junction consists of a cluster of closely packed pairs of transmembrane channels, the connexons, through which materials of low MW diffuse from one cell to a neighboring cell.	Enables cytoskeletal protein binding activity and gap junction channel activity involved in cell communication by electrical coupling. Involved in gap junction assembly; gap junction-mediated intercellular transport; and transmembrane transport. Located in actin filament and gap junction. Implicated in Clouston syndrome; autosomal dominant nonsyndromic deafness 3B; autosomal recessive nonsyndromi…
MACO1	0.28529	0.155	0.055	4.16124e-37	9.57877e-33	HGNC:25572	NM_018202		Q8N5G2	macoilin 1	protein-coding gene			FUNCTION: Plays a role in the regulation of neuronal activity. {ECO:0000269|PubMed:21589894}.	Predicted to enable microtubule binding activity. Involved in neuronal signal transduction. Located in rough endoplasmic reticulum membrane.
PRPF40A	0.284684	0.541	0.421	2.28581e-23	5.26171e-19	HGNC:16463	NM_017892		O75400	pre-mRNA processing factor 40 homolog A	protein-coding gene	Spliceosomal A complex		FUNCTION: Binds to WASL/N-WASP and suppresses its translocation from the nucleus to the cytoplasm, thereby inhibiting its cytoplasmic function (By similarity). Plays a role in the regulation of cell morphology and cytoskeletal organization. Required in the control of cell shape and migration. May play a role in cytokinesis. May be involved in pre-mRNA splicing. {ECO:0000250, ECO:0000269|PubMed:21…	Enables RNA binding activity. Involved in several processes, including cytoskeleton organization; regulation of cell shape; and regulation of cytokinesis. Located in nuclear matrix and nuclear speck.
FNTA	0.282896	0.287	0.17	1.11638e-27	2.5698e-23	HGNC:3782	NM_002027	2339	P49354	farnesyltransferase, CAAX box, subunit alpha	protein-coding gene	Prenyltransferase alpha subunit repeat containing	Prenyltransferases can attach either a farnesyl group or a geranylgeranyl group in thioether linkage to the cysteine residue of proteins with a C-terminal CAAX box. CAAX geranylgeranyltransferase and CAAX farnesyltransferase are heterodimers that share the same alpha subunit but have different beta subunits. This gene encodes the alpha subunit of these transferases. Alternative splicing results i…	FUNCTION: Essential subunit of both the farnesyltransferase and the geranylgeranyltransferase complex. Contributes to the transfer of a farnesyl or geranylgeranyl moiety from farnesyl or geranylgeranyl diphosphate to a cysteine at the fourth position from the C-terminus of several proteins having the C-terminal sequence Cys-aliphatic-aliphatic-X. May positively regulate neuromuscular junction dev…	Enables alpha-tubulin binding activity; microtubule binding activity; and protein geranylgeranyltransferase activity. Contributes to protein farnesyltransferase activity. Involved in positive regulation of deacetylase activity; positive regulation of tubulin deacetylation; and protein prenylation. Part of CAAX-protein geranylgeranyltransferase complex; microtubule associated complex; and protein …
MTMR6	0.28205	0.283	0.182	2.70889e-22	6.23559e-18	HGNC:7453	NM_004685		Q9Y217	myotubularin related protein 6	protein-coding gene	Myotubularins|Phosphoinositide phosphatases		FUNCTION: Lipid phosphatase that specifically dephosphorylates the D-3 position of phosphatidylinositol 3-phosphate and phosphatidylinositol 3,5-bisphosphate, generating phosphatidylinositol and phosphatidylinositol 5-phosphate (PubMed:19038970, PubMed:22647598). Binds with high affinity to phosphatidylinositol 3,5-bisphosphate (PtdIns(3,5)P2) but also to phosphatidylinositol 3-phosphate (PtdIns(…	Enables phosphatidylinositol-3,5-bisphosphate phosphatase activity and phosphatidylinositol-3-phosphatase activity. Involved in phosphatidylinositol dephosphorylation. Located in cytoplasm and nuclear envelope.
UBE2A	0.281761	0.28	0.163	2.02832e-28	4.66899e-24	HGNC:12472	NM_003336	7319	P49459	ubiquitin conjugating enzyme E2 A	protein-coding gene	Ubiquitin conjugating enzymes E2	The modification of proteins with ubiquitin is an important cellular mechanism for targeting abnormal or short-lived proteins for degradation. Ubiquitination involves at least three classes of enzymes: ubiquitin-activating enzymes, ubiquitin-conjugating enzymes, and ubiquitin-protein ligases. This gene encodes a member of the E2 ubiquitin-conjugating enzyme family. This enzyme is required for pos…	FUNCTION: E2 ubiquitin-conjugating enzyme that accepts ubiquitin from the ubiquitin-activating enzyme E1 and transfers it to a E3 ubiquitin-protein ligase (PubMed:16337599, PubMed:20061386, PubMed:23685073, PubMed:25582440, PubMed:38297121). In vitro catalyzes 'Lys-11', as well as 'Lys-48'-linked polyubiquitination (PubMed:20061386). Together with the E3 enzyme BRE1 (RNF20 and/or RNF40), plays a …	Enables ubiquitin conjugating enzyme activity and ubiquitin protein ligase binding activity. Involved in several processes, including DNA repair; protein ubiquitination; and response to UV. Part of HULC complex. Implicated in syndromic X-linked intellectual disability Nascimento type.
SERINC1	0.281045	0.486	0.391	2.81354e-18	6.47648e-14	HGNC:13464	NM_020755		Q9NRX5	serine incorporator 1	protein-coding gene			FUNCTION: Enhances the incorporation of serine into phosphatidylserine and sphingolipids. {ECO:0000250|UniProtKB:Q7TNK0}.	Predicted to enable enzyme binding activity and protein-macromolecule adaptor activity. Predicted to be involved in several processes, including phosphatidylserine metabolic process; positive regulation of CDP-diacylglycerol-serine O-phosphatidyltransferase activity; and positive regulation of serine C-palmitoyltransferase activity. Predicted to be located in endoplasmic reticulum membrane and pl…
UBE3A	0.280099	0.284	0.181	4.51135e-22	1.03847e-17	HGNC:12496	NM_000462	7337	Q05086	ubiquitin protein ligase E3A	protein-coding gene	HECT domain containing	This gene encodes an E3 ubiquitin-protein ligase, part of the ubiquitin protein degradation system. This imprinted gene is maternally expressed in brain and biallelically expressed in other tissues. Maternally inherited deletion of this gene causes Angelman Syndrome, characterized by severe motor and intellectual retardation, ataxia, hypotonia, epilepsy, absence of speech, and characteristic faci…	FUNCTION: E3 ubiquitin-protein ligase which accepts ubiquitin from an E2 ubiquitin-conjugating enzyme in the form of a thioester and transfers it to its substrates (PubMed:10373495, PubMed:16772533, PubMed:19204938, PubMed:19233847, PubMed:19325566, PubMed:19591933, PubMed:22645313, PubMed:24273172, PubMed:24728990, PubMed:30020076). Several substrates have been identified including the BMAL1, AR…	Enables ubiquitin protein ligase activity. Involved in several processes, including protein ubiquitination; regulation of cellular protein metabolic process; and response to steroid hormone. Predicted to be located in cytoplasm and nucleus. Predicted to be part of proteasome complex. Predicted to be active in cytosol. Implicated in Angelman syndrome.
ROCK1	0.279361	0.459	0.351	1.07756e-19	2.48043e-15	HGNC:10251	NM_005406	6093	Q13464	Rho associated coiled-coil containing protein kinase 1	protein-coding gene	Pleckstrin homology domain containing|AGC family kinases	This gene encodes a protein serine/threonine kinase that is activated when bound to the GTP-bound form of Rho. The small GTPase Rho regulates formation of focal adhesions and stress fibers of fibroblasts, as well as adhesion and aggregation of platelets and lymphocytes by shuttling between the inactive GDP-bound form and the active GTP-bound form. Rho is also essential in cytokinesis and plays a …	FUNCTION: Protein kinase which is a key regulator of the actin cytoskeleton and cell polarity (PubMed:10436159, PubMed:10652353, PubMed:11018042, PubMed:11283607, PubMed:17158456, PubMed:18573880, PubMed:19131646, PubMed:8617235, PubMed:9722579). Involved in regulation of smooth muscle contraction, actin cytoskeleton organization, stress fiber and focal adhesion formation, neurite retraction, cel…	Enables Rho-dependent protein serine/threonine kinase activity and aspartic-type endopeptidase inhibitor activity. Involved in several processes, including intracellular signal transduction; regulation of epithelial cell differentiation; and regulation of phosphatase activity. Colocalizes with amyloid-beta complex.
P2RY10	0.27912	0.516	0.423	1.24954e-16	2.87631e-12	HGNC:19906	NM_001324218	27334	O00398	P2Y receptor family member 10	protein-coding gene	G protein-coupled receptors, Class A orphans	The protein encoded by this gene belongs to the family of G-protein coupled receptors that are preferentially activated by adenosine and uridine nucleotides. There is a pseudogene for this gene nearby on chromosome X. Multiple alternatively spliced transcripts have been observed.	FUNCTION: Putative receptor for purines coupled to G-proteins.	Predicted to enable G protein-coupled receptor activity. Predicted to be involved in positive regulation of Rho protein signal transduction and positive regulation of cytosolic calcium ion concentration involved in phospholipase C-activating G protein-coupled signaling pathway. Predicted to be located in plasma membrane. Predicted to be integral component of plasma membrane.
BTN3A2	0.27822	0.219	0.112	7.72404e-29	1.778e-24	HGNC:1139	NM_001197246	11118	P78410	butyrophilin subfamily 3 member A2	protein-coding gene	Butyrophilins|V-set domain containing	This gene encodes a member of the immunoglobulin superfamily, which resides in the juxta-telomeric region of the major histocompatability class 1 locus and is clustered with the other family members on chromosome 6. The encoded protein may be involved in the adaptive immune response. Alternatively spliced transcript variants encoding different isoforms have been found for this gene.	FUNCTION: Plays a role in T-cell responses in the adaptive immune response. Inhibits the release of IFNG from activated T-cells. {ECO:0000269|PubMed:21918970, ECO:0000269|PubMed:22767497}.	Predicted to enable signaling receptor binding activity. Involved in T cell mediated immunity and positive regulation of interferon-gamma production. Located in plasma membrane.
IDS	0.277923	0.557	0.498	3.44904e-13	7.93935e-09	HGNC:5389	NM_000202	3423	P22304	iduronate 2-sulfatase	protein-coding gene	Sulfatases	This gene encodes a member of the sulfatase family of proteins. The encoded preproprotein is proteolytically processed to generate two polypeptide chains. This enzyme is involved in the lysosomal degradation of heparan sulfate and dermatan sulfate. Mutations in this gene are associated with the X-linked lysosomal storage disease mucopolysaccharidosis type II, also known as Hunter syndrome. Altern…	FUNCTION: Lysosomal enzyme involved in the degradation pathway of dermatan sulfate and heparan sulfate. {ECO:0000269|PubMed:10838181, ECO:0000269|PubMed:11731225, ECO:0000269|PubMed:28593992}.	Enables calcium ion binding activity and iduronate-2-sulfatase activity. Involved in glycosaminoglycan catabolic process. Located in lysosome. Implicated in mucopolysaccharidosis II.
DDX39B	0.276268	0.433	0.352	1.75885e-14	4.0487e-10	HGNC:13917	NM_004640	7919	Q13838	DExD-box helicase 39B	protein-coding gene	DEAD-box helicases|Transcription and export complex 1 subunits|Spliceosomal E complex|Small nucleolar RNA protein coding host genes	This gene encodes a member of the DEAD box family of RNA-dependent ATPases that mediate ATP hydrolysis during pre-mRNA splicing. The encoded protein is an essential splicing factor required for association of U2 small nuclear ribonucleoprotein with pre-mRNA, and it also plays an important role in mRNA export from the nucleus to the cytoplasm. This gene belongs to a cluster of genes localized in t…	FUNCTION: Involved in nuclear export of spliced and unspliced mRNA (PubMed:15833825, PubMed:15998806, PubMed:17190602). Component of the TREX complex which is thought to couple mRNA transcription, processing and nuclear export, and specifically associates with spliced mRNA and not with unspliced pre-mRNA (PubMed:15833825, PubMed:15998806, PubMed:17190602). The TREX complex is recruited to spliced…	Enables several functions, including ATP hydrolysis activity; ATP-dependent protein binding activity; and snRNA binding activity. Involved in several processes, including RNA metabolic process; negative regulation of DNA damage checkpoint; and viral mRNA export from host cell nucleus. Located in nuclear speck. Part of nucleus. Colocalizes with cytoplasm. Implicated in type 1 diabetes mellitus.
TNFAIP8	0.275876	0.517	0.407	7.43665e-20	1.71184e-15	HGNC:17260	NM_014350		O95379	TNF alpha induced protein 8	protein-coding gene			FUNCTION: Acts as a negative mediator of apoptosis and may play a role in tumor progression. Suppresses the TNF-mediated apoptosis by inhibiting caspase-8 activity but not the processing of procaspase-8, subsequently resulting in inhibition of BID cleavage and caspase-3 activation. {ECO:0000269|PubMed:10644768, ECO:0000269|PubMed:11346652, ECO:0000269|PubMed:14724590}.	Enables cysteine-type endopeptidase inhibitor activity involved in apoptotic process. Involved in positive regulation of apoptotic process. Located in cytoplasm and nucleoplasm.
MORC3	0.275694	0.404	0.3	4.99997e-20	1.15094e-15	HGNC:23572	NM_015358	23515	Q14149	MORC family CW-type zinc finger 3	protein-coding gene	Zinc fingers CW-type	This gene encodes a protein that localizes to the nuclear matrix and forms nuclear bodies via an ATP-dependent mechanism. The protein is predicted to have coiled-coil and zinc finger domains and has RNA binding activity. Alternative splicing produces multiple transcript variants encoding distinct isoforms.	FUNCTION: Nuclear matrix protein which forms MORC3-NBs (nuclear bodies) via an ATP-dependent mechanism and plays a role in innate immunity by restricting different viruses through modulation of the IFN response (PubMed:27440897, PubMed:34759314). Mechanistically, possesses a primary antiviral function through a MORC3-regulated element that activates IFNB1, and this function is guarded by a second…	Enables methylated histone binding activity. Acts upstream of or within several processes, including maintenance of protein location in nucleus; positive regulation of cellular senescence; and protein stabilization. Located in PML body.
PRMT2	0.275524	0.459	0.353	2.20086e-19	5.06615e-15	HGNC:5186	NM_001535		P55345	protein arginine methyltransferase 2	protein-coding gene	7BS protein arginine methyltranferases		FUNCTION: Arginine methyltransferase that methylates the guanidino nitrogens of arginyl residues in proteins such as STAT3, FBL, histone H4. Acts as a coactivator (with NCOA2) of the androgen receptor (AR)-mediated transactivation. Acts as a coactivator (with estrogen) of estrogen receptor (ER)-mediated transactivation. Enhances PGR, PPARG, RARA-mediated transactivation. May inhibit NF-kappa-B tr…	Enables several functions, including nuclear receptor binding activity; peroxisome proliferator activated receptor binding activity; and protein homodimerization activity. Involved in several processes, including histone methylation; regulation of androgen receptor signaling pathway; and regulation of transcription, DNA-templated. Located in cytosol and nucleoplasm.
PIK3IP1	0.275211	0.752	0.69	1.14278e-17	2.63057e-13	HGNC:24942	NM_052880		Q96FE7	phosphoinositide-3-kinase interacting protein 1	protein-coding gene			FUNCTION: Negative regulator of hepatic phosphatidylinositol 3-kinase (PI3K) activity. {ECO:0000250|UniProtKB:Q7TMJ8}.	Enables phosphatidylinositol 3-kinase catalytic subunit binding activity. Involved in negative regulation of phosphatidylinositol 3-kinase activity and negative regulation of phosphatidylinositol 3-kinase signaling. Predicted to be located in plasma membrane. Predicted to be integral component of membrane.
NFKB1	0.274371	0.358	0.259	6.00844e-18	1.38308e-13	HGNC:7794	NM_003998	4790	P19838	nuclear factor kappa B subunit 1	protein-coding gene	Ankyrin repeat domain containing|NF-kappa B complex subunits|IPT domain containing	This gene encodes a 105 kD protein which can undergo cotranslational processing by the 26S proteasome to produce a 50 kD protein. The 105 kD protein is a Rel protein-specific transcription inhibitor and the 50 kD protein is a DNA binding subunit of the NF-kappa-B (NFKB) protein complex. NFKB is a transcription regulator that is activated by various intra- and extra-cellular stimuli such as cytoki…	FUNCTION: NF-kappa-B is a pleiotropic transcription factor present in almost all cell types and is the endpoint of a series of signal transduction events that are initiated by a vast array of stimuli related to many biological processes such as inflammation, immunity, differentiation, cell growth, tumorigenesis and apoptosis. NF-kappa-B is a homo- or heterodimeric complex formed by the Rel-like d…	Enables several functions, including DNA-binding transcription factor activity, RNA polymerase II-specific; actinin binding activity; and transcription coactivator binding activity. Involved in several processes, including cellular response to cytokine stimulus; cellular response to mechanical stimulus; and regulation of RNA metabolic process. Acts upstream of or within cellular response to lipop…
SRP54	0.274142	0.232	0.135	2.79722e-23	6.43891e-19	HGNC:11301	NM_003136		P61011	signal recognition particle 54	protein-coding gene	Signal recognition particle		FUNCTION: Component of the signal recognition particle (SRP) complex, a ribonucleoprotein complex that mediates the cotranslational targeting of secretory and membrane proteins to the endoplasmic reticulum (ER) (PubMed:34020957). As part of the SRP complex, associates with the SRP receptor (SR) component SRPRA to target secretory proteins to the endoplasmic reticulum membrane (PubMed:34020957). B…	Enables several functions, including 7S RNA binding activity; endoplasmic reticulum signal peptide binding activity; and guanyl ribonucleotide binding activity. Contributes to GTPase activity. Involved in granulocyte differentiation and protein targeting to ER. Located in cytosol and nucleus. Part of signal recognition particle, endoplasmic reticulum targeting. Implicated in severe congenital neu…
HNRNPAB	0.273206	0.288	0.184	1.53927e-22	3.54326e-18	HGNC:5034	NM_004499	3182	Q99729	heterogeneous nuclear ribonucleoprotein A/B	protein-coding gene	RNA binding motif containing|Spliceosomal A complex|Heterogeneous nuclear ribonucleoproteins	This gene belongs to the subfamily of ubiquitously expressed heterogeneous nuclear ribonucleoproteins (hnRNPs). The hnRNPs are produced by RNA polymerase II and are components of the heterogeneous nuclear RNA (hnRNA) complexes. They are associated with pre-mRNAs in the nucleus and appear to influence pre-mRNA processing and other aspects of mRNA metabolism and transport. While all of the hnRNPs a…	FUNCTION: Binds single-stranded RNA. Has a high affinity for G-rich and U-rich regions of hnRNA. Also binds to APOB mRNA transcripts around the RNA editing site.	Enables RNA binding activity. Involved in mRNA modification and negative regulation of nuclear-transcribed mRNA catabolic process, nonsense-mediated decay. Located in nucleoplasm. Part of ribonucleoprotein complex. Implicated in hepatocellular carcinoma. Biomarker of hepatocellular carcinoma.
TTC14	0.271419	0.394	0.307	4.03399e-16	9.28584e-12	HGNC:24697	NM_133462		Q96N46	tetratricopeptide repeat domain 14	protein-coding gene	Tetratricopeptide repeat domain containing			Predicted to enable nucleic acid binding activity.
S1PR4	0.271176	0.333	0.266	1.26715e-10	2.91686e-06	HGNC:3170	NM_003775	8698	O95977	sphingosine-1-phosphate receptor 4	protein-coding gene	Sphingosine 1-phosphate receptors	This gene is a member of the endothelial differentiation, G-protein-coupled (EDG)) receptor gene family. EDG receptors bind lysophospholipids or lysosphingolipids as ligands, and are involved in cell signalling in many different cell types. This EDG receptor gene is intronless and is specifically expressed in the lymphoid tissue.	FUNCTION: Receptor for the lysosphingolipid sphingosine 1-phosphate (S1P). S1P is a bioactive lysophospholipid that elicits diverse physiological effect on most types of cells and tissues. May be involved in cell migration processes that are specific for lymphocytes. {ECO:0000269|PubMed:10679247, ECO:0000269|PubMed:10753843}.	Predicted to enable G protein-coupled receptor activity. Predicted to be involved in adenylate cyclase-activating G protein-coupled receptor signaling pathway and regulation of metabolic process. Located in mitochondrion.
TP53INP1	0.270779	0.299	0.223	3.05807e-13	7.03938e-09	HGNC:18022	NM_001135733		Q96A56	tumor protein p53 inducible nuclear protein 1	protein-coding gene			FUNCTION: Antiproliferative and proapoptotic protein involved in cell stress response which acts as a dual regulator of transcription and autophagy. Acts as a positive regulator of autophagy. In response to cellular stress or activation of autophagy, relocates to autophagosomes where it interacts with autophagosome-associated proteins GABARAP, GABARAPL1/L2, MAP1LC3A/B/C and regulates autophagy. A…	Predicted to enable antioxidant activity. Involved in autophagic cell death; positive regulation of autophagy; and positive regulation of transcription, DNA-templated. Located in autophagosome; cytosol; and nucleus.
IL2RB	0.270134	0.22	0.116	3.75952e-27	8.65405e-23	HGNC:6009	NM_000878	3560	P14784	interleukin 2 receptor subunit beta	protein-coding gene	CD molecules|Interleukin receptors	The interleukin 2 receptor, which is involved in T cell-mediated immune responses, is present in 3 forms with respect to ability to bind interleukin 2. The low affinity form is a monomer of the alpha subunit and is not involved in signal transduction. The intermediate affinity form consists of an alpha/beta subunit heterodimer, while the high affinity form consists of an alpha/beta/gamma subunit …	FUNCTION: Receptor for interleukin-2. This beta subunit is involved in receptor mediated endocytosis and transduces the mitogenic signals of IL2. Probably in association with IL15RA, involved in the stimulation of neutrophil phagocytosis by IL15 (PubMed:15123770, PubMed:31040185). {ECO:0000269|PubMed:15123770, ECO:0000269|PubMed:31040184, ECO:0000269|PubMed:31040185}.	Enables interleukin-15 receptor activity; interleukin-2 binding activity; and interleukin-2 receptor activity. Involved in interleukin-15-mediated signaling pathway; interleukin-2-mediated signaling pathway; and positive regulation of phagocytosis. Acts upstream of or within cytokine-mediated signaling pathway and negative regulation of apoptotic process. Located in cell surface and plasma membra…
SFPQ	0.270025	0.737	0.65	3.74245e-20	8.61475e-16	HGNC:10774	NM_005066		P23246	splicing factor proline and glutamine rich	protein-coding gene	Protein phosphatase 1 regulatory subunits|RNA binding motif containing		FUNCTION: DNA- and RNA binding protein, involved in several nuclear processes. Essential pre-mRNA splicing factor required early in spliceosome formation and for splicing catalytic step II, probably as a heteromer with NONO. Binds to pre-mRNA in spliceosome C complex, and specifically binds to intronic polypyrimidine tracts. Involved in regulation of signal-induced alternative splicing. During sp…	Enables DNA binding activity; histone deacetylase binding activity; and protein homodimerization activity. Involved in several processes, including alternative mRNA splicing, via spliceosome; positive regulation of oxidative stress-induced intrinsic apoptotic signaling pathway; and regulation of transcription by RNA polymerase II. Acts upstream of or within double-strand break repair via homologo…
ACTR3	0.26973	0.383	0.274	1.14478e-20	2.63517e-16	HGNC:170	NM_005721	10096	P61158	actin related protein 3	protein-coding gene	Actin related protein 2/3 complex subunits|Actin related proteins	The specific function of this gene has not yet been determined; however, the protein it encodes is known to be a major constituent of the ARP2/3 complex. This complex is located at the cell surface and is essential to cell shape and motility through lamellipodial actin assembly and protrusion. Three transcript variants encoding two different isoforms have been found for this gene.	FUNCTION: ATP-binding component of the Arp2/3 complex, a multiprotein complex that mediates actin polymerization upon stimulation by nucleation-promoting factor (NPF) (PubMed:9000076). The Arp2/3 complex mediates the formation of branched actin networks in the cytoplasm, providing the force for cell motility (PubMed:9000076). Seems to contact the pointed end of the daughter actin filament (PubMed…	A structural constituent of cytoskeleton. Contributes to actin filament binding activity. Involved in several processes, including Arp2/3 complex-mediated actin nucleation; cilium assembly; and positive regulation of lamellipodium assembly. Located in cytoplasm; lamellipodium; and nucleus. Part of Arp2/3 protein complex. Implicated in opisthorchiasis. Biomarker of colorectal carcinoma; gallbladde…
HSPA8	0.26939	0.782	0.684	1.17328e-25	2.70078e-21	HGNC:5241	NM_006597	3312	P11142	heat shock protein family A (Hsp70) member 8	protein-coding gene	Heat shock 70kDa proteins|Spliceosomal C complex|Spliceosomal P complex	This gene encodes a member of the heat shock protein 70 family, which contains both heat-inducible and constitutively expressed members. This protein belongs to the latter group, which are also referred to as heat-shock cognate proteins. It functions as a chaperone, and binds to nascent polypeptides to facilitate correct folding. It also functions as an ATPase in the disassembly of clathrin-coate…	FUNCTION: Molecular chaperone implicated in a wide variety of cellular processes, including protection of the proteome from stress, folding and transport of newly synthesized polypeptides, chaperone-mediated autophagy, activation of proteolysis of misfolded proteins, formation and dissociation of protein complexes, and antigen presentation. Plays a pivotal role in the protein quality control syst…	Enables several functions, including ATP binding activity; C3HC4-type RING finger domain binding activity; and chaperone binding activity. Involved in several processes, including protein refolding; protein targeting to lysosome involved in chaperone-mediated autophagy; and regulation of protein stability. Located in cytosol; extracellular exosome; and spliceosomal complex. Part of Prp19 complex;…
LIMD2	0.269209	0.851	0.808	4.80155e-22	1.10527e-17	HGNC:28142	NM_030576		Q9BT23	LIM domain containing 2	protein-coding gene	LIM domain containing		FUNCTION: Acts as an activator of the protein-kinase ILK, thereby regulating cell motility (PubMed:24590809). {ECO:0000269|PubMed:24590809}.	Predicted to enable metal ion binding activity. Located in cytosol and nucleoplasm.
FOSL2	0.267762	0.19	0.098	8.72876e-25	2.00927e-20	HGNC:3798	NM_005253	2355	P15408	FOS like 2, AP-1 transcription factor subunit	protein-coding gene	Basic leucine zipper proteins|Fos transcription factor family	The Fos gene family consists of 4 members: FOS, FOSB, FOSL1, and FOSL2. These genes encode leucine zipper proteins that can dimerize with proteins of the JUN family, thereby forming the transcription factor complex AP-1. As such, the FOS proteins have been implicated as regulators of cell proliferation, differentiation, and transformation.	FUNCTION: Controls osteoclast survival and size (By similarity). As a dimer with JUN, activates LIF transcription (By similarity). Activates CEBPB transcription in PGE2-activated osteoblasts (By similarity). {ECO:0000250|UniProtKB:P47930, ECO:0000250|UniProtKB:P51145}.	Enables DNA-binding transcription activator activity, RNA polymerase II-specific and RNA polymerase II transcription regulatory region sequence-specific DNA binding activity. Involved in positive regulation of transcription by RNA polymerase II. Located in RNA polymerase II transcription regulator complex and nucleoplasm.
AKAP13	0.2673	0.537	0.453	1.74535e-15	4.01761e-11	HGNC:371	NM_007200	11214	Q12802	A-kinase anchoring protein 13	protein-coding gene	A-kinase anchoring proteins|Pleckstrin homology domain containing|Dbl family Rho GEFs|Minor histocompatibility antigens|MicroRNA protein coding host genes	The A-kinase anchor proteins (AKAPs) are a group of structurally diverse proteins which have the common function of binding to the regulatory subunit of protein kinase A (PKA) and confining the holoenzyme to discrete locations within the cell. This gene encodes a member of the AKAP family. Alternative splicing of this gene results in multiple transcript variants encoding different isoforms contai…	FUNCTION: Scaffold protein that plays an important role in assembling signaling complexes downstream of several types of G protein-coupled receptors. Activates RHOA in response to signaling via G protein-coupled receptors via its function as Rho guanine nucleotide exchange factor (PubMed:11546812, PubMed:15229649, PubMed:23090968, PubMed:24993829, PubMed:25186459). May also activate other Rho fam…	Enables several functions, including MAP-kinase scaffold activity; guanyl-nucleotide exchange factor activity; and small GTPase binding activity. Involved in adrenergic receptor signaling pathway; positive regulation of I-kappaB kinase/NF-kappaB signaling; and positive regulation of Rho protein signal transduction. Located in cell cortex and cytosol. Colocalizes with cortical actin cytoskeleton.
VIM	0.267172	0.909	0.887	2.78196e-18	6.4038e-14	HGNC:12692	NM_003380	7431	P08670	vimentin	protein-coding gene	Intermediate filaments Type III	This gene encodes a type III intermediate filament protein. Intermediate filaments, along with microtubules and actin microfilaments, make up the cytoskeleton. The encoded protein is responsible for maintaining cell shape and integrity of the cytoplasm, and stabilizing cytoskeletal interactions. This protein is involved in neuritogenesis and cholesterol transport and functions as an organizer of …	FUNCTION: Vimentins are class-III intermediate filaments found in various non-epithelial cells, especially mesenchymal cells. Vimentin is attached to the nucleus, endoplasmic reticulum, and mitochondria, either laterally or terminally. Plays a role in cell directional movement, orientation, cell sheet organization and Golgi complex polarization at the cell migration front (By similarity). Protect…	Enables several functions, including identical protein binding activity; keratin filament binding activity; and scaffold protein binding activity. A structural constituent of cytoskeleton. Involved in several processes, including cellular response to muramyl dipeptide; positive regulation of collagen biosynthetic process; and post-transcriptional regulation of gene expression. Located in cytosol;…
KRAS	0.267052	0.343	0.249	2.69403e-17	6.2014e-13	HGNC:6407	NM_033360	3845	P01116	KRAS proto-oncogene, GTPase	protein-coding gene	RAS type GTPase family	This gene, a Kirsten ras oncogene homolog from the mammalian ras gene family, encodes a protein that is a member of the small GTPase superfamily. A single amino acid substitution is responsible for an activating mutation. The transforming protein that results is implicated in various malignancies, including lung adenocarcinoma, mucinous adenoma, ductal carcinoma of the pancreas and colorectal car…	FUNCTION: Ras proteins bind GDP/GTP and possess intrinsic GTPase activity (PubMed:20949621). Plays an important role in the regulation of cell proliferation (PubMed:22711838, PubMed:23698361). Plays a role in promoting oncogenic events by inducing transcriptional silencing of tumor suppressor genes (TSGs) in colorectal cancer (CRC) cells in a ZNF304-dependent manner (PubMed:24623306). {ECO:000026…	Enables identical protein binding activity. Involved in positive regulation of cell population proliferation; positive regulation of macromolecule metabolic process; and regulation of protein stability. Located in cytoplasm and plasma membrane. Is extrinsic component of cytoplasmic side of plasma membrane. Implicated in several diseases, including Noonan syndrome (multiple); arteriovenous malform…
ZC3H8	0.267007	0.284	0.188	5.81412e-19	1.33835e-14	HGNC:30941	NM_032494		Q8N5P1	zinc finger CCCH-type containing 8	protein-coding gene	Zinc fingers CCCH-type		FUNCTION: Acts as a transcriptional repressor of the GATA3 promoter. Sequence-specific DNA-binding factor that binds to the 5'-AGGTCTC-3' sequence within the negative cis-acting element intronic regulatory region (IRR) of the GATA3 gene (By similarity). Component of the little elongation complex (LEC), a complex required to regulate small nuclear RNA (snRNA) gene transcription by RNA polymerase I…	Enables RNA binding activity. Involved in several processes, including positive regulation of thymocyte apoptotic process; regulation of transcription, DNA-templated; and snRNA transcription. Located in Cajal body; euchromatin; and histone locus body. Part of transcription elongation factor complex.
NARS	0.266788	0.238	0.139	1.03187e-23	2.37527e-19
CYLD	0.26669	0.7	0.631	1.10562e-17	2.54502e-13	HGNC:2584	NM_001042355	1540	Q9NQC7	CYLD lysine 63 deubiquitinase	protein-coding gene	Ubiquitin specific peptidases|MicroRNA protein coding host genes	This gene is encodes a cytoplasmic protein with three cytoskeletal-associated protein-glycine-conserved (CAP-GLY) domains that functions as a deubiquitinating enzyme. Mutations in this gene have been associated with cylindromatosis, multiple familial trichoepithelioma, and Brooke-Spiegler syndrome. Alternate transcriptional splice variants, encoding different isoforms, have been characterized.	FUNCTION: Deubiquitinase that specifically cleaves 'Lys-63'- and linear 'Met-1'-linked polyubiquitin chains and is involved in NF-kappa-B activation and TNF-alpha-induced necroptosis (PubMed:18313383, PubMed:18636086, PubMed:26670046, PubMed:26997266, PubMed:27458237, PubMed:27591049, PubMed:29291351, PubMed:32185393). Negatively regulates NF-kappa-B activation by deubiquitinating upstream signal…	Enables several functions, including deubiquitinase activity; proline-rich region binding activity; and zinc ion binding activity. Involved in several processes, including negative regulation of NF-kappaB transcription factor activity; protein deubiquitination; and regulation of signal transduction. Located in centrosome; cytosol; and spindle. Is extrinsic component of cytoplasmic side of plasma …
SSR3	0.26609	0.307	0.2	4.54443e-22	1.04608e-17	HGNC:11325	NM_007107	6747	Q9UNL2	signal sequence receptor subunit 3	protein-coding gene		The signal sequence receptor (SSR) is a glycosylated endoplasmic reticulum (ER) membrane receptor associated with protein translocation across the ER membrane. The SSR is comprised of four membrane proteins/subunits: alpha, beta, gamma, and delta. The first two are glycosylated subunits and the latter two are non-glycosylated subunits. This gene encodes the gamma subunit, which is predicted to sp…	FUNCTION: TRAP proteins are part of a complex whose function is to bind calcium to the ER membrane and thereby regulate the retention of ER resident proteins.	Predicted to be involved in SRP-dependent cotranslational protein targeting to membrane. Predicted to be located in endoplasmic reticulum membrane. Predicted to be integral component of membrane. Predicted to be active in endoplasmic reticulum.
MRPS6	0.265582	0.216	0.126	9.12249e-21	2.09991e-16	HGNC:14051	NM_032476	64968	P82932	mitochondrial ribosomal protein S6	protein-coding gene	Mitochondrial ribosomal proteins	Mammalian mitochondrial ribosomal proteins are encoded by nuclear genes and help in protein synthesis within the mitochondrion. Mitochondrial ribosomes (mitoribosomes) consist of a small 28S subunit and a large 39S subunit. They have an estimated 75% protein to rRNA composition compared to prokaryotic ribosomes, where this ratio is reversed. Another difference between mammalian mitoribosomes and …		Predicted to enable small ribosomal subunit rRNA binding activity. Predicted to be a structural constituent of ribosome. Predicted to be involved in mitochondrial translation. Located in mitochondrion. Part of mitochondrial small ribosomal subunit.
SNHG32	0.265418	0.699	0.578	4.33483e-25	9.97835e-21	HGNC:19078	NR_160945			small nucleolar RNA host gene 32	non-coding RNA	Small nucleolar RNA non-coding host genes			Predicted to enable double-stranded RNA binding activity.
ERN1	0.265108	0.192	0.108	1.37655e-20	3.16868e-16	HGNC:3449	NM_001433	2081	O75460	endoplasmic reticulum to nucleus signaling 1	protein-coding gene	Endoribonucleases	This gene encodes the transmembrane protein kinase inositol-requiring enzyme 1. The encoded protein contains two functional catalytic domains, a serine/threonine-protein kinase domain and an endoribonuclease domain. This protein functions as a sensor of unfolded proteins in the endoplasmic reticulum (ER) and triggers an intracellular signaling pathway termed the unfolded protein response (UPR). T…	FUNCTION: Serine/threonine-protein kinase and endoribonuclease that acts as a key sensor for the endoplasmic reticulum unfolded protein response (UPR) (PubMed:11175748, PubMed:11779464, PubMed:12637535, PubMed:21317875, PubMed:28128204, PubMed:30118681, PubMed:9637683). In unstressed cells, the endoplasmic reticulum luminal domain is maintained in its inactive monomeric state by binding to the en…	Enables several functions, including adenyl ribonucleotide binding activity; heat shock protein binding activity; and magnesium ion binding activity. Involved in several processes, including IRE1-mediated unfolded protein response; mRNA processing; and positive regulation of signal transduction. Located in endoplasmic reticulum. Is integral component of endoplasmic reticulum membrane. Part of IRE…
TRABD	0.264687	0.333	0.231	3.03907e-19	6.99564e-15	HGNC:28805	NM_025204		Q9H4I3	TraB domain containing	protein-coding gene				No description available
PPWD1	0.263778	0.189	0.088	9.62848e-30	2.21638e-25	HGNC:28954	NM_015342		Q96BP3	peptidylprolyl isomerase domain and WD repeat containing 1	protein-coding gene	WD repeat domain containing|Cyclophilin peptidylprolyl isomerases|Spliceosomal C complex|Spliceosomal P complex		FUNCTION: PPIase that catalyzes the cis-trans isomerization of proline imidic peptide bonds in oligopeptides and may therefore assist protein folding (PubMed:20676357). May be involved in pre-mRNA splicing (PubMed:11991638). {ECO:0000269|PubMed:11991638, ECO:0000269|PubMed:20676357}.	Enables cyclosporin A binding activity and peptidyl-prolyl cis-trans isomerase activity. Involved in protein peptidyl-prolyl isomerization. Located in nuclear body. Part of catalytic step 2 spliceosome.
DDX24	0.262955	0.915	0.859	9.64132e-29	2.21934e-24	HGNC:13266	NM_020414	57062	Q9GZR7	DEAD-box helicase 24	protein-coding gene	DEAD-box helicases	DEAD box proteins, characterized by the conserved motif Asp-Glu-Ala-Asp (DEAD), are putative RNA helicases. They are implicated in a number of cellular processes involving alteration of RNA secondary structure such as translation initiation, nuclear and mitochondrial splicing, and ribosome and spliceosome assembly. Based on their distribution patterns, some members of this family are believed to …	FUNCTION: ATP-dependent RNA helicase. {ECO:0000305}.	Enables RNA binding activity. Located in nucleolus.
EXOSC3	0.262927	0.153	0.048	9.8765e-42	2.27347e-37	HGNC:17944	NM_016042	51010	Q9NQT5	exosome component 3	protein-coding gene	Exosome complex	This gene encodes a non-catalytic component of the human exosome, a complex with 3'-5' exoribonuclease activity that plays a role in numerous RNA processing and degradation activities. Related pseudogenes of this gene are found on chromosome 19 and 21. Alternatively spliced transcript variants encoding different isoforms have been described.	FUNCTION: Non-catalytic component of the RNA exosome complex which has 3'->5' exoribonuclease activity and participates in a multitude of cellular RNA processing and degradation events. In the nucleus, the RNA exosome complex is involved in proper maturation of stable RNA species such as rRNA, snRNA and snoRNA, in the elimination of RNA processing by-products and non-coding 'pervasive' transcript…	Predicted to enable RNA binding activity. Involved in nucleic acid metabolic process. Located in cytosol; euchromatin; and nuclear lumen. Part of cytoplasmic exosome (RNase complex) and nuclear exosome (RNase complex). Implicated in pontocerebellar hypoplasia type 1B. Biomarker of stomach cancer.
RALGAPA1	0.262753	0.229	0.135	4.5969e-22	1.05816e-17	HGNC:17770	NM_001283043	253959	Q6GYQ0	Ral GTPase activating protein catalytic subunit alpha 1	protein-coding gene		This gene encodes a major subunit of the RAL-GTPase activating protein. A similar protein in mouse binds E12, a transcriptional regulator of immunoglobulin genes. The mouse protein also functions in skeletal muscle by binding to the regulatory 14-3-3 proteins upon stimulation with insulin or muscle contraction. A pseudogene of this gene has been identified on chromosome 9.	FUNCTION: Catalytic subunit of the heterodimeric RalGAP1 complex which acts as a GTPase activator for the Ras-like small GTPases RALA and RALB. {ECO:0000250}.	Enables protein heterodimerization activity. Predicted to be involved in activation of GTPase activity. Predicted to act upstream of or within regulation of transcription, DNA-templated. Predicted to be located in nucleus. Predicted to be active in cytoplasm.
MRPL3	0.262489	0.232	0.124	1.82915e-27	4.21053e-23	HGNC:10379	NM_007208	11222	P09001	mitochondrial ribosomal protein L3	protein-coding gene	Mitochondrial ribosomal proteins|Small nucleolar RNA protein coding host genes|Large subunit mitochondrial ribosomal proteins	Mammalian mitochondrial ribosomal proteins are encoded by nuclear genes and help in protein synthesis within the mitochondrion. Mitochondrial ribosomes (mitoribosomes) consist of a small 28S subunit and a large 39S subunit. They have an estimated 75% protein to rRNA composition compared to prokaryotic ribosomes, where this ratio is reversed. Another difference between mammalian mitoribosomes and …		Enables RNA binding activity. Predicted to be involved in translation. Located in mitochondrion. Part of mitochondrial large ribosomal subunit. Implicated in combined oxidative phosphorylation deficiency 9.
SGK3	0.26241	0.251	0.147	4.13623e-24	9.52118e-20	HGNC:10812	NM_001033578	23678	Q96BR1	serum/glucocorticoid regulated kinase family member 3	protein-coding gene		This gene is a member of the Ser/Thr protein kinase family and encodes a phosphoprotein with a PX (phox homology) domain. The protein phosphorylates several target proteins and has a role in neutral amino acid transport and activation of potassium and chloride channels. Alternate transcriptional splice variants, encoding different isoforms, have been characterized.	FUNCTION: Serine/threonine-protein kinase which is involved in the regulation of a wide variety of ion channels, membrane transporters, cell growth, proliferation, survival and migration. Up-regulates Na(+) channels: SCNN1A/ENAC and SCN5A, K(+) channels: KCNA3/KV1.3, KCNE1, KCNQ1 and KCNH2/HERG, epithelial Ca(2+) channels: TRPV5 and TRPV6, chloride channel: BSND, creatine transporter: SLC6A8, Na(…	Predicted to enable potassium channel regulator activity and protein serine/threonine kinase activity. Predicted to be involved in intracellular signal transduction and peptidyl-serine phosphorylation. Predicted to act upstream of or within negative regulation of extrinsic apoptotic signaling pathway in absence of ligand. Located in nucleoplasm.
CFAP20	0.261865	0.234	0.146	8.05764e-19	1.85479e-14	HGNC:29523	NM_013242		Q9Y6A4	cilia and flagella associated protein 20	protein-coding gene	Cilia and flagella associated		FUNCTION: Cilium- and flagellum-specific protein that plays a role in axonemal structure organization and motility (PubMed:24414207). Microtubule inner protein (MIP) part of the dynein-decorated doublet microtubules (DMTs) in cilia axoneme, which is required for motile cilia beating (PubMed:36191189). Involved in the regulation of the size and morphology of cilia (PubMed:24414207). Required for a…	Enables RNA binding activity. Involved in several processes, including positive regulation of feeding behavior; protein polyglutamylation; and regulation of cell motility. Located in centriole; ciliary basal body; and nucleoplasm.
BRD7	0.261012	0.392	0.31	2.28942e-14	5.27002e-10	HGNC:14310	NM_013263	29117	Q9NPI1	bromodomain containing 7	protein-coding gene	Bromodomain containing|PBAF complex subunits	This gene encodes a protein which is a member of the bromodomain-containing protein family. The product of this gene has been identified as a component of one form of the SWI/SNF chromatin remodeling complex, and as a protein which interacts with p53 and is required for p53-dependent oncogene-induced senescence which prevents tumor growth. Pseudogenes have been described on chromosomes 2, 3, 6, 1…	FUNCTION: Acts both as coactivator and as corepressor. May play a role in chromatin remodeling. Activator of the Wnt signaling pathway in a DVL1-dependent manner by negatively regulating the GSK3B phosphotransferase activity. Induces dephosphorylation of GSK3B at 'Tyr-216'. Down-regulates TRIM24-mediated activation of transcriptional activation by AR (By similarity). Transcriptional corepressor t…	Enables several functions, including lysine-acetylated histone binding activity; p53 binding activity; and transcription coactivator activity. Involved in several processes, including negative regulation of G1/S transition of mitotic cell cycle; positive regulation of histone acetylation; and regulation of transcription, DNA-templated. Acts upstream of or within regulation of transcription by RNA…
EML4	0.260738	0.637	0.581	5.99763e-12	1.3806e-07	HGNC:1316	NM_019063	27436	Q9HC35	EMAP like 4	protein-coding gene	WD repeat domain containing|EMAP like	This gene is a member of the echinoderm microtubule associated protein-like family. The encoded WD-repeat protein may be involved in microtubule formation. Abnormal fusion of parts of this gene with portions of the anaplastic lymphoma receptor tyrosine kinase gene, which generates EML4-ALK fusion transcripts, is one of the primary mutations associated with non-small cell lung cancer. Alternative …	FUNCTION: Essential for the formation and stability of microtubules (MTs) (PubMed:16890222, PubMed:31409757). Required for the organization of the mitotic spindle and for the proper attachment of kinetochores to MTs (PubMed:25789526). Promotes the recruitment of NUDC to the mitotic spindle for mitotic progression (PubMed:25789526). {ECO:0000269|PubMed:16890222, ECO:0000269|PubMed:25789526, ECO:00…	Enables alpha-tubulin binding activity; beta-tubulin binding activity; and protein self-association. Involved in attachment of spindle microtubules to kinetochore and mitotic metaphase plate congression. Located in cytosol; microtubule cytoskeleton; and midbody.
HCG18	0.260444	0.159	0.073	1.20685e-25	2.77804e-21	HGNC:31337	NR_024052			HLA complex group 18	non-coding RNA	Long non-coding RNAs with non-systematic symbols			No description available
RPA3	0.259461	0.247	0.141	4.71696e-25	1.0858e-20	HGNC:10291	NM_002947		P35244	replication protein A3	protein-coding gene	Nucleotide excision repair		FUNCTION: As part of the heterotrimeric replication protein A complex (RPA/RP-A), binds and stabilizes single-stranded DNA intermediates that form during DNA replication or upon DNA stress. It prevents their reannealing and in parallel, recruits and activates different proteins and complexes involved in DNA metabolism. Thereby, it plays an essential role both in DNA replication and the cellular r…	Enables damaged DNA binding activity and single-stranded DNA binding activity. Involved in DNA metabolic process. Part of DNA replication factor A complex.
NIFK-AS1	0.259379	0.118	0.029	8.28865e-41	1.90797e-36	HGNC:27385	NR_037856			NIFK antisense RNA 1	non-coding RNA	Antisense RNAs			No description available
LAMTOR5	0.258668	0.48	0.384	1.32249e-17	3.04424e-13	HGNC:17955	NM_006402	10542	O43504	late endosomal/lysosomal adaptor, MAPK and MTOR activator 5	protein-coding gene	Ragulator complex	This gene encodes a protein that specifically complexes with the C-terminus of hepatitis B virus X protein (HBx). The function of this protein is to negatively regulate HBx activity and thus to alter the replication life cycle of the virus.	FUNCTION: As part of the Ragulator complex it is involved in amino acid sensing and activation of mTORC1, a signaling complex promoting cell growth in response to growth factors, energy levels, and amino acids (PubMed:22980980, PubMed:29158492, PubMed:30181260). Activated by amino acids through a mechanism involving the lysosomal V-ATPase, the Ragulator plays a dual role for the small GTPases Rag…	Contributes to guanyl-nucleotide exchange factor activity and molecular adaptor activity. Involved in several processes, including negative regulation of cysteine-type endopeptidase activity involved in apoptotic process; positive regulation of interleukin-8 production; and positive regulation of intracellular signal transduction. Acts upstream of or within positive regulation of NF-kappaB transc…
FTH1	0.258601	0.993	0.999	7.99484e-13	1.84033e-08	HGNC:3976	NM_002032	2495	P02794	ferritin heavy chain 1	protein-coding gene	Ferritin chains	This gene encodes the heavy subunit of ferritin, the major intracellular iron storage protein in prokaryotes and eukaryotes. It is composed of 24 subunits of the heavy and light ferritin chains. Variation in ferritin subunit composition may affect the rates of iron uptake and release in different tissues. A major function of ferritin is the storage of iron in a soluble and nontoxic state. Defects…	FUNCTION: Stores iron in a soluble, non-toxic, readily available form. Important for iron homeostasis. Has ferroxidase activity (PubMed:9003196). Iron is taken up in the ferrous form and deposited as ferric hydroxides after oxidation (PubMed:9003196). Also plays a role in delivery of iron to cells (By similarity). Mediates iron uptake in capsule cells of the developing kidney (By similarity). Del…	Enables identical protein binding activity. Involved in intracellular sequestering of iron ion and negative regulation of fibroblast proliferation. Located in autolysosome. Implicated in hemochromatosis type 5. Biomarker of COVID-19.
DHX15	0.257347	0.244	0.139	2.8389e-25	6.53486e-21	HGNC:2738	NM_001358	1665	O43143	DEAH-box helicase 15	protein-coding gene	DEAH-box helicases|SSU processome|Spliceosomal A complex|Spliceosomal B complex|U11/U12 di-snRNP	The protein encoded by this gene is a putative ATP-dependent RNA helicase implicated in pre-mRNA splicing.	FUNCTION: RNA helicase involved in mRNA processing and antiviral innate immunity (PubMed:19103666, PubMed:19432882, PubMed:24782566, PubMed:24990078, PubMed:32179686, PubMed:34161762). Pre-mRNA processing factor involved in disassembly of spliceosomes after the release of mature mRNA (PubMed:19103666). In cooperation with TFIP11 seem to be involved in the transition of the U2, U5 and U6 snRNP-con…	Enables RNA helicase activity and double-stranded RNA binding activity. Involved in antiviral innate immune response and positive regulation of I-kappaB kinase/NF-kappaB signaling. Located in nuclear speck. Part of U12-type spliceosomal complex. Colocalizes with U2-type post-mRNA release spliceosomal complex.
YWHAE	0.256354	0.345	0.248	7.51591e-18	1.73009e-13	HGNC:12851	NM_006761	7531	P62258	tyrosine 3-monooxygenase/tryptophan 5-monooxygenase activation protein epsilon	protein-coding gene	14-3-3 phospho-serine/phospho-threonine binding proteins	This gene product belongs to the 14-3-3 family of proteins which mediate signal transduction by binding to phosphoserine-containing proteins. This highly conserved protein family is found in both plants and mammals, and this protein is 100% identical to the mouse ortholog. It interacts with CDC25 phosphatases, RAF1 and IRS1 proteins, suggesting its role in diverse biochemical activities related t…	FUNCTION: Adapter protein implicated in the regulation of a large spectrum of both general and specialized signaling pathways. Binds to a large number of partners, usually by recognition of a phosphoserine or phosphothreonine motif (PubMed:35343654). Binding generally results in the modulation of the activity of the binding partner (By similarity). Positively regulates phosphorylated protein HSF1…	Enables several functions, including enzyme binding activity; ion channel regulator activity; and protein heterodimerization activity. Involved in several processes, including negative regulation of peptidyl-serine dephosphorylation; positive regulation of protein export from nucleus; and regulation of cation transmembrane transport. Located in cytosol and nucleus. Colocalizes with plasma membran…
NFKB2	0.255889	0.292	0.206	3.74422e-16	8.61882e-12	HGNC:7795	NM_001077494	4791	Q00653	nuclear factor kappa B subunit 2	protein-coding gene	Ankyrin repeat domain containing|NF-kappa B complex subunits|IPT domain containing	This gene encodes a subunit of the transcription factor complex nuclear factor-kappa-B (NFkB). The NFkB complex is expressed in numerous cell types and functions as a central activator of genes involved in inflammation and immune function. The protein encoded by this gene can function as both a transcriptional activator or repressor depending on its dimerization partner. The p100 full-length prot…	FUNCTION: NF-kappa-B is a pleiotropic transcription factor present in almost all cell types and is the endpoint of a series of signal transduction events that are initiated by a vast array of stimuli related to many biological processes such as inflammation, immunity, differentiation, cell growth, tumorigenesis and apoptosis. NF-kappa-B is a homo- or heterodimeric complex formed by the Rel-like d…	Enables DNA-binding transcription activator activity, RNA polymerase II-specific and RNA polymerase II cis-regulatory region sequence-specific DNA binding activity. Involved in positive regulation of transcription by RNA polymerase II. Located in NF-kappaB complex and cytosol. Part of Bcl3/NF-kappaB2 complex. Implicated in common variable immunodeficiency.
AC058791.1	0.255804	0.363	0.28	5.13552e-14	1.18215e-09
RBM4	0.255346	0.478	0.37	4.88694e-19	1.12493e-14	HGNC:9901	NM_002896		Q9BWF3	RNA binding motif protein 4	protein-coding gene	Zinc fingers CCHC-type|RNA binding motif containing		FUNCTION: RNA-binding factor involved in multiple aspects of cellular processes like alternative splicing of pre-mRNA and translation regulation. Modulates alternative 5'-splice site and exon selection. Acts as a muscle cell differentiation-promoting factor. Activates exon skipping of the PTB pre-mRNA during muscle cell differentiation. Antagonizes the activity of the splicing factor PTBP1 to mod…	Enables RNA binding activity and cyclin binding activity. Involved in several processes, including IRES-dependent translational initiation of linear mRNA; negative regulation of translation; and regulation of alternative mRNA splicing, via spliceosome. Located in cytoplasmic stress granule; cytosol; and nuclear lumen.
USP36	0.255288	0.283	0.191	9.74808e-18	2.24391e-13	HGNC:20062	NM_025090		Q9P275	ubiquitin specific peptidase 36	protein-coding gene	Ubiquitin specific peptidases		FUNCTION: Deubiquitinase essential for the regulation of nucleolar structure and function (PubMed:19208757, PubMed:22902402, PubMed:29273634). Required for cell and organism viability (PubMed:19208757, PubMed:22902402, PubMed:29273634). Plays an important role in ribosomal RNA processing and protein synthesis, which is mediated, at least in part, through deubiquitination of DHX33, NPM1 and FBL, r…	Enables cysteine-type deubiquitinase activity. Involved in several processes, including histone deubiquitination; negative regulation of macroautophagy; and regulation of rRNA processing. Located in cytoplasm; nuclear speck; and nucleolus.
ARMCX3	0.255139	0.184	0.093	3.1298e-25	7.20448e-21	HGNC:24065	NM_016607	51566	Q9UH62	armadillo repeat containing X-linked 3	protein-coding gene	Armadillo repeat containing	This gene encodes a member of the ALEX family of proteins which may play a role in tumor suppression. The encoded protein contains a potential N-terminal transmembrane domain and a single Armadillo (arm) repeat. Other proteins containing the arm repeat are involved in development, maintenance of tissue integrity, and tumorigenesis. This gene is closely localized with other family members on the X…	FUNCTION: Regulates mitochondrial aggregation and transport in axons in living neurons. May link mitochondria to the TRAK2-kinesin motor complex via its interaction with Miro and TRAK2. Mitochondrial distribution and dynamics is regulated through ARMCX3 protein degradation, which is promoted by PCK and negatively regulated by WNT1. Enhances the SOX10-mediated transactivation of the neuronal acety…	Predicted to be involved in protein localization. Predicted to act upstream of or within axonal transport of mitochondrion; mitochondrion organization; and positive regulation of transcription by RNA polymerase II. Predicted to be located in several cellular components, including axon cytoplasm; cytosol; and mitochondrial outer membrane. Predicted to be integral component of mitochondrial outer m…
ARIH1	0.254927	0.295	0.198	5.50328e-19	1.2668e-14	HGNC:689	NM_005744		Q9Y4X5	ariadne RBR E3 ubiquitin protein ligase 1	protein-coding gene	RBR E3 ubiquitin ligases		FUNCTION: E3 ubiquitin-protein ligase, which catalyzes ubiquitination of target proteins together with ubiquitin-conjugating enzyme E2 UBE2L3 (PubMed:15236971, PubMed:21532592, PubMed:23707686, PubMed:24076655, PubMed:27565346). Acts as an atypical E3 ubiquitin-protein ligase by working together with cullin-RING ubiquitin ligase (CRL) complexes and initiating ubiquitination of CRL substrates: ass…	Enables enzyme binding activity; ubiquitin-protein transferase activity; and zinc ion binding activity. Involved in protein ubiquitination. Located in Lewy body; cytoplasm; and nuclear body. Colocalizes with cullin-RING ubiquitin ligase complex.
FKBP5	0.254284	0.151	0.059	1.94218e-31	4.47071e-27	HGNC:3721	NM_001145775	2289	Q13451	FKBP prolyl isomerase 5	protein-coding gene	Tetratricopeptide repeat domain containing|FKBP prolyl isomerase family|MicroRNA protein coding host genes	The protein encoded by this gene is a member of the immunophilin protein family, which play a role in immunoregulation and basic cellular processes involving protein folding and trafficking. This encoded protein is a cis-trans prolyl isomerase that binds to the immunosuppressants FK506 and rapamycin. It is thought to mediate calcineurin inhibition. It also interacts functionally with mature heter…	FUNCTION: Immunophilin protein with PPIase and co-chaperone activities (PubMed:11350175). Component of unligated steroid receptors heterocomplexes through interaction with heat-shock protein 90 (HSP90). Plays a role in the intracellular trafficking of heterooligomeric forms of steroid hormone receptors maintaining the complex into the cytoplasm when unliganded (PubMed:12538866). Acts as a regulat…	Enables heat shock protein binding activity and peptidyl-prolyl cis-trans isomerase activity. Involved in chaperone-mediated protein folding. Located in nucleoplasm. Implicated in major depressive disorder.
POLR3E	0.252761	0.248	0.16	2.26405e-18	5.21161e-14	HGNC:30347	NM_018119		Q9NVU0	RNA polymerase III subunit E	protein-coding gene	RNA polymerase subunits		FUNCTION: DNA-dependent RNA polymerase catalyzes the transcription of DNA into RNA using the four ribonucleoside triphosphates as substrates (PubMed:12391170, PubMed:20413673, PubMed:35637192). Specific peripheric component of RNA polymerase III (Pol III) which synthesizes small non-coding RNAs including 5S rRNA, snRNAs, tRNAs and miRNAs from at least 500 distinct genomic loci. Assembles with POL…	Predicted to enable DNA-directed 5'-3' RNA polymerase activity. Predicted to be involved in defense response to virus; innate immune response; and transcription, DNA-templated. Located in nucleoplasm. Part of RNA polymerase III complex.
LITAF	0.252582	0.47	0.384	2.1149e-15	4.86829e-11	HGNC:16841	NM_004862	9516	Q99732	lipopolysaccharide induced TNF factor	protein-coding gene		Lipopolysaccharide is a potent stimulator of monocytes and macrophages, causing secretion of tumor necrosis factor-alpha (TNF-alpha) and other inflammatory mediators. This gene encodes lipopolysaccharide-induced TNF-alpha factor, which is a DNA-binding protein and can mediate the TNF-alpha expression by direct binding to the promoter region of the TNF-alpha gene. The transcription of this gene is…	FUNCTION: Plays a role in endosomal protein trafficking and in targeting proteins for lysosomal degradation (PubMed:23166352). Plays a role in targeting endocytosed EGFR and ERGG3 for lysosomal degradation, and thereby helps down-regulate downstream signaling cascades (PubMed:23166352). Helps recruit the ESCRT complex components TSG101, HGS and STAM to cytoplasmic membranes (PubMed:23166352). Pro…	Enables several functions, including DNA-binding transcription activator activity, RNA polymerase II-specific; WW domain binding activity; and zinc ion binding activity. Involved in positive regulation of transcription by RNA polymerase II. Located in several cellular components, including cytoplasmic side of endosome membrane; cytoplasmic side of lysosomal membrane; and cytoplasmic side of plasm…
YIPF5	0.251671	0.296	0.192	3.02219e-21	6.95677e-17	HGNC:24877	NM_030799		Q969M3	Yip1 domain family member 5	protein-coding gene	Yip1 domain containing		FUNCTION: Plays a role in transport between endoplasmic reticulum and Golgi. In pancreatic beta cells, required to transport proinsulin from endoplasmic reticulum into the Golgi (PubMed:33164986). {ECO:0000269|PubMed:11489904, ECO:0000269|PubMed:15611160, ECO:0000269|PubMed:33164986}.	Involved in insulin processing and regulation of ER to Golgi vesicle-mediated transport. Located in Golgi apparatus; endoplasmic reticulum; and nucleoplasm.
SETD2	0.251498	0.373	0.286	3.04399e-14	7.00696e-10	HGNC:18420	NM_014159	29072	Q9BYW2	SET domain containing 2, histone lysine methyltransferase	protein-coding gene	Lysine methyltransferases|SET domain containing	Huntington's disease (HD), a neurodegenerative disorder characterized by loss of striatal neurons, is caused by an expansion of a polyglutamine tract in the HD protein huntingtin. This gene encodes a protein belonging to a class of huntingtin interacting proteins characterized by WW motifs. This protein is a histone methyltransferase that is specific for lysine-36 of histone H3, and methylation o…	FUNCTION: Histone methyltransferase that specifically trimethylates 'Lys-36' of histone H3 (H3K36me3) using dimethylated 'Lys-36' (H3K36me2) as substrate (PubMed:16118227, PubMed:19141475, PubMed:21526191, PubMed:21792193, PubMed:23043551, PubMed:27474439). It is capable of trimethylating unmethylated H3K36 (H3K36me0) in vitro (PubMed:19332550). Represents the main enzyme generating H3K36me3, a s…	Enables alpha-tubulin binding activity and histone methyltransferase activity (H3-K36 specific). Involved in several processes, including defense response to other organism; nucleic acid metabolic process; and peptidyl-lysine methylation. Predicted to be located in nucleoplasm. Predicted to be active in chromosome and nucleus. Implicated in carcinoma (multiple); gastrointestinal system cancer (mu…
SYAP1	0.250342	0.393	0.305	1.36242e-14	3.13616e-10	HGNC:16273	NM_032796		Q96A49	synapse associated protein 1	protein-coding gene			FUNCTION: Plays a role in adipocyte differentiation by promoting mTORC2-mediated phosphorylation of AKT1 at 'Ser-473' after growth factor stimulation (PubMed:23300339). {ECO:0000269|PubMed:23300339}.	Involved in several processes, including TORC2 signaling; cellular response to growth factor stimulus; and cellular response to peptide hormone stimulus. Located in Golgi apparatus; cytosol; and nucleoplasm. Is extrinsic component of cytoplasmic side of plasma membrane.
ELL2	0.250229	0.184	0.093	1.18152e-24	2.71974e-20	HGNC:17064	NM_012081		O00472	elongation factor for RNA polymerase II 2	protein-coding gene	Super elongation complex		FUNCTION: Elongation factor component of the super elongation complex (SEC), a complex required to increase the catalytic rate of RNA polymerase II transcription by suppressing transient pausing by the polymerase at multiple sites along the DNA. Component of the little elongation complex (LEC), a complex required to regulate small nuclear RNA (snRNA) gene transcription by RNA polymerase II and II…	Predicted to enable cis-regulatory region sequence-specific DNA binding activity. Involved in snRNA transcription by RNA polymerase II. Located in nucleoplasm. Part of transcription elongation factor complex.
NUP98	0.250218	0.244	0.15	1.13181e-20	2.60531e-16	HGNC:8068	NM_016320	4928	P52948	nucleoporin 98 and 96 precursor	protein-coding gene	Nucleoporins	Nuclear pore complexes (NPCs) regulate the transport of macromolecules between the nucleus and cytoplasm, and are composed of many polypeptide subunits, many of which belong to the nucleoporin family. This gene belongs to the nucleoporin gene family and encodes a 186 kDa precursor protein that undergoes autoproteolytic cleavage to generate a 98 kDa nucleoporin and 96 kDa nucleoporin. The 98 kDa n…	FUNCTION: Plays a role in the nuclear pore complex (NPC) assembly and/or maintenance. NUP98 and NUP96 are involved in the bidirectional transport across the NPC (PubMed:33097660). May anchor NUP153 and TPR to the NPC. In cooperation with DHX9, plays a role in transcription and alternative splicing activation of a subset of genes (PubMed:28221134). Involved in the localization of DHX9 in discrete …	Enables mRNA binding activity; promoter-specific chromatin binding activity; and transcription coactivator activity. A structural constituent of nuclear pore. Involved in nuclear pore complex assembly and positive regulation of mRNA splicing, via spliceosome. Located in nucleus. Part of nuclear pore nuclear basket; nuclear pore outer ring; and ribonucleoprotein complex. Colocalizes with kinetocho…
HLA-F	-0.250032	0.335	0.412	3.21865e-13	7.40902e-09	HGNC:4963	NM_018950	3134	P30511	major histocompatibility complex, class I, F	protein-coding gene	Histocompatibility complex|C1-set domain containing	This gene belongs to the HLA class I heavy chain paralogues. It encodes a non-classical heavy chain that forms a heterodimer with a beta-2 microglobulin light chain, with the heavy chain anchored in the membrane. Unlike most other HLA heavy chains, this molecule is localized in the endoplasmic reticulum and Golgi apparatus, with a small amount present at the cell surface in some cell types. It co…	FUNCTION: Non-classical major histocompatibility class Ib molecule postulated to play a role in immune surveillance, immune tolerance and inflammation. Functions in two forms, as a heterotrimeric complex with B2M/beta-2 microglobulin and a peptide (peptide-bound HLA-F-B2M) and as an open conformer (OC) devoid of peptide and B2M (peptide-free OC). In complex with B2M, presents non-canonical self-p…	Enables several functions, including 14-3-3 protein binding activity; TAP binding activity; and beta-2-microglobulin binding activity. Involved in several processes, including antigen processing and presentation of endogenous peptide antigen via MHC class Ib; antigen processing and presentation of exogenous peptide antigen via MHC class Ib; and regulation of lymphocyte mediated immunity. Located …
RNPEPL1	-0.250064	0.175	0.269	3.09307e-19	7.11993e-15	HGNC:10079	NM_018226		Q9HAU8	arginyl aminopeptidase like 1	protein-coding gene	M1 metallopeptidases		FUNCTION: Broad specificity aminopeptidase which preferentially hydrolyzes an N-terminal methionine, citrulline or glutamine. {ECO:0000269|PubMed:19508204}.	Enables metalloaminopeptidase activity. Involved in proteolysis.
SNHG3	-0.250769	0.384	0.467	1.75641e-14	4.04309e-10	HGNC:10118	NR_002909.1			small nucleolar RNA host gene 3	non-coding RNA	Small nucleolar RNA non-coding host genes			Predicted to be active in nucleus.
TLN1	-0.251419	0.169	0.26	1.40631e-18	3.2372e-14	HGNC:11845	NM_006289	7094	Q9Y490	talin 1	protein-coding gene	FERM domain containing|MicroRNA protein coding host genes	This gene encodes a cytoskeletal protein that is concentrated in areas of cell-substratum and cell-cell contacts. The encoded protein plays a significant role in the assembly of actin filaments and in spreading and migration of various cell types, including fibroblasts and osteoclasts. It codistributes with integrins in the cell surface membrane in order to assist in the attachment of adherent ce…	FUNCTION: High molecular weight cytoskeletal protein concentrated at regions of cell-matrix and cell-cell contacts. Involved in connections of major cytoskeletal structures to the plasma membrane. With KANK1 co-organize the assembly of cortical microtubule stabilizing complexes (CMSCs) positioned to control microtubule-actin crosstalk at focal adhesions (FAs) rims. {ECO:0000250|UniProtKB:P26039}.	Enables LIM domain binding activity; integrin binding activity; and vinculin binding activity. Involved in platelet aggregation. Located in adherens junction and focal adhesion.
SEC61G	-0.25162	0.484	0.576	3.16667e-18	7.28935e-14	HGNC:18277	NM_014302	23480	P60059	SEC61 translocon subunit gamma	protein-coding gene		The Sec61 complex is the central component of the protein translocation apparatus of the endoplasmic reticulum (ER) membrane. Oligomers of the Sec61 complex form a transmembrane channel where proteins are translocated across and integrated into the ER membrane. This complex consists of three membrane proteins- alpha, beta, and gamma. This gene encodes the gamma-subunit protein. Alternatively spli…	FUNCTION: Component of SEC61 channel-forming translocon complex that mediates transport of signal peptide-containing precursor polypeptides across the endoplasmic reticulum (ER) (By similarity). Forms a ribosome receptor and a gated pore in the ER membrane, both functions required for cotranslational translocation of nascent polypeptides (By similarity). The SEC61 channel is also involved in ER m…	Enables ribosome binding activity. Predicted to be involved in membrane docking and post-translational protein targeting to membrane, translocation. Located in membrane.
DBI	-0.25248	0.32	0.42	1.72729e-16	3.97606e-12	HGNC:2690	NM_020548	1622	P07108	diazepam binding inhibitor, acyl-CoA binding protein	protein-coding gene		This gene encodes diazepam binding inhibitor, a protein that is regulated by hormones and is involved in lipid metabolism and the displacement of beta-carbolines and benzodiazepines, which modulate signal transduction at type A gamma-aminobutyric acid receptors located in brain synapses. The protein is conserved from yeast to mammals, with the most highly conserved domain consisting of seven cont…	FUNCTION: Binds medium- and long-chain acyl-CoA esters with very high affinity and may function as an intracellular carrier of acyl-CoA esters. It is also able to displace diazepam from the benzodiazepine (BZD) recognition site located on the GABA type A receptor. It is therefore possible that this protein also acts as a neuropeptide to modulate the action of the GABA receptor.	Enables identical protein binding activity and long-chain fatty acyl-CoA binding activity. Involved in several processes, including negative regulation of protein lipidation; phosphatidylcholine acyl-chain remodeling; and positive regulation of CoA-transferase activity. Located in Golgi apparatus and perinuclear endoplasmic reticulum. Part of protein-lipid complex.
TRIM52-AS1	-0.253166	0.108	0.197	7.59078e-22	1.74732e-17	HGNC:49006	NR_102759			TRIM52 antisense RNA 1 (head to head)	non-coding RNA	Antisense RNAs			No description available
OSER1	-0.253311	0.412	0.51	1.46875e-17	3.38091e-13	HGNC:16105	NM_016470		Q9NX31	oxidative stress responsive serine rich 1	protein-coding gene				Predicted to be involved in cellular response to hydrogen peroxide.
PVT1	-0.25344	0.162	0.263	1.04537e-21	2.40633e-17	HGNC:9709	NR_003367	5820		Pvt1 oncogene	non-coding RNA	MicroRNA non-coding host genes|Long non-coding RNAs with non-systematic symbols	This gene represents a long non-coding RNA locus that has been identified as a candidate oncogene. Increased copy number and overexpression of this gene are associated with many types of cancers including breast and ovarian cancers, acute myeloid leukemia and Hodgkin lymphoma. Allelic variants of this gene are also associated with end-stage renal disease attributed to type 1 diabetes. Consistent …		Predicted to act upstream of or within response to wounding.
ARGLU1	-0.253447	0.572	0.657	6.47087e-20	1.48953e-15	HGNC:25482	NM_018011		Q9NWB6	arginine and glutamate rich 1	protein-coding gene			FUNCTION: Dual function regulator of gene expression; regulator of transcription and modulator of alternative splicing (PubMed:30698747). General coactivator of nuclear receptor-induced gene expression, including genes activated by the glucocorticoid receptor NR3C1 (PubMed:30698747). Binds to a subset of pre-mRNAs and to components of the spliceosome machinery to directly modulate basal alternati…	Enables cadherin binding activity. Located in cytosol; mitochondrion; and nucleoplasm.
SNRPD1	-0.25384	0.406	0.505	5.1905e-19	1.1948e-14	HGNC:11158	NM_006938	6632	P62314	small nuclear ribonucleoprotein D1 polypeptide	protein-coding gene	Sm spliceosomal proteins	This gene encodes a small nuclear ribonucleoprotein that belongs to the SNRNP core protein family. The protein may act as a charged protein scaffold to promote SNRNP assembly or strengthen SNRNP-SNRNP interactions through nonspecific electrostatic contacts with RNA. Two transcript variants encoding different isoforms have been found for this gene.	FUNCTION: Plays a role in pre-mRNA splicing as a core component of the spliceosomal U1, U2, U4 and U5 small nuclear ribonucleoproteins (snRNPs), the building blocks of the spliceosome (PubMed:11991638, PubMed:18984161, PubMed:19325628, PubMed:23333303, PubMed:25555158, PubMed:26912367, PubMed:28076346, PubMed:28502770, PubMed:28781166, PubMed:32494006). Component of both the pre-catalytic spliceo…	Enables RNA binding activity. Involved in spliceosomal snRNP assembly. Located in cytosol and spliceosomal complex. Part of several cellular components, including methylosome; nucleus; and pICln-Sm protein complex. Implicated in connective tissue disease; nephritis; proteinuria; and systemic lupus erythematosus. Biomarker of nasopharynx carcinoma.
RWDD3	-0.25481	0.165	0.265	2.11623e-21	4.87134e-17	HGNC:21393	NM_015485		Q9Y3V2	RWD domain containing 3	protein-coding gene			FUNCTION: Enhancer of SUMO conjugation. Via its interaction with UBE2I/UBC9, increases SUMO conjugation to proteins by promoting the binding of E1 and E2 enzymes, thioester linkage between SUMO and UBE2I/UBC9 and transfer of SUMO to specific target proteins which include HIF1A, PIAS, NFKBIA, NR3C1 and TOP1. Isoform 1 and isoform 2 positively regulate the NF-kappa-B signaling pathway by enhancing …	Involved in negative regulation of NF-kappaB transcription factor activity; positive regulation of hypoxia-inducible factor-1alpha signaling pathway; and positive regulation of protein sumoylation. Predicted to be located in cytoplasm and nucleus.
BCL11B	-0.255349	0.646	0.75	6.15121e-21	1.41595e-16	HGNC:13222	NM_138576	64919	Q9C0K0	BCL11 transcription factor B	protein-coding gene	Zinc fingers C2H2-type|BAF complex subunits	This gene encodes a C2H2-type zinc finger protein and is closely related to BCL11A, a gene whose translocation may be associated with B-cell malignancies. Although the specific function of this gene has not been determined, the encoded protein is known to be a transcriptional repressor, and is regulated by the NURD nucleosome remodeling and histone deacetylase complex. Four alternatively spliced …	FUNCTION: Key regulator of both differentiation and survival of T-lymphocytes during thymocyte development in mammals. Essential in controlling the responsiveness of hematopoietic stem cells to chemotactic signals by modulating the expression of the receptors CCR7 and CCR9, which direct the movement of progenitor cells from the bone marrow to the thymus (PubMed:27959755). Is a regulator of IL2 pr…	Enables sequence-specific double-stranded DNA binding activity. Involved in hematopoietic stem cell migration and lymphoid lineage cell migration into thymus. Acts upstream of or within positive regulation of transcription by RNA polymerase II. Part of SWI/SNF complex. Implicated in immunodeficiency 49.
ITGB2	-0.255988	0.162	0.266	7.97805e-23	1.83647e-18	HGNC:6155	NM_000211	3689	P05107	integrin subunit beta 2	protein-coding gene	CD molecules|Integrin beta subunits|Complement system regulators and receptors	This gene encodes an integrin beta chain, which combines with multiple different alpha chains to form different integrin heterodimers. Integrins are integral cell-surface proteins that participate in cell adhesion as well as cell-surface mediated signalling. The encoded protein plays an important role in immune response and defects in this gene cause leukocyte adhesion deficiency. Alternative spl…	FUNCTION: Integrin ITGAL/ITGB2 is a receptor for ICAM1, ICAM2, ICAM3 and ICAM4. Integrin ITGAL/ITGB2 is also a receptor for the secreted form of ubiquitin-like protein ISG15; the interaction is mediated by ITGAL (PubMed:29100055). Integrins ITGAM/ITGB2 and ITGAX/ITGB2 are receptors for the iC3b fragment of the third complement component and for fibrinogen. Integrin ITGAX/ITGB2 recognizes the sequ…	Enables several functions, including ICAM-3 receptor activity; heat shock protein binding activity; and protein kinase binding activity. Involved in several processes, including integrin-mediated signaling pathway; neutrophil chemotaxis; and positive regulation of neutrophil degranulation. Located in cell surface and plasma membrane raft. Part of integrin alphaL-beta2 complex. Implicated in coron…
UBC	-0.257055	0.982	0.991	2.91085e-35	6.70048e-31	HGNC:12468	NM_021009	7316	P0CG48	ubiquitin C	protein-coding gene		This gene represents a ubiquitin gene, ubiquitin C. The encoded protein is a polyubiquitin precursor. Conjugation of ubiquitin monomers or polymers can lead to various effects within a cell, depending on the residues to which ubiquitin is conjugated. Ubiquitination has been associated with protein degradation, DNA repair, cell cycle regulation, kinase modification, endocytosis, and regulation of …	FUNCTION: [Ubiquitin]: Exists either covalently attached to another protein, or free (unanchored). When covalently bound, it is conjugated to target proteins via an isopeptide bond either as a monomer (monoubiquitin), a polymer linked via different Lys residues of the ubiquitin (polyubiquitin chains) or a linear polymer linked via the initiator Met of the ubiquitin (linear polyubiquitin chains). …	Enables protease binding activity. Predicted to be involved in modification-dependent protein catabolic process and protein ubiquitination. Is extrinsic component of mitochondrial outer membrane.
HOTAIRM1	-0.258915	0.042	0.127	2.76155e-31	6.35682e-27	HGNC:37117	NR_038366	100506311		HOXA transcript antisense RNA, myeloid-specific 1	non-coding RNA	Long non-coding RNAs with non-systematic symbols	This non-coding locus is located in the HOX gene cluster. Transcription of this locus is induced by retinoic acid, and transcripts likely function in regulation of myelopoiesis through transcriptional activation of several genes in the HOXA cluster, in addition to several beta-2 integrins.		No description available
RBM3	-0.258932	0.73	0.811	1.05622e-25	2.43132e-21	HGNC:9900	NM_006743	5935	P98179	RNA binding motif protein 3	protein-coding gene	RNA binding motif containing	This gene is a member of the glycine-rich RNA-binding protein family and encodes a protein with one RNA recognition motif (RRM) domain. Expression of this gene is induced by cold shock and low oxygen tension. A pseudogene exists on chromosome 1. Multiple alternatively spliced transcript variants that are predicted to encode different isoforms have been characterized although some of these variant…	FUNCTION: Cold-inducible mRNA binding protein that enhances global protein synthesis at both physiological and mild hypothermic temperatures. Reduces the relative abundance of microRNAs, when overexpressed. Enhances phosphorylation of translation initiation factors and active polysome formation (By similarity). {ECO:0000250}.	Enables RNA binding activity. Predicted to be involved in positive regulation of mRNA splicing, via spliceosome and positive regulation of translation. Predicted to act upstream of or within miRNA maturation; response to cold; and translation. Located in nucleoplasm.
GYPC	-0.259213	0.514	0.609	1.07103e-19	2.46539e-15	HGNC:4704	NM_002101	2995	P04921	glycophorin C (Gerbich blood group)	protein-coding gene	Blood group antigens|CD molecules	Glycophorin C (GYPC) is an integral membrane glycoprotein. It is a minor species carried by human erythrocytes, but plays an important role in regulating the mechanical stability of red cells. A number of glycophorin C mutations have been described. The Gerbich and Yus phenotypes are due to deletion of exon 3 and 2, respectively. The Webb and Duch antigens, also known as glycophorin D, result fro…	FUNCTION: This protein is a minor sialoglycoprotein in human erythrocyte membranes. The blood group Gerbich antigens and receptors for Plasmodium falciparum merozoites are most likely located within the extracellular domain. Glycophorin-C plays an important role in regulating the stability of red cells.	Located in cortical cytoskeleton and plasma membrane. Implicated in malaria.
ITGB2-AS1	-0.260046	0.059	0.154	5.77188e-32	1.32863e-27	HGNC:44304	NR_038311			ITGB2 antisense RNA 1	non-coding RNA	Antisense RNAs			No description available
CASK	-0.260968	0.332	0.444	1.26317e-20	2.9077e-16	HGNC:1497	NM_003688	8573	O14936	calcium/calmodulin dependent serine protein kinase	protein-coding gene	Membrane associated guanylate kinases|PDZ domain containing	This gene encodes a calcium/calmodulin-dependent serine protein kinase. The encoded protein is a MAGUK (membrane-associated guanylate kinase) protein family member. These proteins are scaffold proteins and the encoded protein is located at synapses in the brain. Mutations in this gene are associated with FG syndrome 4, intellectual disability and microcephaly with pontine and cerebellar hypoplasi…	FUNCTION: Multidomain scaffolding Mg(2+)-independent protein kinase that catalyzes the phosphotransfer from ATP to proteins such as NRXN1, and plays a role in synaptic transmembrane protein anchoring and ion channel trafficking (PubMed:18423203). Contributes to neural development and regulation of gene expression via interaction with the transcription factor TBR1. Binds to cell-surface proteins, …	Enables protein serine/threonine kinase activity. Involved in several processes, including negative regulation of cell-matrix adhesion; negative regulation of keratinocyte proliferation; and negative regulation of wound healing. Located in cell-cell junction; cytoplasm; and nuclear lumen. Colocalizes with basement membrane. Implicated in FG syndrome and syndromic X-linked intellectual disability …
CNN2	-0.262271	0.173	0.266	1.54849e-19	3.56447e-15	HGNC:2156	NM_004368	1265	Q99439	calponin 2	protein-coding gene		The protein encoded by this gene, which can bind actin, calmodulin, troponin C, and tropomyosin, may function in the structural organization of actin filaments. The encoded protein could play a role in smooth muscle contraction and cell adhesion. Several pseudogenes of this gene have been identified, and are present on chromosomes 1, 2, 3, 6, 9, 11, 13, 15, 16, 21 and 22. Alternative splicing res…	FUNCTION: Thin filament-associated protein that is implicated in the regulation and modulation of smooth muscle contraction. It is capable of binding to actin, calmodulin and tropomyosin. The interaction of calponin with actin inhibits the actomyosin Mg-ATPase activity.	Enables cadherin binding activity. Acts upstream of or within cellular response to mechanical stimulus and regulation of actin filament-based process. Located in stress fiber.
KDM2A	-0.262281	0.371	0.481	4.84098e-20	1.11434e-15	HGNC:13606	NM_012308	22992	Q9Y2K7	lysine demethylase 2A	protein-coding gene	PHD finger proteins|Zinc fingers CXXC-type|Lysine demethylases|F-box and leucine rich repeat proteins	This gene encodes a member of the F-box protein family which is characterized by an approximately 40 amino acid motif, the F-box. The F-box proteins constitute one of the four subunits of ubiquitin protein ligase complex called SCFs (SKP1-cullin-F-box), which function in phosphorylation-dependent ubiquitination. The F-box proteins are divided into 3 classes: Fbws containing WD-40 domains, Fbls co…	FUNCTION: Histone demethylase that specifically demethylates 'Lys-36' of histone H3, thereby playing a central role in histone code. Preferentially demethylates dimethylated H3 'Lys-36' residue while it has weak or no activity for mono- and tri-methylated H3 'Lys-36'. May also recognize and bind to some phosphorylated proteins and promote their ubiquitination and degradation. Required to maintain…	Enables histone H3-methyl-lysine-36 demethylase activity; unmethylated CpG binding activity; and zinc ion binding activity. Involved in double-strand break repair via nonhomologous end joining; regulation of circadian rhythm; and regulation of gene expression. Acts upstream of or within histone H3-K36 demethylation. Located in nucleoplasm. Implicated in lung non-small cell carcinoma. Biomarker of…
PCBP1	-0.263122	0.463	0.568	1.61699e-21	3.72215e-17	HGNC:8647	NM_006196	5093	Q15365	poly(rC) binding protein 1	protein-coding gene	Heterogeneous nuclear ribonucleoproteins	This intronless gene is thought to have been generated by retrotransposition of a fully processed PCBP-2 mRNA. This gene and PCBP-2 have paralogues (PCBP3 and PCBP4) which are thought to have arisen as a result of duplication events of entire genes. The protein encoded by this gene appears to be multifunctional. It along with PCBP-2 and hnRNPK corresponds to the major cellular poly(rC)-binding pr…	FUNCTION: Single-stranded nucleic acid binding protein that binds preferentially to oligo dC (PubMed:15731341, PubMed:7556077, PubMed:7607214, PubMed:8152927). Together with PCBP2, required for erythropoiesis, possibly by regulating mRNA splicing (By similarity). {ECO:0000250|UniProtKB:P60335, ECO:0000269|PubMed:15731341, ECO:0000269|PubMed:7556077, ECO:0000269|PubMed:7607214, ECO:0000269|PubMed:…	Enables mRNA binding activity and single-stranded DNA binding activity. Involved in viral RNA genome replication. Located in cytoplasmic ribonucleoprotein granule; cytosol; and nuclear speck.
ARPC5L	-0.263138	0.332	0.425	1.65289e-16	3.80479e-12	HGNC:23366	NM_030978		Q9BPX5	actin related protein 2/3 complex subunit 5 like	protein-coding gene	Actin related protein 2/3 complex subunits		FUNCTION: May function as component of the Arp2/3 complex which is involved in regulation of actin polymerization and together with an activating nucleation-promoting factor (NPF) mediates the formation of branched actin networks.	Predicted to enable actin filament binding activity. Predicted to be involved in Arp2/3 complex-mediated actin nucleation and cell migration. Located in extracellular exosome and focal adhesion.
ZNF639	-0.26333	0.138	0.246	1.75206e-26	4.03307e-22	HGNC:30950	NM_016331	51193	Q9UID6	zinc finger protein 639	protein-coding gene	Zinc fingers C2H2-type	This gene encodes a member of the Kruppel-like zinc finger family of proteins. Amplification and overexpression of this gene have been observed in esophageal squamous cell carcinoma. The encoded protein has been shown to bind DNA in a sequence-specific manner and may regulate HIV-1 gene expression. Alternative splicing results in multiple transcript variants.	FUNCTION: Binds DNA and may function as a transcriptional repressor. {ECO:0000269|PubMed:16182284}.	Enables DNA-binding transcription activator activity, RNA polymerase II-specific; RNA polymerase II cis-regulatory region sequence-specific DNA binding activity; and protein self-association. Involved in several processes, including negative regulation by host of viral transcription; positive regulation by host of viral transcription; and regulation of transcription, DNA-templated. Located in nuc…
UQCR11	-0.263412	0.594	0.689	2.03698e-20	4.68893e-16	HGNC:30862	NM_006830	10975	O14957	ubiquinol-cytochrome c reductase, complex III subunit XI	protein-coding gene	Mitochondrial complex III: ubiquinol-cytochrome c reductase complex subunits	This gene encodes the smallest known component of the ubiquinol-cytochrome c reductase complex, which forms part of the mitochondrial respiratory chain. The encoded protein may function as a binding factor for the iron-sulfur protein in this complex.	FUNCTION: Component of the ubiquinol-cytochrome c oxidoreductase, a multisubunit transmembrane complex that is part of the mitochondrial electron transport chain which drives oxidative phosphorylation. The respiratory chain contains 3 multisubunit complexes succinate dehydrogenase (complex II, CII), ubiquinol-cytochrome c oxidoreductase (cytochrome b-c1 complex, complex III, CIII) and cytochrome …	Predicted to enable electron transfer activity. Predicted to be involved in generation of precursor metabolites and energy. Located in mitochondrial respiratory chain complex III.
HNRNPH3	-0.263495	0.686	0.752	3.77067e-23	8.67972e-19	HGNC:5043	NM_001322434	3189	P31942	heterogeneous nuclear ribonucleoprotein H3	protein-coding gene	RNA binding motif containing|Heterogeneous nuclear ribonucleoproteins	This gene belongs to the subfamily of ubiquitously expressed heterogeneous nuclear ribonucleoproteins (hnRNPs). The hnRNPs are RNA binding proteins and they complex with heterogeneous nuclear RNA (hnRNA). These proteins are associated with pre-mRNAs in the nucleus and appear to influence pre-mRNA processing and other aspects of mRNA metabolism and transport. While all of the hnRNPs are present in…	FUNCTION: Involved in the splicing process and participates in early heat shock-induced splicing arrest. Due to their great structural variations the different isoforms may possess different functions in the splicing reaction.	Enables RNA binding activity. Involved in epithelial cell differentiation. Located in nucleoplasm.
BCL7C	-0.265116	0.209	0.321	1.74992e-23	4.02813e-19	HGNC:1006	NM_004765	9274	Q8WUZ0	BAF chromatin remodeling complex subunit BCL7C	protein-coding gene	BAF complex subunits|MicroRNA protein coding host genes	This gene is identified by the similarity of its product to the N-terminal region of BCL7A protein. The BCL7A protein is encoded by the gene known to be directly involved in a three-way gene translocation in a Burkitt lymphoma cell line. The function of this gene has not yet been determined. Two transcript variants encoding different isoforms have been found for this gene.	FUNCTION: May play an anti-apoptotic role. {ECO:0000250}.	Predicted to be involved in apoptotic process. Part of SWI/SNF complex.
EPHB6	-0.265121	0.071	0.119	1.60807e-10	3.70161e-06	HGNC:3396	NM_001280794	2051	O15197	EPH receptor B6	protein-coding gene	Sterile alpha motif domain containing|EPH receptors	This gene encodes a member of a family of transmembrane proteins that function as receptors for ephrin-B family proteins. Unlike other members of this family, the encoded protein does not contain a functional kinase domain. Activity of this protein can influence cell adhesion and migration. Expression of this gene is downregulated during tumor progression, suggesting that the protein may suppress…	FUNCTION: Kinase-defective receptor for members of the ephrin-B family. Binds to ephrin-B1 and ephrin-B2. Modulates cell adhesion and migration by exerting both positive and negative effects upon stimulation with ephrin-B2. Inhibits JNK activation, T-cell receptor-induced IL-2 secretion and CD25 expression upon stimulation with ephrin-B2. {ECO:0000269|PubMed:12517763, ECO:0000269|PubMed:15955811}.	Predicted to enable transmembrane-ephrin receptor activity. Predicted to be involved in axonogenesis; positive regulation of kinase activity; and transmembrane receptor protein tyrosine kinase signaling pathway. Predicted to act upstream of or within several processes, including activated T cell proliferation; positive regulation of T cell costimulation; and type IV hypersensitivity. Predicted to…
FTL	-0.265654	0.993	0.997	1.57111e-52	3.61654e-48	HGNC:3999	NM_000146	2512	P02792	ferritin light chain	protein-coding gene	Ferritin chains	This gene encodes the light subunit of the ferritin protein. Ferritin is the major intracellular iron storage protein in prokaryotes and eukaryotes. It is composed of 24 subunits of the heavy and light ferritin chains. Variation in ferritin subunit composition may affect the rates of iron uptake and release in different tissues. A major function of ferritin is the storage of iron in a soluble and…	FUNCTION: Stores iron in a soluble, non-toxic, readily available form. Important for iron homeostasis. Iron is taken up in the ferrous form and deposited as ferric hydroxides after oxidation. Also plays a role in delivery of iron to cells. Mediates iron uptake in capsule cells of the developing kidney (By similarity). Delivery to lysosomes by the cargo receptor NCOA4 for autophagic degradation an…	Enables identical protein binding activity and iron ion binding activity. Predicted to be involved in intracellular sequestering of iron ion. Located in autolysosome. Part of intracellular ferritin complex. Implicated in basal ganglia disease; hyperferritinemia-cataract syndrome; neurodegeneration with brain iron accumulation 3; and neurodegenerative disease. Biomarker of COVID-19.
COX6C	-0.266447	0.679	0.768	8.13421e-24	1.87241e-19	HGNC:2285	NM_004374	1345	P09669	cytochrome c oxidase subunit 6C	protein-coding gene	Mitochondrial complex IV: cytochrome c oxidase subunits	Cytochrome c oxidase, the terminal enzyme of the mitochondrial respiratory chain, catalyzes the electron transfer from reduced cytochrome c to oxygen. It is a heteromeric complex consisting of 3 catalytic subunits encoded by mitochondrial genes and multiple structural subunits encoded by nuclear genes. The mitochondrially-encoded subunits function in electron transfer, and the nuclear-encoded sub…	FUNCTION: Component of the cytochrome c oxidase, the last enzyme in the mitochondrial electron transport chain which drives oxidative phosphorylation. The respiratory chain contains 3 multisubunit complexes succinate dehydrogenase (complex II, CII), ubiquinol-cytochrome c oxidoreductase (cytochrome b-c1 complex, complex III, CIII) and cytochrome c oxidase (complex IV, CIV), that cooperate to tran…	Predicted to be involved in generation of precursor metabolites and energy. Located in mitochondrial respiratory chain complex IV.
HNRNPDL	-0.266565	0.682	0.793	5.11551e-31	1.17754e-26	HGNC:5037	NM_005463		O14979	heterogeneous nuclear ribonucleoprotein D like	protein-coding gene	RNA binding motif containing|Heterogeneous nuclear ribonucleoproteins		FUNCTION: Acts as a transcriptional regulator. Promotes transcription repression. Promotes transcription activation in differentiated myotubes (By similarity). Binds to double- and single-stranded DNA sequences. Binds to the transcription suppressor CATR sequence of the COX5B promoter (By similarity). Binds with high affinity to RNA molecules that contain AU-rich elements (AREs) found within the …	Enables nucleic acid binding activity. Involved in regulation of gene expression. Located in nucleoplasm. Implicated in autosomal dominant limb-girdle muscular dystrophy type 3.
SELENOW	-0.26731	0.35	0.459	1.68144e-21	3.8705e-17	HGNC:10752	NM_003009	6415	P63302	selenoprotein W	protein-coding gene	Selenoproteins	This gene encodes a selenoprotein containing a selenocysteine (Sec) residue, which is encoded by the UGA codon that normally signals translation termination. The 3' UTRs of selenoprotein mRNAs contain a conserved stem-loop structure, the Sec insertion sequence (SECIS) element that is necessary for the recognition of UGA as a Sec codon rather than as a stop signal. This protein is highly expressed…	FUNCTION: Plays a role as a glutathione (GSH)-dependent antioxidant. May be involved in a redox-related process. May play a role in the myopathies of selenium deficiency (By similarity). {ECO:0000250}.	Predicted to enable antioxidant activity. Predicted to be involved in response to selenium ion. Predicted to be located in cytoplasm. Predicted to be active in cytosol.
POLR2L	-0.268668	0.226	0.329	5.5035e-20	1.26685e-15	HGNC:9199	NM_021128	5441	P62875	RNA polymerase II, I and III subunit L	protein-coding gene	RNA polymerase subunits	This gene encodes a subunit of RNA polymerase II, the polymerase responsible for synthesizing messenger RNA in eukaryotes. The product of this gene contains four conserved cysteines characteristic of an atypical zinc-binding domain. Like its counterpart in yeast, this subunit may be shared by the other two DNA-directed RNA polymerases.	FUNCTION: DNA-dependent RNA polymerase catalyzes the transcription of DNA into RNA using the four ribonucleoside triphosphates as substrates. Common component of RNA polymerases I, II and III which synthesize ribosomal RNA precursors, mRNA precursors and many functional non-coding RNAs, and a small RNAs, such as 5S rRNA and tRNAs, respectively. {ECO:0000250, ECO:0000250|UniProtKB:P22139, ECO:0000…	Predicted to enable zinc ion binding activity. Predicted to contribute to DNA-directed 5'-3' RNA polymerase activity. Involved in transcription by RNA polymerase II. Located in nucleoplasm. Part of RNA polymerase II, core complex.
MAP2K2	-0.269208	0.243	0.352	7.16003e-22	1.64817e-17	HGNC:6842	NM_030662	5605	P36507	mitogen-activated protein kinase kinase 2	protein-coding gene	Mitogen-activated protein kinase kinases	The protein encoded by this gene is a dual specificity protein kinase that belongs to the MAP kinase kinase family. This kinase is known to play a critical role in mitogen growth factor signal transduction. It phosphorylates and thus activates MAPK1/ERK2 and MAPK2/ERK3. The activation of this kinase itself is dependent on the Ser/Thr phosphorylation by MAP kinase kinase kinases. Mutations in this…	FUNCTION: Catalyzes the concomitant phosphorylation of a threonine and a tyrosine residue in a Thr-Glu-Tyr sequence located in MAP kinases. Activates the ERK1 and ERK2 MAP kinases (By similarity). Activates BRAF in a KSR1 or KSR2-dependent manner; by binding to KSR1 or KSR2 releases the inhibitory intramolecular interaction between KSR1 or KSR2 protein kinase and N-terminal domains which promotes…	Enables several functions, including MAP-kinase scaffold activity; PDZ domain binding activity; and scaffold protein binding activity. Involved in ERK1 and ERK2 cascade; peptidyl-serine autophosphorylation; and positive regulation of nitrogen compound metabolic process. Located in several cellular components, including cytoplasmic side of plasma membrane; microtubule; and perinuclear region of cy…
YPEL3	-0.271407	0.393	0.5	2.61113e-20	6.01057e-16	HGNC:18327	NM_031477		P61236	yippee like 3	protein-coding gene	Yippee like family		FUNCTION: Involved in proliferation and apoptosis in myeloid precursor cells. {ECO:0000250}.	Predicted to enable metal ion binding activity. Involved in positive regulation of cellular senescence. Predicted to be located in nucleolus.
MT-ATP8	-0.273103	0.257	0.353	3.15531e-18	7.26321e-14	HGNC:7415	YP_003024030		P03928	mitochondrially encoded ATP synthase membrane subunit 8	protein-coding gene	Mitochondrial complex V: ATP synthase subunits|Mitochondrially encoded protein coding genes		FUNCTION: Mitochondrial membrane ATP synthase (F(1)F(0) ATP synthase or Complex V) produces ATP from ADP in the presence of a proton gradient across the membrane which is generated by electron transport complexes of the respiratory chain. F-type ATPases consist of two structural domains, F(1) - containing the extramembraneous catalytic core and F(0) - containing the membrane proton channel, linke…	Contributes to proton-transporting ATP synthase activity, rotational mechanism. Involved in proton motive force-driven mitochondrial ATP synthesis. Part of mitochondrial proton-transporting ATP synthase complex. Implicated in multiple sclerosis and urinary bladder cancer.
CITED2	-0.273124	0.141	0.226	3.98493e-18	9.17291e-14	HGNC:1987	NM_001168388	10370	Q99967	Cbp/p300 interacting transactivator with Glu/Asp rich carboxy-terminal domain 2	protein-coding gene		The protein encoded by this gene inhibits transactivation of HIF1A-induced genes by competing with binding of hypoxia-inducible factor 1-alpha to p300-CH1. Mutations in this gene are a cause of cardiac septal defects. Alternatively spliced transcript variants encoding multiple isoforms have been observed for this gene.	FUNCTION: Transcriptional coactivator of the p300/CBP-mediated transcription complex. Acts as a bridge, linking TFAP2 transcription factors and the p300/CBP transcriptional coactivator complex in order to stimulate TFAP2-mediated transcriptional activation. Positively regulates TGF-beta signaling through its association with the SMAD/p300/CBP-mediated transcriptional coactivator complex. Stimulat…	Enables several functions, including LBD domain binding activity; histone acetyltransferase binding activity; and transcription coactivator activity. Involved in several processes, including positive regulation of peroxisome proliferator activated receptor signaling pathway; regulation of gene expression; and response to estrogen. Located in cytoplasm and nucleus. Part of protein-containing compl…
RIOK3	-0.273586	0.403	0.514	8.39829e-21	1.9332e-16	HGNC:11451	NM_003831	8780	O14730	RIO kinase 3	protein-coding gene	Ribosomal biogenesis factors	This gene was first identified by the similarity of its product to the Aspergillus nidulans SUDD protein. This gene is now recognized as a member of the right open reading frame (RIO) kinase gene family. This gene encodes a serine/threonine kinase that localizes to the cytoplasm and plays a role in the processing of the pre-40 S ribosomal subunit. Alternative splicing results in multiple transcri…	FUNCTION: Involved in regulation of type I interferon (IFN)-dependent immune response which plays a critical role in the innate immune response against DNA and RNA viruses. May act as an adapter protein essential for the recruitment of TBK1 to IRF3 (PubMed:24807708). Phosphorylates IFIH1 on 'Ser-828' interfering with IFIH1 filament assembly on long dsRNA and resulting in attenuated IFIH1-signalin…	Enables caspase binding activity and protein serine/threonine kinase activity. Involved in several processes, including cellular response to organic cyclic compound; negative regulation of intracellular signal transduction; and positive regulation of interferon-beta production. Part of preribosome, small subunit precursor.
UQCRFS1	-0.274187	0.445	0.55	9.76677e-23	2.24821e-18	HGNC:12587	NM_006003		P47985	ubiquinol-cytochrome c reductase, Rieske iron-sulfur polypeptide 1	protein-coding gene	Mitochondrial complex III: ubiquinol-cytochrome c reductase complex subunits		FUNCTION: [Cytochrome b-c1 complex subunit Rieske, mitochondrial]: Component of the ubiquinol-cytochrome c oxidoreductase, a multisubunit transmembrane complex that is part of the mitochondrial electron transport chain which drives oxidative phosphorylation (PubMed:31883641). The respiratory chain contains 3 multisubunit complexes succinate dehydrogenase (complex II, CII), ubiquinol-cytochrome c …	Predicted to enable oxidoreductase activity. Involved in mitochondrial respiratory chain complex III assembly and respiratory electron transport chain. Located in mitochondrial inner membrane. Part of mitochondrial respiratory chain complex III and mitochondrial respiratory chain complex IV. Implicated in mitochondrial complex III deficiency.
COTL1	-0.274376	0.325	0.432	1.28243e-17	2.95203e-13	HGNC:18304	NM_021149	23406	Q14019	coactosin like F-actin binding protein 1	protein-coding gene		This gene encodes one of the numerous actin-binding proteins which regulate the actin cytoskeleton. This protein binds F-actin, and also interacts with 5-lipoxygenase, which is the first committed enzyme in leukotriene biosynthesis. Although this gene has been reported to map to chromosome 17 in the Smith-Magenis syndrome region, the best alignments for this gene are to chromosome 16. The Smith-M…	FUNCTION: Binds to F-actin in a calcium-independent manner. Has no direct effect on actin depolymerization. Acts as a chaperone for ALOX5 (5LO), influencing both its stability and activity in leukotrienes synthesis. {ECO:0000269|PubMed:11583571, ECO:0000269|PubMed:19807693}.	Enables actin binding activity and enzyme binding activity. Predicted to be involved in regulation of actin filament polymerization. Located in cytosol.
LSM7	-0.274395	0.373	0.481	2.10314e-21	4.84123e-17	HGNC:20470	NM_016199	51690	Q9UK45	LSM7 homolog, U6 small nuclear RNA and mRNA degradation associated	protein-coding gene	LSm proteins	Sm-like proteins were identified in a variety of organisms based on sequence homology with the Sm protein family (see SNRPD2; MIM 601061). Sm-like proteins contain the Sm sequence motif, which consists of 2 regions separated by a linker of variable length that folds as a loop. The Sm-like proteins are thought to form a stable heteromer present in tri-snRNP particles, which are important for pre-m…	FUNCTION: Plays a role in pre-mRNA splicing as component of the U4/U6-U5 tri-snRNP complex that is involved in spliceosome assembly, and as component of the precatalytic spliceosome (spliceosome B complex) (PubMed:28781166). The heptameric LSM2-8 complex binds specifically to the 3'-terminal U-tract of U6 snRNA (PubMed:10523320). {ECO:0000269|PubMed:10523320, ECO:0000269|PubMed:28781166}.	Predicted to contribute to RNA binding activity. Involved in mRNA splicing, via spliceosome. Located in nucleus. Part of Lsm2-8 complex; U2-type precatalytic spliceosome; and U4/U6 x U5 tri-snRNP complex.
NDUFA13	-0.274743	0.532	0.637	2.6325e-22	6.05976e-18	HGNC:17194	NM_015965	51079	Q9P0J0	NADH:ubiquinone oxidoreductase subunit A13	protein-coding gene	NADH:ubiquinone oxidoreductase supernumerary subunits	This gene encodes a subunit of the mitochondrial membrane respiratory chain NADH dehydrogenase (Complex I), which functions in the transfer of electrons from NADH to the respiratory chain. The protein is required for complex I assembly and electron transfer activity. The protein binds the signal transducers and activators of transcription 3 (STAT3) transcription factor, and can function as a tumo…	FUNCTION: Accessory subunit of the mitochondrial membrane respiratory chain NADH dehydrogenase (Complex I), that is believed not to be involved in catalysis (PubMed:27626371). Complex I functions in the transfer of electrons from NADH to the respiratory chain. The immediate electron acceptor for the enzyme is believed to be ubiquinone (PubMed:27626371). Involved in the interferon/all-trans-retino…	Enables NADH dehydrogenase (ubiquinone) activity. Involved in several processes, including cellular response to interferon-beta; mitochondrion organization; and positive regulation of protein metabolic process. Located in mitochondrial respirasome and nucleoplasm. Part of mitochondrial respiratory chain complex I. Implicated in nuclear type mitochondrial complex I deficiency 28 and thyroid gland …
CD3E	-0.276162	0.747	0.838	1.83856e-31	4.23217e-27	HGNC:1674	NM_000733	916	P07766	CD3 epsilon subunit of T-cell receptor complex	protein-coding gene	CD molecules	The protein encoded by this gene is the CD3-epsilon polypeptide, which together with CD3-gamma, -delta and -zeta, and the T-cell receptor alpha/beta and gamma/delta heterodimers, forms the T-cell receptor-CD3 complex. This complex plays an important role in coupling antigen recognition to several intracellular signal-transduction pathways. The genes encoding the epsilon, gamma and delta polypepti…	FUNCTION: Part of the TCR-CD3 complex present on T-lymphocyte cell surface that plays an essential role in adaptive immune response. When antigen presenting cells (APCs) activate T-cell receptor (TCR), TCR-mediated signals are transmitted across the cell membrane by the CD3 chains CD3D, CD3E, CD3G and CD3Z. All CD3 chains contain immunoreceptor tyrosine-based activation motifs (ITAMs) in their cy…	Enables SH3 domain binding activity and identical protein binding activity. Involved in negative regulation of gene expression; positive regulation of T cell proliferation; and positive regulation of gene expression. Located in Golgi apparatus; endoplasmic reticulum; and external side of plasma membrane. Part of alpha-beta T cell receptor complex. Implicated in immunodeficiency 18. Biomarker of s…
RP9	-0.276451	0.106	0.209	6.97512e-27	1.6056e-22	HGNC:10288	NM_203288	6100	Q8TA86	RP9 pre-mRNA splicing factor	protein-coding gene		The protein encoded by this gene can be bound and phosphorylated by the protooncogene PIM1 product, a serine/threonine protein kinase . This protein localizes in nuclear speckles containing the splicing factors, and has a role in pre-mRNA splicing. CBF1-interacting protein (CIR), a corepressor of CBF1, can also bind to this protein and effects alternative splicing. Mutations in this gene result i…	FUNCTION: Is thought to be a target protein for the PIM1 kinase. May play some roles in B-cell proliferation in association with PIM1 (By similarity). {ECO:0000250}.	Enables RNA binding activity. Involved in cognition. Predicted to be located in nucleus. Predicted to be part of signal recognition particle receptor complex. Implicated in retinitis pigmentosa 9.
ATP6V1G1	-0.277851	0.792	0.868	4.95306e-33	1.14014e-28	HGNC:864	NM_004888	9550	O75348	ATPase H+ transporting V1 subunit G1	protein-coding gene	V-type ATPase subunits	This gene encodes a component of vacuolar ATPase (V-ATPase), a multisubunit enzyme that mediates acidification of eukaryotic intracellular organelles. V-ATPase dependent organelle acidification is necessary for such intracellular processes as protein sorting, zymogen activation, receptor-mediated endocytosis, and synaptic vesicle proton gradient generation. V-ATPase is composed of a cytosolic V1 …	FUNCTION: Subunit of the V1 complex of vacuolar(H+)-ATPase (V-ATPase), a multisubunit enzyme composed of a peripheral complex (V1) that hydrolyzes ATP and a membrane integral complex (V0) that translocates protons (PubMed:32001091, PubMed:33065002). V-ATPase is responsible for acidifying and maintaining the pH of intracellular compartments and in some cell types, is targeted to the plasma membran…	Enables ATPase binding activity. Involved in cellular iron ion homeostasis and cellular response to increased oxygen levels. Located in plasma membrane. Part of vacuolar proton-transporting V-type ATPase, V1 domain.
TMEM160	-0.278126	0.215	0.335	1.17746e-25	2.71038e-21	HGNC:26042	NM_017854		Q9NX00	transmembrane protein 160	protein-coding gene				Predicted to be located in membrane. Predicted to be integral component of membrane.
CKLF	-0.278669	0.155	0.254	5.0787e-22	1.16907e-17	HGNC:13253	NM_016326	51192	Q9UBR5	chemokine like factor	protein-coding gene		The product of this gene is a cytokine. Cytokines are small proteins that have an essential role in the immune and inflammatory responses. This gene is one of several chemokine-like factor genes located in a cluster on chromosome 16. The protein encoded by this gene is a potent chemoattractant for neutrophils, monocytes and lymphocytes. It also can stimulate the proliferation of skeletal muscle c…	FUNCTION: May play an important role in inflammation and regeneration of skeletal muscle (PubMed:11415443). Essential for embryonic development (By similarity). {ECO:0000250|UniProtKB:Q9DAS1, ECO:0000269|PubMed:11415443}.; FUNCTION: [Isoform 1]: Has chemotactic response in monocytes, neutrophils and lymphocytes (PubMed:11415443). Binds CCR4 (PubMed:16137713). {ECO:0000269|PubMed:11415443, ECO:000…	Enables chemokine activity. Involved in leukocyte chemotaxis and secretion by cell. Located in extracellular region. Is integral component of membrane.
SNRPB2	-0.27917	0.52	0.618	1.12852e-20	2.59773e-16	HGNC:11155	NM_003092	6629	P08579	small nuclear ribonucleoprotein polypeptide B2	protein-coding gene	RNA binding motif containing|U2 small nuclear ribonucleoprotein	The protein encoded by this gene associates with stem loop IV of U2 small nuclear ribonucleoprotein (U2 snRNP) in the presence of snRNP-A'. The encoded protein may play a role in pre-mRNA splicing. Autoantibodies from patients with systemic lupus erythematosus frequently recognize epitopes on the encoded protein. Two transcript variants encoding the same protein have been found for this gene.	FUNCTION: Involved in pre-mRNA splicing as component of the spliceosome (PubMed:11991638, PubMed:28076346, PubMed:28502770, PubMed:28781166, PubMed:32494006). Associated with sn-RNP U2, where it contributes to the binding of stem loop IV of U2 snRNA (PubMed:32494006, PubMed:9716128). {ECO:0000269|PubMed:11991638, ECO:0000269|PubMed:28076346, ECO:0000269|PubMed:28502770, ECO:0000269|PubMed:2878116…	Predicted to enable U1 snRNA binding activity. Involved in mRNA splicing, via spliceosome. Located in cytoplasmic ribonucleoprotein granule; fibrillar center; and nuclear speck. Part of U2 snRNP; U2-type catalytic step 2 spliceosome; and U2-type precatalytic spliceosome. Implicated in connective tissue disease. Biomarker of disease of cellular proliferation.
PAXX	-0.279977	0.196	0.311	3.51944e-25	8.10139e-21	HGNC:27849	NM_183241	286257	Q9BUH6	PAXX non-homologous end joining factor	protein-coding gene		The protein encoded by this gene plays a role in the nonhomologous end joining (NHEJ) pathway of DNA double-strand break repair. The encoded protein may function to stabilize the Ku70/Ku80 heterodimer to facilitate the assembly and maintain the stability of the NHEJ complex.	FUNCTION: Non-essential DNA repair protein involved in DNA non-homologous end joining (NHEJ); participates in double-strand break (DSB) repair and V(D)J recombination (PubMed:25574025, PubMed:25670504, PubMed:25941166, PubMed:27705800). May act as a scaffold required for accumulation of the Ku heterodimer, composed of XRCC5/Ku80 and XRCC6/Ku70, at double-strand break sites and promote the assembl…	Enables DNA polymerase binding activity; molecular adaptor activity; and protein homodimerization activity. Involved in double-strand break repair via nonhomologous end joining. Located in nucleoplasm and site of double-strand break. Part of nonhomologous end joining complex. Colocalizes with Ku70:Ku80 complex.
METTL26	-0.280061	0.173	0.281	1.79266e-24	4.12653e-20	HGNC:14141	NM_001040160		Q96S19	methyltransferase like 26	protein-coding gene	7BS orphan methyltransferases			No description available
SAP18	-0.2805	0.702	0.796	5.81457e-30	1.33845e-25	HGNC:10530	NM_005870	10284	O00422	Sin3A associated protein 18	protein-coding gene	ASAP complex|SIN3 histone deacetylase complex subunits|Spliceosomal Bact complex|Spliceosomal C complex	Histone acetylation plays a key role in the regulation of eukaryotic gene expression. Histone acetylation and deacetylation are catalyzed by multisubunit complexes. The protein encoded by this gene is a component of the histone deacetylase complex, which includes SIN3, SAP30, HDAC1, HDAC2, RbAp46, RbAp48, and other polypeptides. This protein directly interacts with SIN3 and enhances SIN3-mediated…	FUNCTION: Component of the SIN3-repressing complex. Enhances the ability of SIN3-HDAC1-mediated transcriptional repression. When tethered to the promoter, it can direct the formation of a repressive complex to core histone proteins. Auxiliary component of the splicing-dependent multiprotein exon junction complex (EJC) deposited at splice junction on mRNAs. The EJC is a dynamic structure consistin…	Enables RNA binding activity. Involved in negative regulation of mRNA splicing, via spliceosome; positive regulation of apoptotic process; and regulation of alternative mRNA splicing, via spliceosome. Located in cytosol and nuclear speck. Part of ASAP complex. Colocalizes with exon-exon junction complex.
TRAPPC1	-0.280559	0.222	0.315	1.97145e-18	4.53808e-14	HGNC:19894	NM_021210	58485	Q9Y5R8	trafficking protein particle complex subunit 1	protein-coding gene	Trafficking protein particle complex subunits	This gene product plays a role in vesicular transport of proteins to the Golgi apparatus from the endoplasmic reticulum. The encoded protein is a component of the multisubunit transport protein particle (TRAPP) complex. Alternative splicing results in multiple transcript variants.	FUNCTION: May play a role in vesicular transport from endoplasmic reticulum to Golgi.	Predicted to be involved in endoplasmic reticulum to Golgi vesicle-mediated transport. Predicted to be located in azurophil granule lumen; cytosol; and extracellular region. Predicted to be part of TRAPP complex.
IFITM1	-0.280905	0.16	0.252	4.58604e-20	1.05566e-15	HGNC:5412	NM_003641		P13164	interferon induced transmembrane protein 1	protein-coding gene	CD molecules|Interferon induced transmembrane protein family|Dispanins		FUNCTION: IFN-induced antiviral protein which inhibits the entry of viruses to the host cell cytoplasm, permitting endocytosis, but preventing subsequent viral fusion and release of viral contents into the cytosol. Active against multiple viruses, including influenza A virus, SARS coronaviruses (SARS-CoV and SARS-CoV-2), Marburg virus (MARV), Ebola virus (EBOV), Dengue virus (DNV), West Nile viru…	Involved in several processes, including negative regulation of viral entry into host cell; positive regulation of osteoblast differentiation; and response to interferon-gamma. Located in lysosomal membrane and plasma membrane. Part of protein-containing complex. Implicated in adenosquamous gallbladder carcinoma and gallbladder adenocarcinoma.
EHD1	-0.280945	0.109	0.202	4.98505e-24	1.14751e-19	HGNC:3242	NM_006795	10938	Q9H4M9	EH domain containing 1	protein-coding gene	EF-hand domain containing	This gene belongs to a highly conserved gene family encoding EPS15 homology (EH) domain-containing proteins. The protein-binding EH domain was first noted in EPS15, a substrate for the epidermal growth factor receptor. The EH domain has been shown to be an important motif in proteins involved in protein-protein interactions and in intracellular sorting. The protein encoded by this gene is thought…	FUNCTION: ATP- and membrane-binding protein that controls membrane reorganization/tubulation upon ATP hydrolysis. In vitro causes vesiculation of endocytic membranes (PubMed:24019528). Acts in early endocytic membrane fusion and membrane trafficking of recycling endosomes (PubMed:15020713, PubMed:17233914, PubMed:20801876). Recruited to endosomal membranes upon nerve growth factor stimulation, in…	Enables identical protein binding activity and small GTPase binding activity. Involved in several processes, including endocytic recycling; protein homooligomerization; and protein localization to cilium. Located in ciliary pocket membrane; early endosome membrane; and recycling endosome membrane.
NOL7	-0.281154	0.532	0.636	2.4583e-24	5.65876e-20	HGNC:21040	NM_016167	51406	Q9UMY1	nucleolar protein 7	protein-coding gene		The protein encoded by this gene localizes to the nucleolus, where it maintains nucleolar structure and cell growth rates. The encoded protein also functions as a tumor suppressor and regulator of angiogenesis. The RB tumor suppressor gene recruits transcription factors to this gene and positively regulates its expression. Two transcript variants encoding the same protein have been found for this…	FUNCTION: Functions as part of the small subunit (SSU) processome, first precursor of the small eukaryotic ribosomal subunit that coordinates the first two steps of ribosome biogenesis in transcription of the primary transcript pre-RNA and pre-18S processing (PubMed:34516797, PubMed:37246770). During the assembly of the SSU processome in the nucleolus, many ribosome biogenesis factors, an RNA cha…	Enables RNA binding activity. Located in chromosome; mitochondrion; and nucleolus.
DEDD2	-0.281529	0.132	0.243	4.3333e-28	9.97482e-24	HGNC:24450	NM_133328	162989	Q8WXF8	death effector domain containing 2	protein-coding gene	Death effector domain containing	This gene encodes a nuclear-localized protein containing a death effector domain (DED). The encoded protein may regulate the trafficking of caspases and other proteins into the nucleus during death receptor-induced apoptosis. Alternative splicing results in multiple transcript variants.	FUNCTION: May play a critical role in death receptor-induced apoptosis and may target CASP8 and CASP10 to the nucleus. May regulate degradation of intermediate filaments during apoptosis. May play a role in the general transcription machinery in the nucleus and might be an important regulator of the activity of GTF3C3.	Predicted to enable DNA binding activity. Involved in apoptotic nuclear changes; extrinsic apoptotic signaling pathway via death domain receptors; and positive regulation of extrinsic apoptotic signaling pathway. Located in nucleolus and nucleoplasm.
PGP	-0.283647	0.104	0.213	9.20027e-31	2.11781e-26	HGNC:8909	NM_024118		A6NDG6	phosphoglycolate phosphatase	protein-coding gene			FUNCTION: Glycerol-3-phosphate phosphatase hydrolyzing glycerol-3-phosphate into glycerol. Thereby, regulates the cellular levels of glycerol-3-phosphate a metabolic intermediate of glucose, lipid and energy metabolism. Was also shown to have a 2-phosphoglycolate phosphatase activity and a tyrosine-protein phosphatase activity. However, their physiological relevance is unclear (PubMed:26755581). …	Enables glycerol-3-phosphatase activity and phosphoglycolate phosphatase activity. Involved in glycerol biosynthetic process; glycerophospholipid metabolic process; and negative regulation of gluconeogenesis. Predicted to be active in cytoplasm.
TMEM219	-0.284914	0.271	0.394	1.28828e-25	2.96548e-21	HGNC:25201	NM_001083613		Q86XT9	transmembrane protein 219	protein-coding gene			FUNCTION: Cell death receptor specific for IGFBP3, may mediate caspase-8-dependent apoptosis upon ligand binding. {ECO:0000269|PubMed:20353938}.	Predicted to be involved in apoptotic process. Predicted to be located in plasma membrane.
HIST1H1C	-0.285246	0.324	0.459	3.71395e-27	8.54914e-23
SRRM1	-0.285495	0.741	0.824	7.63002e-29	1.75635e-24	HGNC:16638	NM_005839		Q8IYB3	serine and arginine repetitive matrix 1	protein-coding gene			FUNCTION: Part of pre- and post-splicing multiprotein mRNP complexes. As a component of the minor spliceosome, involved in the splicing of U12-type introns in pre-mRNAs (Probable). Involved in numerous pre-mRNA processing events. Promotes constitutive and exonic splicing enhancer (ESE)-dependent splicing activation by bridging together sequence-specific (SR family proteins, SFRS4, SFRS5 and TRA2B…	Enables RNA binding activity. Predicted to be involved in regulation of mRNA splicing, via spliceosome. Located in nuclear speck. Part of catalytic step 2 spliceosome. Biomarker of gestational diabetes.
BTG3	-0.286707	0.372	0.48	9.57168e-21	2.20331e-16	HGNC:1132	NM_006806	10950	Q14201	BTG anti-proliferation factor 3	protein-coding gene	BTG/Tob family	The protein encoded by this gene is a member of the BTG/Tob family. This family has structurally related proteins that appear to have antiproliferative properties. This encoded protein might play a role in neurogenesis in the central nervous system. Two transcript variants encoding different isoforms have been found for this gene.	FUNCTION: Overexpression impairs serum-induced cell cycle progression from the G0/G1 to S phase.	Acts upstream of or within negative regulation of mitotic cell cycle. Located in cytoplasm.
GPSM3	-0.286817	0.43	0.528	4.01149e-18	9.23405e-14	HGNC:13945	NM_022107		Q9Y4H4	G protein signaling modulator 3	protein-coding gene			FUNCTION: Interacts with subunit of G(i) alpha proteins and regulates the activation of G(i) alpha proteins. {ECO:0000269|PubMed:14656218, ECO:0000269|PubMed:15096500}.	Predicted to enable GTPase regulator activity. Predicted to be involved in positive regulation of inflammatory response. Predicted to act upstream of or within positive regulation of cytokine production involved in inflammatory response and positive regulation of leukocyte chemotaxis. Predicted to be located in cytoplasm and plasma membrane.
[truncated: 171 more rows]

## Sheet: IL27 over unstim FC<0.25
gene	avg_log2FC	pct.1	pct.2	p_val	p_val_adj	hgnc_id	refseq_accession	Gene_ID	uniprot_ids	gene_name	locus_group	gene_group	RefSeq_gene_summary	UniProt_function	Alliance_automated_description
[truncated: 234 more rows]

## Sheet: IL27 over unstim FC>0.25
gene	avg_log2FC	pct.1	pct.2	p_val	p_val_adj	hgnc_id	refseq_accession	Gene_ID	uniprot_ids	gene_name	locus_group	gene_group	RefSeq_gene_summary	UniProt_function	Alliance_automated_description
[truncated: 336 more rows]

## Sheet:  Treg MSvs Hc_ IL27 overlap 
	Treg: MS vs HC FC<0.2	MS Treg: IL27 stim vs unstim up FC>0.2		Treg: MS vs HC up FC>0.2	MS Treg: IL27 stim vs unstim down FC<0.2
[truncated: 89 more rows]
